# Supplementary material for: Annotated genome sequence of a fast-growing diploid clone of red alder (Alnus rubra Bong.)
Source: G3 (Bethesda). 2023 Mar 26;13(6):jkad060. doi: 10.1093/g3journal/jkad060 (PMC10234377; doi:10.1093/g3journal/jkad060)
Supplement: jkad060_Supplementary_Data [file jkad060_supplementary_data.zip]

Archive with 7 entries (7 files):
- Figures_S1-S5_Legends_G3-2023-404103.docx
- Figure_S1_G3-2023-404103.pdf
- Figure_S2_G3-2023-404103.pdf
- Figure_S3_G3-2023-404103.pdf
- Figure_S4_G3-2023-404103.pdf
- Figure_S5_G3-2023-404103.pdf
- File_S1_G3-2023-404103.xlsx
