# Supplementary material for: Annotated genome sequence of a fast-growing diploid clone of red alder (Alnus rubra Bong.)
Source: G3 (Bethesda). 2023 Mar 26;13(6):jkad060. doi: 10.1093/g3journal/jkad060 (PMC10234377; doi:10.1093/g3journal/jkad060)
Supplement: jkad060_Supplementary_Data [file jkad060_supplementary_data.zip › File_S1_G3-2023-404103.xlsx]

## Sheet: Table S1
Table S1. NCBI genome assembly accession numbers and sources of annotations
Species	NCBI assembly	Source of protein annotations	GC (%)	Gene models
Juglans nigra	GCA_002916485.1	https://www.hardwoodgenomics.org/Genome-assembly/3641871	39.8	28355
Alnus glutinosa	GCA_003254965.1	http://gigadb.org/dataset/101042	36.6	43087
Betula pendula	GCA_900184695.1	https://www.hardwoodgenomics.org/Genome-assembly/2986212	37.6	28153
Corylus avellana	GCA_901000735.1	https://www.hardwoodgenomics.org/Genome-assembly/3472010	37.1	28167
Fagus sylvatica	GCA_003347535.1	https://www.hardwoodgenomics.org/Genome-assembly/2365974	35.2	62085
Quercus robur	GCA_900291515.1	http://www.oakgenome.fr/?page_id=587	36	25808
Casuarina glauca	GCA_003255045.1	http://gigadb.org/dataset/101051	38.4	26282

## Sheet: Table S2
Table S2. Summary of transposable element annotations. Transposon type, class name, number observed in the genome, total base pairs in the class, and G+C content.
	Name	Count	Total length (bp)	GC (%)
DNA	hAT-Ac	4840	1351950	36.57
DNA	CMC-EnSpm	4687	1985919	36.7
DNA	MULE-MuDR	3484	1089865	36.71
DNA	hAT-Tip100	1822	1018271	36.35
DNA	PIF-Harbinger	1094	320606	36.66
DNA	hAT-Tag1	320	28856	36.28
DNA	MuDR	131	67711	36.6
DNA	Novosib	107	10742	36.53
DNA	Harbinger	46	10786	37.09
DNA	En-Spm	43	28486	36.49
DNA	hAT	29	2824	35.83
DNA	TcMar-Stowaway	27	2484	36.15
DNA	TcMar-Pogo	6	325	37.56
DNA	hAT-Charlie	3	255	35.4
DNA	Sola	3	217	35.33
DNA	Kolobok-Hydra	1	73	36.38
DNA	Ginger	1	71	36.62
LINE	L1	19824	8229438	37.07
LINE	Penelope	1727	399299	36.79
LINE	RTE-BovB	147	33343	36.74
LINE	RTE-X	14	1131	36.45
LINE	R2	1	40	37.25
LTR	Gypsy	32369	14584365	37.61
LTR	Copia	27593	16777161	37.16
LTR	Caulimovirus	1432	794577	36.65
LTR	DIRS	1	63	36.14
Other	Composite	8	993	37.61
RC	Helitron	1338	476236	35.87
Satellite	centr	1	42	42.69
SINE	tRNA	19	1476	35.78

## Sheet: Table S3
Table S3: Predicted Small Secreted Peptides (SSP) in the red alder genome.
transcript ID	Contig	start pos	end pos	GO	KO	GENE ID	Protein length	SignalP D-score	Homology HMM known SSP families	e-value	Homology to known plant SSPs	e-value	TM-domains	SSP prediction result
ALNRU00000069-RA	000000F	319871	320272			ALNRU00000069	133	0.498	-	-	-	-	0	Putative_SSP
ALNRU00000083-RC	000000F	384148	385337	GO:0016021		ALNRU00000083	93	0.91	GASA	3.4e-27	GASA_GASA2_Mt	4.6e-15	0	Known_SSP
ALNRU00000085-RA	000000F	393310	393909	GO:0009505, GO:0009737, GO:0009739, GO:0009741		ALNRU00000085	100	0.698	GASA	4.6e-27	GASA_At1g75750_CRP2700_At	2.6e-14	0	Known_SSP
ALNRU00000148-RA	000000F	749313	752827	GO:0000786, GO:0003677, GO:0005634, GO:0046982	K11253	ALNRU00000148	96	0.1	c1498	1.6e-37	TPD_TPD23_Mt	0.0073	-	Likely_Known_SSP
ALNRU00000166-RA	000000F	851585	851893	GO:0016021		ALNRU00000166	102	0.535	-	-	-	-	0	Putative_SSP
ALNRU00000171-RA	000000F	875443	875874			ALNRU00000171	143	0.69	-	-	-	-	0	Putative_SSP
ALNRU00000187-RA	000000F	927767	928192			ALNRU00000187	141	0.768	-	-	-	-	0	Putative_SSP
ALNRU00000339-RA	000000F	1609461	1612493	GO:0008233		ALNRU00000339	122	0.891	c124	2.2e-19	MtSUBPEP_MtSUBPEP_Mt	1.9e-05	0	Known_SSP
ALNRU00000377-RA	000000F	1828028	1829264	GO:0016021		ALNRU00000377	106	0.736	c385	1.8e-12	-	-	0	Putative_SSP
ALNRU00000425-RA	000000F	2038701	2040578			ALNRU00000425	40	0.589	-	-	-	-	0	Putative_SSP
ALNRU00000519-RA	000000F	2502504	2503139	GO:0016021		ALNRU00000519	211	0.745	c2033	0.00038	-	-	0	Putative_SSP
ALNRU00000521-RA	000000F	2507097	2508633	GO:0016021		ALNRU00000521	111	0.689	c4509	0.0017	-	-	0	Putative_SSP
ALNRU00000697-RA	000000F	3254599	3256481			ALNRU00000697	120	0.606	-	-	-	-	0	Putative_SSP
ALNRU00000715-RA	000000F	3310728	3311673	GO:0004857		ALNRU00000715	162	0.688	c193	1.4e-14	-	-	0	Putative_SSP
ALNRU00000717-RA	000000F	3316727	3317341	GO:0004857		ALNRU00000717	204	0.791	c193	2.1e-14	-	-	0	Putative_SSP
ALNRU00000718-RA	000000F	3320137	3320730	GO:0004857		ALNRU00000718	197	0.809	c193	9.8e-12	-	-	0	Putative_SSP
ALNRU00000727-RA	000000F	3338607	3339221	GO:0004857		ALNRU00000727	204	0.725	c193	3.6e-12	-	-	0	Putative_SSP
ALNRU00000734-RA	000000F	3363258	3363884	GO:0004857		ALNRU00000734	208	0.846	c193	7.2e-13	-	-	0	Putative_SSP
ALNRU00000737-RA	000000F	3370715	3371308	GO:0004857		ALNRU00000737	197	0.806	c193	7.8e-24	-	-	0	Putative_SSP
ALNRU00000738-RA	000000F	3373671	3374007			ALNRU00000738	39	0.501	-	-	-	-	0	Putative_SSP
ALNRU00000748-RC	000000F	3413171	3426933	GO:0004517	K13427	ALNRU00000748	203	0.58	-	-	-	-	0	Putative_SSP
ALNRU00000795-RA	000000F	3704680	3705024	GO:0016021		ALNRU00000795	114	0.586	c266	3.1e-12	-	-	0	Putative_SSP
ALNRU00000796-RA	000000F	3708058	3708798			ALNRU00000796	125	0.694	-	-	-	-	0	Putative_SSP
ALNRU00000815-RA	000000F	3775513	3775774			ALNRU00000815	78	0.474	-	-	-	-	0	Putative_SSP
ALNRU00000849-RA	000000F	3944214	3952141	GO:0005774		ALNRU00000849	182	0.881	c222	6.1e-16	-	-	0	Putative_SSP
ALNRU00001002-RA	000000F	4479226	4481465			ALNRU00001002	69	0.734	-	-	-	-	0	Putative_SSP
ALNRU00001042-RA	000000F	4640907	4641510	GO:0016021	K03363	ALNRU00001042	137	0.51	c166	2.2e-33	-	-	0	Putative_SSP
ALNRU00001084-RA	000000F	4830943	4833200			ALNRU00001084	86	0.788	-	-	-	-	0	Putative_SSP
ALNRU00001217-RA	000000F	5376883	5377308			ALNRU00001217	77	0.525	c1162	0.0059	-	-	0	Putative_SSP
ALNRU00001280-RA	000000F	5614674	5615617	GO:0030001, GO:0046872		ALNRU00001280	110	0.104	c493	0.0058	NodGRP_NodGRP43_Mt	5.1e-06	-	Likely_Known_SSP
ALNRU00001289-RB	000000F	5651878	5654226	GO:0003779, GO:0015629, GO:0030042	K05765	ALNRU00001289	178	0.134	c1787	8.6e-21	NodGRP_NodGRP24_Mt	0.0054	-	Likely_Known_SSP
ALNRU00001318-RA	000000F	5746553	5747686	GO:0016021		ALNRU00001318	183	0.876	c188	1.6e-05	-	-	0	Putative_SSP
ALNRU00001324-RA	000000F	5778781	5780301	GO:0016021		ALNRU00001324	146	0.826	-	-	-	-	0	Putative_SSP
ALNRU00001337-RA	000000F	5835270	5836409	GO:0016021		ALNRU00001337	183	0.854	c188	1.8e-05	-	-	0	Putative_SSP
ALNRU00001411-RA	000000F	6183090	6183524	GO:0048731		ALNRU00001411	59	0.102	CLE	8.3e-07	CLE_CLE44_Mt	8.3e-06	-	Likely_Known_SSP
ALNRU00001425-RA	000000F	6271450	6275260	GO:0005623, GO:0009055, GO:0015035, GO:0045454	K03676	ALNRU00001425	134	0.749	c31	2.5e-14	-	-	0	Putative_SSP
ALNRU00001429-RA	000000F	6281522	6281839			ALNRU00001429	37	0.633	-	-	-	-	0	Putative_SSP
ALNRU00001486-RA	000000F	6431319	6431510	GO:0016021		ALNRU00001486	63	0.103	RALF	3.3e-10	RALF_RALF13_Mt	0.0015	-	Likely_Known_SSP
ALNRU00001490-RA	000000F	6442080	6442823			ALNRU00001490	151	0.586	-	-	-	-	0	Putative_SSP
ALNRU00001719-RA	000000F	7345373	7348632			ALNRU00001719	59	0.6	-	-	-	-	0	Putative_SSP
ALNRU00001720-RD	000000F	7351032	7363716	GO:0008270, GO:0016787	K15441	ALNRU00001720	181	0.748	-	-	-	-	0	Putative_SSP
ALNRU00001725-RA	000000F	7374514	7374794	GO:0003676		ALNRU00001725	62	0.12	c505	0.0073	NCR-B_NCR668_Mt	0.0042	-	Likely_Known_SSP
ALNRU00001752-RA	000000F	7536323	7536577			ALNRU00001752	84	0.492	-	-	-	-	0	Putative_SSP
ALNRU00001816-RA	000000F	7829933	7833405			ALNRU00001816	152	0.685	-	-	-	-	0	Putative_SSP
ALNRU00001830-RA	000000F	7878904	7881651			ALNRU00001830	108	0.597	c939	0.0099	-	-	0	Putative_SSP
ALNRU00002010-RA	000002F	215343	219417	GO:0016874	K22378	ALNRU00002010	224	0.726	-	-	-	-	0	Putative_SSP
ALNRU00002027-RA	000002F	291893	292144	GO:0003677, GO:0006885, GO:0015385, GO:0016021		ALNRU00002027	83	0.462	-	-	-	-	0	Putative_SSP
ALNRU00002099-RA	000002F	681524	684178	GO:0016301	K13416	ALNRU00002099	170	0.827	c41	5e-15	-	-	0	Putative_SSP
ALNRU00002128-RA	000002F	806549	807233	GO:0000943		ALNRU00002128	141	0.788	LAT52-POE	1.1e-21	LAT52-POE_LAT52/POE11_Mt	5.9e-31	0	Known_SSP
ALNRU00002211-RA	000002F	1220263	1224725	GO:0016021		ALNRU00002211	207	0.892	nsLTP	3.4e-15	ns-LTP_At1g27950_CRP4640_At	1.6e-14	-	Likely_Known_SSP
ALNRU00002228-RA	000002F	1270332	1275587	GO:0003824		ALNRU00002228	205	0.536	c627	4e-30	-	-	0	Putative_SSP
ALNRU00002457-RA	000002F	2220327	2222075	GO:0016021, GO:0022857	K11584	ALNRU00002457	135	0.617	-	-	-	-	0	Putative_SSP
ALNRU00002638-RA	000002F	3006862	3008931			ALNRU00002638	90	0.455	-	-	-	-	0	Putative_SSP
ALNRU00002667-RA	000002F	3109490	3115383	GO:0016021		ALNRU00002667	220	0.709	-	-	-	-	0	Putative_SSP
ALNRU00002681-RA	000002F	3180055	3180558	GO:0004857		ALNRU00002681	167	0.671	c117	4.9e-08	-	-	0	Putative_SSP
ALNRU00002714-RB	000002F	3363129	3370231			ALNRU00002714	105	0.452	-	-	-	-	0	Putative_SSP
ALNRU00002791-RA	000002F	3733448	3735385	GO:0004553, GO:0005618, GO:0010411, GO:0016762, GO:0042546, GO:0048046, GO:0071555	K08235	ALNRU00002791	181	0.795	c469	4.3e-16	-	-	0	Putative_SSP
ALNRU00002804-RA	000002F	3826990	3829225	GO:0006952		ALNRU00002804	188	0.504	-	-	-	-	0	Putative_SSP
ALNRU00002858-RA	000002F	4114285	4114557	GO:0016021		ALNRU00002858	90	0.787	c3057	0.0098	-	-	0	Putative_SSP
ALNRU00002860-RA	000002F	4116768	4117743			ALNRU00002860	87	0.68	-	-	-	-	0	Putative_SSP
ALNRU00002935-RA	000002F	4390090	4393096	GO:0045168		ALNRU00002935	118	0.637	CLE	5.8e-08	CLE_CLE01/CLE25_Mt	2.5e-14	0	Known_SSP
ALNRU00003085-RA	000002F	5094380	5095220	GO:0003677, GO:0003700, GO:0005634	K09285	ALNRU00003085	226	0.512	-	-	ns-LTP_At1g36150_CRP4570_At	0.0028	0	Putative_SSP
ALNRU00003119-RA	000002F	5246005	5246244			ALNRU00003119	79	0.479	-	-	-	-	0	Putative_SSP
ALNRU00003150-RC	000002F	5382379	5389059	GO:0003755	K12733	ALNRU00003150	207	0.933	-	-	-	-	0	Putative_SSP
ALNRU00003199-RA	000002F	5646903	5647184	GO:0016021		ALNRU00003199	93	0.722	c210	1.4e-11	CLE_CLE24_Mt	9e-16	0	Known_SSP
ALNRU00003220-RA	000002F	5730680	5732832	GO:0003723, GO:0033897	K01166	ALNRU00003220	227	0.745	-	-	-	-	0	Putative_SSP
ALNRU00003222-RA	000002F	5738186	5740183	GO:0003723, GO:0033897	K01166	ALNRU00003222	226	0.812	-	-	-	-	0	Putative_SSP
ALNRU00003233-RA	000002F	5779263	5780025	GO:0016021		ALNRU00003233	90	0.837	PSY	5.4e-15	PSY_PSY6_At	1.8e-10	0	Known_SSP
ALNRU00003269-RB	000001F	104541	112437	GO:0004869		ALNRU00003269	240	0.842	PhyCys	1.6e-22	PhyCys_PhyCys40_Mt	2.3e-65	-	Likely_Known_SSP
ALNRU00003311-RB	000001F	239891	256881	GO:0004869		ALNRU00003311	234	0.099	PhyCys	2e-22	PhyCys_PhyCys40_Mt	1.3e-67	-	Likely_Known_SSP
ALNRU00003419-RA	000001F	570580	574005			ALNRU00003419	52	0.502	-	-	-	-	0	Putative_SSP
ALNRU00003457-RA	000001F	683751	685777	GO:0005506, GO:0016705, GO:0020037		ALNRU00003457	155	0.491	-	-	-	-	0	Putative_SSP
ALNRU00003709-RA	000001F	1650929	1654662	GO:0016021		ALNRU00003709	87	0.579	-	-	-	-	0	Putative_SSP
ALNRU00003951-RA	000001F	2657061	2657498			ALNRU00003951	108	0.49	-	-	-	-	0	Putative_SSP
ALNRU00003969-RA	000001F	2725858	2726179			ALNRU00003969	93	0.452	-	-	-	-	0	Putative_SSP
ALNRU00004076-RA	000001F	3236602	3237102	GO:0016021	K19041	ALNRU00004076	166	0.463	c1169	1.5e-05	-	-	0	Putative_SSP
ALNRU00004134-RA	000001F	3455609	3458460	GO:0016021		ALNRU00004134	106	0.785	c149	3.3e-30	-	-	0	Putative_SSP
ALNRU00004138-RA	000001F	3476166	3477645	GO:0016021		ALNRU00004138	118	0.539	c771	7.4e-18	-	-	0	Putative_SSP
ALNRU00004300-RA	000001F	4085300	4085536			ALNRU00004300	78	0.585	-	-	-	-	0	Putative_SSP
ALNRU00004302-RA	000001F	4095173	4096006			ALNRU00004302	223	0.715	-	-	-	-	0	Putative_SSP
ALNRU00004315-RA	000001F	4156582	4160280			ALNRU00004315	88	0.715	-	-	-	-	0	Putative_SSP
ALNRU00004378-RA	000001F	4397351	4397929	GO:0048046		ALNRU00004378	192	0.729	c6	1.8e-18	-	-	0	Putative_SSP
ALNRU00004380-RA	000001F	4402036	4402614	GO:0048046		ALNRU00004380	192	0.846	c6	3.5e-18	-	-	0	Putative_SSP
ALNRU00004385-RA	000001F	4421288	4421914	GO:0048046		ALNRU00004385	192	0.728	c6	2.9e-19	-	-	0	Putative_SSP
ALNRU00004390-RA	000001F	4440582	4441154	GO:0048046		ALNRU00004390	190	0.831	c6	2.1e-21	-	-	0	Putative_SSP
ALNRU00004394-RA	000001F	4451823	4453514	GO:0016021		ALNRU00004394	132	0.786	c94	1.8e-17	PNP_PNP2_At	8e-20	0	Known_SSP
ALNRU00004400-RA	000001F	4466819	4471312	GO:0003899	K03004	ALNRU00004400	172	0.912	c2469	0.0095	-	-	0	Putative_SSP
ALNRU00004464-RA	000001F	4733441	4734479			ALNRU00004464	103	0.453	-	-	-	-	0	Putative_SSP
ALNRU00004472-RA	000001F	4774284	4776260			ALNRU00004472	82	0.483	-	-	-	-	0	Putative_SSP
ALNRU00004499-RA	000001F	4859203	4859667			ALNRU00004499	126	0.77	-	-	-	-	0	Putative_SSP
ALNRU00004539-RA	000001F	5044220	5044676			ALNRU00004539	61	0.462	-	-	-	-	0	Putative_SSP
ALNRU00004756-RA	000001F	5927305	5933885	GO:0031929, GO:0031931, GO:0031932, GO:0032008	K08266	ALNRU00004756	92	0.608	-	-	-	-	0	Putative_SSP
ALNRU00004839-RA	000001F	6343800	6344217			ALNRU00004839	51	0.76	-	-	-	-	0	Putative_SSP
ALNRU00004869-RA	000001F	6501232	6503031	GO:0003676, GO:0004523		ALNRU00004869	222	0.916	c204	4.2e-06	-	-	0	Putative_SSP
ALNRU00004871-RA	000001F	6503663	6504684	GO:0003676, GO:0004523		ALNRU00004871	213	0.92	c204	2.5e-05	-	-	0	Putative_SSP
ALNRU00004933-RA	000001F	6800276	6801019	GO:0004497, GO:0005506, GO:0016705, GO:0020037	K20556	ALNRU00004933	248	0.129	c438	0.0018	CTLA_CTLA11_Mt	5.1e-11	-	Likely_Known_SSP
ALNRU00004976-RA	000003F	208077	208417			ALNRU00004976	59	0.515	-	-	-	-	0	Putative_SSP
ALNRU00005001-RA	000003F	325744	325929			ALNRU00005001	61	0.482	-	-	-	-	0	Putative_SSP
ALNRU00005031-RA	000003F	434360	434706			ALNRU00005031	52	0.698	-	-	-	-	0	Putative_SSP
ALNRU00005066-RA	000003F	635810	636939	GO:0006629, GO:0008081		ALNRU00005066	113	0.837	NCR-B	0.0015	-	-	0	Putative_SSP
ALNRU00005243-RA	000003F	1391274	1394280	GO:0016021		ALNRU00005243	63	0.612	-	-	-	-	0	Putative_SSP
ALNRU00005247-RA	000003F	1419493	1419747			ALNRU00005247	84	0.111	PIP	5.9e-07	PIP_PIP11_Mt	0.00012	-	Likely_Known_SSP
ALNRU00005249-RA	000003F	1425163	1425477	GO:0016021		ALNRU00005249	104	0.878	PIP	1.2e-05	PIP_PIP8_Mt	3.1e-07	0	Known_SSP
ALNRU00005254-RA	000003F	1437956	1438255	GO:0016021		ALNRU00005254	99	0.856	PIP	4.4e-10	PIP_PIP8_Mt	6.9e-08	0	Known_SSP
ALNRU00005277-RA	000003F	1531439	1531975	GO:0016021	K01568	ALNRU00005277	178	0.113	c22	3.1e-09	Ole_e_I_At5g15780_CRP3330_At	6e-08	-	Likely_Known_SSP
ALNRU00005280-RA	000003F	1535497	1535889	GO:0016021	K01568	ALNRU00005280	130	0.725	c22	1.2e-07	Ole_e_I_At5g15780_CRP3330_At	6.4e-07	0	Known_SSP
ALNRU00005305-RA	000003F	1604235	1604900	GO:0008233		ALNRU00005305	221	0.915	c4080	6.3e-07	-	-	0	Putative_SSP
ALNRU00005306-RA	000003F	1610723	1611415	GO:0008233		ALNRU00005306	230	0.871	c4080	4.9e-07	-	-	0	Putative_SSP
ALNRU00005310-RA	000003F	1617478	1618161	GO:0008233		ALNRU00005310	227	0.856	c4080	4.1e-09	-	-	0	Putative_SSP
ALNRU00005466-RB	000003F	2253616	2254431	GO:0016021		ALNRU00005466	133	0.114	GASA	8.9e-19	GASA_GASA5_Mt	4.9e-13	-	Likely_Known_SSP
ALNRU00005490-RA	000003F	2374412	2375169			ALNRU00005490	97	0.609	-	-	-	-	0	Putative_SSP
ALNRU00005513-RA	000003F	2458508	2459715	GO:0010374		ALNRU00005513	113	0.634	EPFL	4.5e-19	EPFL_EPFL2_Mt	3.1e-08	0	Known_SSP
ALNRU00005606-RB	000003F	2847613	2850403	GO:0016301	K13416	ALNRU00005606	226	0.824	c41	1.5e-29	-	-	0	Putative_SSP
ALNRU00005648-RA	000003F	2955753	2956110	GO:0016021		ALNRU00005648	90	0.54	-	-	-	-	0	Putative_SSP
ALNRU00005704-RA	000003F	3193477	3193870			ALNRU00005704	54	0.654	-	-	-	-	0	Putative_SSP
ALNRU00005709-RA	000003F	3204168	3204592	GO:0004185, GO:0016021, GO:0047202	K16296	ALNRU00005709	79	0.856	-	-	-	-	0	Putative_SSP
ALNRU00005723-RA	000003F	3274849	3275158			ALNRU00005723	35	0.701	-	-	-	-	0	Putative_SSP
ALNRU00005783-RA	000003F	3539401	3541643	GO:0005576, GO:0008083, GO:0008283		ALNRU00005783	95	0.661	PSK	3.9e-24	PSK_PSK4_Mt	1.3e-13	0	Known_SSP
ALNRU00005819-RA	000003F	3709306	3709578			ALNRU00005819	90	0.594	-	-	-	-	0	Putative_SSP
ALNRU00005857-RA	000003F	3891354	3891836	GO:0005576	K13449	ALNRU00005857	160	0.837	CAPE	1.5e-64	CAPE_CAPE1_At	2.2e-48	0	Known_SSP
ALNRU00005858-RA	000003F	3894309	3894740	GO:0005576	K13449	ALNRU00005858	143	0.106	CAPE	6.2e-68	CAPE_CAPE2_At	6.8e-50	-	Likely_Known_SSP
ALNRU00005865-RA	000003F	3921423	3921905	GO:0005576	K13449	ALNRU00005865	160	0.836	CAPE	6.9e-66	CAPE_CAPE2_At	2.4e-48	0	Known_SSP
ALNRU00005868-RA	000003F	3927159	3928944	GO:0005576	K13449	ALNRU00005868	175	0.912	CAPE	2.8e-67	CAPE_CAPE12_Mt	1.7e-47	0	Known_SSP
ALNRU00005870-RA	000003F	3936260	3936980	GO:0005576	K13449	ALNRU00005870	162	0.926	CAPE	5.4e-68	CAPE_CAPE3_Mt	2.8e-48	0	Known_SSP
ALNRU00005876-RA	000003F	3954605	3955096	GO:0005576	K13449	ALNRU00005876	163	0.907	CAPE	1.3e-71	CAPE_CAPE3_Mt	1.1e-51	0	Known_SSP
ALNRU00005878-RA	000003F	3962791	3963276	GO:0005576	K13449	ALNRU00005878	161	0.923	CAPE	2.4e-69	CAPE_CAPE3_Mt	1.7e-51	0	Known_SSP
ALNRU00005879-RA	000003F	3974033	3974518	GO:0005576	K13449	ALNRU00005879	161	0.923	CAPE	2.4e-69	CAPE_CAPE3_Mt	1.7e-51	0	Known_SSP
ALNRU00005887-RA	000003F	3988083	3990683	GO:0005576	K13449	ALNRU00005887	172	0.192	CAPE	1.7e-55	CAPE_CAPE1_Mt	8e-37	-	Likely_Known_SSP
ALNRU00005889-RA	000003F	3993613	3994092	GO:0005576	K13449	ALNRU00005889	159	0.859	CAPE	6.1e-64	CAPE_CAPE1_Mt	5.2e-44	0	Known_SSP
ALNRU00005890-RA	000003F	3997246	3997731	GO:0005576	K13449	ALNRU00005890	161	0.85	CAPE	3.7e-62	CAPE_CAPE1_Mt	1.5e-40	0	Known_SSP
ALNRU00005935-RA	000003F	4119607	4120086	GO:0005576	K13449	ALNRU00005935	159	0.837	CAPE	1.1e-62	CAPE_CAPE1_Mt	3.2e-40	0	Known_SSP
ALNRU00005941-RA	000003F	4131979	4132476	GO:0005576	K13449	ALNRU00005941	165	0.739	CAPE	2.1e-59	CAPE_CAPE1_Mt	6.1e-41	0	Known_SSP
ALNRU00005945-RA	000003F	4139868	4140365	GO:0005576	K13449	ALNRU00005945	165	0.857	CAPE	7e-59	CAPE_CAPE1_Mt	6.6e-41	0	Known_SSP
ALNRU00006046-RA	000003F	4601376	4602550	GO:0003735, GO:0005840, GO:0006412, GO:0019843, GO:0046872	K02922	ALNRU00006046	100	0.565	c4684	0.00062	-	-	0	Putative_SSP
ALNRU00006052-RA	000003F	4622045	4623299			ALNRU00006052	226	0.285	c412	0.0005	Root_Cap/Late_Embryogenesis_related_At5g60530_CRP2850_At	0.0049	-	Likely_Known_SSP
ALNRU00006129-RA	000003F	4934424	4937665			ALNRU00006129	94	0.658	-	-	-	-	0	Putative_SSP
ALNRU00006174-RA	000003F	5065390	5066729	GO:0004040		ALNRU00006174	70	0.493	-	-	-	-	0	Putative_SSP
ALNRU00006253-RA	000003F	5378102	5379229	GO:0016021		ALNRU00006253	108	0.684	-	-	-	-	0	Putative_SSP
ALNRU00006426-RA	000004F	454082	454925			ALNRU00006426	115	0.682	-	-	-	-	0	Putative_SSP
ALNRU00006476-RA	000004F	667412	668112			ALNRU00006476	145	0.694	-	-	-	-	0	Putative_SSP
ALNRU00006765-RA	000004F	1799462	1799908			ALNRU00006765	77	0.479	-	-	-	-	0	Putative_SSP
ALNRU00006768-RA	000004F	1810134	1811730	GO:0009055, GO:0016021		ALNRU00006768	184	0.924	Plantacyanin	4.3e-37	PCY_PCY40_Mt	4e-39	0	Known_SSP
ALNRU00006770-RA	000004F	1814971	1815355			ALNRU00006770	55	0.667	-	-	-	-	0	Putative_SSP
ALNRU00006772-RA	000004F	1817525	1817974	GO:0016021		ALNRU00006772	149	0.885	-	-	Root_Cap/Late_Embryogenesis_related_At3g19430_CRP2840_At	3.5e-06	0	Putative_SSP
ALNRU00006849-RA	000004F	2151599	2152832	GO:0016021		ALNRU00006849	89	0.882	GASA	5.7e-26	GASA_GASA1_At	2.5e-14	0	Known_SSP
ALNRU00006929-RA	000004F	2438697	2441777	GO:0016021	K15082	ALNRU00006929	222	0.935	CAPE	0.00032	-	-	0	Putative_SSP
ALNRU00006938-RA	000004F	2480983	2481510	GO:0030247	K19040	ALNRU00006938	175	0.597	c1169	0.002	-	-	0	Putative_SSP
ALNRU00006944-RA	000004F	2500188	2500709	GO:0016021	K19040	ALNRU00006944	173	0.597	c1169	0.0018	-	-	0	Putative_SSP
ALNRU00007064-RA	000004F	2981559	2981813			ALNRU00007064	84	0.471	-	-	-	-	0	Putative_SSP
ALNRU00007084-RA	000004F	3041148	3061639	GO:0016021	K17278	ALNRU00007084	213	0.673	c1344	2.1e-18	-	-	0	Putative_SSP
ALNRU00007092-RA	000004F	3082560	3082832	GO:0006511, GO:0016021, GO:0016579, GO:0036459, GO:0046872	K11855	ALNRU00007092	90	0.622	-	-	-	-	0	Putative_SSP
ALNRU00007210-RA	000004F	3494985	3495204			ALNRU00007210	28	0.567	-	-	-	-	0	Putative_SSP
ALNRU00007386-RA	000004F	4111476	4111695			ALNRU00007386	28	0.531	-	-	-	-	0	Putative_SSP
ALNRU00007483-RA	000004F	4479620	4481504			ALNRU00007483	83	0.901	-	-	NodGRP_NodGRP6_Mt	0.00049	0	Putative_SSP
ALNRU00007581-RA	000004F	4812212	4812811	GO:0004866		ALNRU00007581	199	0.865	Kunitz	1.3e-62	Trypsin_inhibitor_At1g17860_CRP6020_At	1.4e-53	0	Known_SSP
ALNRU00007631-RA	000004F	4995194	4995478			ALNRU00007631	94	0.731	-	-	-	-	0	Putative_SSP
ALNRU00007818-RA	000005F	209442	209780			ALNRU00007818	112	0.616	-	-	-	-	0	Putative_SSP
ALNRU00007853-RA	000005F	331346	335341	GO:0003723	K13195	ALNRU00007853	143	0.225	c76	7.7e-11	NodGRP_NodGRP47_Mt	0.0058	-	Likely_Known_SSP
ALNRU00007866-RA	000005F	377896	380005	GO:0016021		ALNRU00007866	163	0.752	c201	4.2e-21	-	-	0	Putative_SSP
ALNRU00007930-RA	000005F	661287	661784			ALNRU00007930	165	0.502	-	-	-	-	0	Putative_SSP
ALNRU00008025-RA	000005F	1157244	1157682			ALNRU00008025	87	0.702	-	-	-	-	0	Putative_SSP
ALNRU00008051-RA	000005F	1238230	1238679			ALNRU00008051	49	0.794	c3851	0.0089	-	-	0	Putative_SSP
ALNRU00008090-RB	000005F	1417111	1421253	GO:0016021		ALNRU00008090	140	0.676	-	-	-	-	0	Putative_SSP
ALNRU00008120-RA	000005F	1507721	1508781			ALNRU00008120	80	0.782	-	-	-	-	0	Putative_SSP
ALNRU00008141-RA	000005F	1582060	1583327			ALNRU00008141	79	0.826	-	-	nsLTP_nsLTP92_Mt	0.00026	0	Putative_SSP
ALNRU00008151-RB	000005F	1601305	1602824			ALNRU00008151	79	0.872	-	-	nsLTP_nsLTP92_Mt	0.001	0	Putative_SSP
ALNRU00008152-RA	000005F	1611077	1612209			ALNRU00008152	69	0.857	-	-	nsLTP_nsLTP92_Mt	0.0091	0	Putative_SSP
ALNRU00008153-RA	000005F	1616665	1617848			ALNRU00008153	69	0.855	-	-	-	-	0	Putative_SSP
ALNRU00008154-RA	000005F	1624137	1625249			ALNRU00008154	77	0.858	-	-	Ole_e_I_At1g28290_CRP3510_At	0.0042	0	Putative_SSP
ALNRU00008168-RA	000005F	1662196	1663061			ALNRU00008168	70	0.855	-	-	nsLTP_nsLTP92_Mt	0.0076	0	Putative_SSP
ALNRU00008179-RA	000005F	1698615	1698959			ALNRU00008179	114	0.486	-	-	-	-	0	Putative_SSP
ALNRU00008185-RA	000005F	1712370	1713124			ALNRU00008185	140	0.534	-	-	-	-	0	Putative_SSP
ALNRU00008200-RA	000005F	1772170	1772466			ALNRU00008200	98	0.835	c2334	0.00047	-	-	0	Putative_SSP
ALNRU00008285-RA	000005F	2110892	2111089	GO:0016021		ALNRU00008285	65	0.539	-	-	-	-	0	Putative_SSP
ALNRU00008336-RA	000005F	2361875	2366306	GO:0016021		ALNRU00008336	67	0.651	c289	2.3e-26	-	-	0	Putative_SSP
ALNRU00008426-RA	000005F	2758241	2758699	GO:0016021		ALNRU00008426	152	0.843	STIG-GRI	1.2e-29	STIG-GRI_STIG/GRI3_Mt	1.8e-19	0	Known_SSP
ALNRU00008427-RA	000005F	2762166	2762493			ALNRU00008427	39	0.49	-	-	-	-	0	Putative_SSP
ALNRU00008430-RA	000005F	2779300	2779746	GO:0016021		ALNRU00008430	148	0.766	STIG-GRI	4.2e-31	STIG-GRI_STIG/GRI3_Mt	9.7e-20	0	Known_SSP
ALNRU00008492-RB	000005F	3069005	3072752	GO:0005618		ALNRU00008492	140	0.486	c94	4.6e-15	PNP_PNP2_At	1.2e-17	0	Known_SSP
ALNRU00008504-RA	000005F	3126143	3129359	GO:0005618		ALNRU00008504	98	0.118	c94	3.3e-12	PNP_PNP2_At	4.9e-16	-	Likely_Known_SSP
ALNRU00008509-RB	000005F	3143873	3147803	GO:0005618		ALNRU00008509	150	0.166	c94	5.3e-12	PNP_PNP2_At	5.2e-15	-	Likely_Known_SSP
ALNRU00008576-RA	000005F	3419994	3421645	GO:0016021		ALNRU00008576	75	0.762	TAX	8.8e-36	TAX_TAX1_Mt	7.2e-25	0	Known_SSP
ALNRU00008595-RA	000005F	3488344	3491181			ALNRU00008595	47	0.586	-	-	-	-	0	Putative_SSP
ALNRU00008685-RA	000005F	3925117	3925338	GO:0045168		ALNRU00008685	73	0.865	-	-	CLE_CLE13_At	9.6e-10	0	Putative_SSP
ALNRU00008704-RA	000005F	4029886	4033980	GO:0045168		ALNRU00008704	69	0.87	-	-	CLE_CLE33_Mt	7.2e-09	0	Putative_SSP
ALNRU00008712-RA	000005F	4062620	4062838	GO:0045168		ALNRU00008712	72	0.837	c49	6.5e-07	CLE_CLE13_At	1.3e-09	0	Known_SSP
ALNRU00008720-RA	000005F	4086708	4086968			ALNRU00008720	86	0.75	c49	2.6e-05	CLE_CLE31_Mt	2.1e-09	0	Known_SSP
ALNRU00008815-RA	000005F	4513336	4514187			ALNRU00008815	91	0.861	-	-	-	-	0	Putative_SSP
ALNRU00008928-RA	000005F	4964131	4964388	GO:0006970, GO:0006995		ALNRU00008928	85	0.811	c370	3.2e-05	CEP_CEP15_Mt	9.5e-08	0	Known_SSP
ALNRU00008962-RA	000005F	5090964	5091999			ALNRU00008962	42	0.816	-	-	-	-	0	Putative_SSP
ALNRU00008979-RA	000014F	19163	19678	GO:0016021		ALNRU00008979	171	0.782	c41	8e-13	-	-	0	Putative_SSP
ALNRU00009084-RA	000014F	374000	381200	GO:0004553, GO:0005975	K01188	ALNRU00009084	179	0.557	c1284	1.2e-25	-	-	0	Putative_SSP
ALNRU00009093-RA	000014F	428793	430772	GO:0004553, GO:0005975	K01188	ALNRU00009093	168	0.769	c1284	7.4e-27	-	-	0	Putative_SSP
ALNRU00009123-RA	000014F	595981	597593	GO:0016021		ALNRU00009123	219	0.789	-	-	-	-	0	Putative_SSP
ALNRU00009218-RA	000014F	1034543	1035270			ALNRU00009218	112	0.52	-	-	-	-	0	Putative_SSP
ALNRU00009279-RA	000014F	1308353	1310099			ALNRU00009279	136	0.912	-	-	ECA_At1g44191_CRP3650_At	4.9e-12	0	Putative_SSP
ALNRU00009456-RA	000014F	2244481	2245433	GO:0016021		ALNRU00009456	174	0.667	c78	9.4e-20	ns-LTP_At4g30880_CRP4240_At	1.9e-08	1	Known_SSP
ALNRU00009472-RA	000014F	2351112	2352494			ALNRU00009472	76	0.673	THL	3.3e-05	-	-	0	Putative_SSP
ALNRU00009523-RA	000014F	2594565	2595200			ALNRU00009523	211	0.612	-	-	-	-	0	Putative_SSP
ALNRU00009624-RA	000014F	3092894	3093169	GO:0048731		ALNRU00009624	91	0.898	CLE	1.1e-10	CLE_CLE21_Mt	1.9e-07	0	Known_SSP
ALNRU00009626-RA	000014F	3096119	3096394	GO:0048731		ALNRU00009626	91	0.901	CLE	1.4e-10	CLE_CLE21_Mt	1.5e-07	0	Known_SSP
ALNRU00009663-RA	000014F	3231944	3232378	GO:0015238, GO:0015297, GO:0016021		ALNRU00009663	144	0.891	c4176	0.0023	-	-	0	Putative_SSP
ALNRU00009676-RA	000014F	3318288	3321333	GO:0009055		ALNRU00009676	231	0.845	Plantacyanin	2.4e-15	PCY_PCY24_Mt	2.9e-61	-	Likely_Known_SSP
ALNRU00009816-RA	000014F	3792833	3793462	GO:0016021		ALNRU00009816	209	0.644	-	-	-	-	0	Putative_SSP
ALNRU00009912-RA	000022F	26621	27149			ALNRU00009912	167	0.528	-	-	-	-	0	Putative_SSP
ALNRU00009964-RA	000022F	217840	218293			ALNRU00009964	51	0.559	-	-	-	-	0	Putative_SSP
ALNRU00009994-RA	000022F	318253	319001	GO:0005576, GO:0006952		ALNRU00009994	54	0.778	PDF	1.5e-07	-	-	0	Putative_SSP
ALNRU00009997-RA	000022F	328250	328895	GO:0005576, GO:0006952		ALNRU00009997	83	0.777	PDF	2.4e-12	-	-	0	Putative_SSP
ALNRU00010030-RA	000022F	486439	487158			ALNRU00010030	160	0.773	-	-	-	-	0	Putative_SSP
ALNRU00010142-RA	000022F	1091567	1092013			ALNRU00010142	148	0.836	THL	0.0011	-	-	0	Putative_SSP
ALNRU00010143-RA	000022F	1096913	1098601			ALNRU00010143	148	0.819	THL	0.00056	-	-	0	Putative_SSP
ALNRU00010309-RA	000022F	1914070	1914934	GO:0016874	K16282	ALNRU00010309	178	0.843	c1698	1.4e-10	-	-	0	Putative_SSP
ALNRU00010312-RA	000022F	1926422	1926937	GO:0016021	K16282	ALNRU00010312	171	0.519	c1698	9.5e-13	-	-	0	Putative_SSP
ALNRU00010320-RA	000022F	1970389	1970571			ALNRU00010320	60	0.611	-	-	-	-	0	Putative_SSP
ALNRU00010332-RA	000022F	2039841	2040119	GO:0009058, GO:0016844	K21407	ALNRU00010332	92	0.877	c3805	0.00019	-	-	0	Putative_SSP
ALNRU00010428-RA	000022F	2407102	2407831			ALNRU00010428	135	0.835	c411	6.3e-12	GLV_GLV5_Mt	9.3e-16	0	Known_SSP
ALNRU00010536-RA	000022F	2887890	2888605			ALNRU00010536	151	0.707	-	-	LAT52-POE_LAT52/POE38_Mt	0.0088	0	Putative_SSP
ALNRU00010555-RA	000022F	2972369	2974441	GO:0016021	K22832	ALNRU00010555	128	0.91	c56	3.5e-11	-	-	0	Putative_SSP
ALNRU00010590-RA	000022F	3096828	3097304	GO:0004497, GO:0005506, GO:0016705, GO:0020037	K00512	ALNRU00010590	158	0.171	c384	0.008	CTLA_CTLA11_Mt	1.5e-54	-	Likely_Known_SSP
ALNRU00010602-RA	000022F	3171118	3171444	GO:0016021		ALNRU00010602	108	0.833	CLE	1.4e-09	CLE_CLE40_Mt	1.8e-10	0	Known_SSP
ALNRU00010741-RA	000015F	57622	57846			ALNRU00010741	74	0.697	-	-	-	-	0	Putative_SSP
ALNRU00010828-RA	000015F	380493	381011	GO:0005615	K20412	ALNRU00010828	172	0.766	CAPE	2.7e-54	CAPE_CAPE17_Mt	4e-53	0	Known_SSP
ALNRU00010853-RA	000015F	461460	461815			ALNRU00010853	40	0.507	-	-	-	-	0	Putative_SSP
ALNRU00010859-RA	000015F	477695	477972			ALNRU00010859	37	0.554	-	-	-	-	0	Putative_SSP
ALNRU00010886-RA	000015F	606390	606590	GO:0004497, GO:0005506, GO:0016021, GO:0016705, GO:0020037	K00512	ALNRU00010886	66	0.119	c438	3.5e-10	CTLA_CTLA11_Mt	9.4e-16	-	Likely_Known_SSP
ALNRU00010887-RA	000015F	606598	606945	GO:0004497, GO:0005506, GO:0016021, GO:0016705, GO:0020037	K17961	ALNRU00010887	115	0.769	c703	0.0097	CTLA_CTLA11_Mt	1.8e-19	0	Known_SSP
ALNRU00010949-RA	000015F	847440	848094			ALNRU00010949	98	0.789	-	-	ESF_ESF1_At	1.5e-05	0	Putative_SSP
ALNRU00010951-RA	000015F	856612	857136			ALNRU00010951	89	0.806	-	-	ESF_ESF1_At	8.2e-05	0	Putative_SSP
ALNRU00010970-RA	000015F	951194	952096			ALNRU00010970	211	0.559	-	-	-	-	0	Putative_SSP
ALNRU00011007-RA	000015F	1085140	1087843	GO:0016021	K19038	ALNRU00011007	203	0.494	c1169	5.1e-06	-	-	0	Putative_SSP
ALNRU00011265-RC	000015F	2243250	2247483	GO:0016021	K15688	ALNRU00011265	162	0.669	c1647	5.5e-09	-	-	0	Putative_SSP
ALNRU00011375-RA	000015F	2742363	2742790			ALNRU00011375	91	0.46	-	-	-	-	0	Putative_SSP
ALNRU00011403-RA	000015F	2906412	2906813	GO:0009506, GO:0019722		ALNRU00011403	133	0.799	RALF	1.7e-26	RALF_RALF9_Mt	1.7e-25	0	Known_SSP
ALNRU00011492-RA	000015F	3294979	3295320	GO:0048364		ALNRU00011492	113	0.853	CEP	4.2e-15	CEP_CEP13_Mt	2.4e-09	0	Known_SSP
ALNRU00011496-RA	000015F	3320837	3321178	GO:0048364		ALNRU00011496	113	0.853	CEP	2.5e-16	CEP_CEP13_Mt	5.2e-11	0	Known_SSP
ALNRU00011499-RA	000015F	3343183	3343830	GO:0048364		ALNRU00011499	215	0.742	c110	5e-34	CEP_CEP1_At	7.9e-15	-	Likely_Known_SSP
ALNRU00011513-RA	000015F	3391003	3391338	GO:0048364		ALNRU00011513	111	0.906	CEP	3e-17	CEP_CEP5_At	8.1e-11	0	Known_SSP
ALNRU00011516-RA	000015F	3412249	3413521			ALNRU00011516	94	0.458	-	-	-	-	0	Putative_SSP
ALNRU00011641-RA	000010F	12415	12843			ALNRU00011641	64	0.452	-	-	-	-	0	Putative_SSP
ALNRU00011711-RA	000010F	291320	294113	GO:0003677, GO:0004519, GO:0006281		ALNRU00011711	176	0.148	c505	0.00088	NCR-B_NCR668_Mt	0.0016	-	Likely_Known_SSP
ALNRU00011756-RA	000010F	536041	536400	GO:0009506, GO:0019722		ALNRU00011756	119	0.832	RALF	2.3e-32	RALF_At2g33775_CRP1760_At	6.3e-20	0	Known_SSP
ALNRU00011759-RA	000010F	548220	548474	GO:0009506, GO:0019722		ALNRU00011759	84	0.863	RALF	1.2e-11	RALF_RALF1_Mt	3.1e-05	0	Known_SSP
ALNRU00011920-RA	000010F	1269129	1269290			ALNRU00011920	53	0.584	-	-	-	-	0	Putative_SSP
ALNRU00012069-RA	000010F	1788761	1789106			ALNRU00012069	102	0.868	-	-	-	-	0	Putative_SSP
ALNRU00012191-RA	000010F	2374030	2374705			ALNRU00012191	104	0.711	-	-	-	-	0	Putative_SSP
ALNRU00012198-RA	000010F	2394191	2394655	GO:0016021		ALNRU00012198	154	0.847	c143	1.1e-21	Novel_GRP_family_At4g21620_CRP2860_At	3.2e-23	0	Known_SSP
ALNRU00012249-RA	000010F	2610690	2611259	GO:0016021		ALNRU00012249	189	0.795	-	-	-	-	0	Putative_SSP
ALNRU00012280-RB	000010F	2741302	2744254			ALNRU00012280	133	0.578	-	-	-	-	0	Putative_SSP
ALNRU00012303-RA	000010F	2870433	2871023	GO:0004568, GO:0008152		ALNRU00012303	98	0.862	c502	1.2e-19	-	-	0	Putative_SSP
ALNRU00012309-RA	000010F	2887357	2888246			ALNRU00012309	91	0.872	-	-	-	-	0	Putative_SSP
ALNRU00012480-RA	000010F	3553176	3553586	GO:0004674, GO:0005524, GO:0016021, GO:0048544	K04733	ALNRU00012480	136	0.72	c994	3.1e-09	-	-	0	Putative_SSP
ALNRU00012490-RA	000010F	3603880	3604107	GO:0005509, GO:0016021		ALNRU00012490	75	0.676	-	-	-	-	0	Putative_SSP
ALNRU00012550-RA	000010F	3835425	3837449	GO:0016021		ALNRU00012550	158	0.884	c201	2.5e-21	-	-	0	Putative_SSP
ALNRU00012574-RA	000010F	3921229	3921705			ALNRU00012574	74	0.771	-	-	-	-	0	Putative_SSP
ALNRU00012610-RA	000010F	4050855	4052431	GO:0003743		ALNRU00012610	123	0.492	-	-	-	-	0	Putative_SSP
ALNRU00012679-RA	000008F	12988	13324			ALNRU00012679	59	0.756	-	-	-	-	0	Putative_SSP
ALNRU00012715-RA	000008F	155770	156165			ALNRU00012715	104	0.614	-	-	-	-	0	Putative_SSP
ALNRU00012801-RA	000008F	551391	552068	GO:0016021		ALNRU00012801	225	0.878	c204	2.6e-15	-	-	0	Putative_SSP
ALNRU00012821-RA	000008F	629448	630125	GO:0016021		ALNRU00012821	225	0.9	c204	1.3e-13	-	-	0	Putative_SSP
ALNRU00012823-RA	000008F	642539	643216	GO:0016021		ALNRU00012823	225	0.89	c204	1.7e-14	-	-	0	Putative_SSP
ALNRU00012829-RA	000008F	652728	653405	GO:0016021		ALNRU00012829	225	0.927	c204	1.7e-14	-	-	0	Putative_SSP
ALNRU00012831-RA	000008F	662154	662831	GO:0016021		ALNRU00012831	225	0.909	c204	1.4e-15	-	-	0	Putative_SSP
ALNRU00012841-RA	000008F	683932	684609	GO:0016021		ALNRU00012841	225	0.745	c204	7.9e-16	-	-	0	Putative_SSP
ALNRU00012843-RA	000008F	693153	693830	GO:0016021		ALNRU00012843	225	0.779	c204	3.5e-14	-	-	0	Putative_SSP
ALNRU00012847-RA	000008F	708700	708885			ALNRU00012847	61	0.673	-	-	-	-	0	Putative_SSP
ALNRU00012884-RA	000008F	895524	896099			ALNRU00012884	137	0.7	-	-	-	-	0	Putative_SSP
ALNRU00012972-RA	000008F	1305889	1315450	GO:0004252		ALNRU00012972	171	0.862	c124	2.3e-08	MtSUBPEP_MtSUBPEP_Mt	2.9e-30	0	Known_SSP
ALNRU00013063-RA	000008F	1672702	1673034	GO:0004252		ALNRU00013063	110	0.098	c124	1.4e-10	MtSUBPEP_MtSUBPEP_Mt	0.00081	-	Likely_Known_SSP
ALNRU00013136-RA	000008F	1996641	1997366	GO:0009055, GO:0016021		ALNRU00013136	160	0.931	Plantacyanin	1.2e-46	PCY_PCY16_Mt	2.1e-38	1	Known_SSP
ALNRU00013141-RA	000008F	2015591	2016105	GO:0009055, GO:0016021		ALNRU00013141	109	0.91	Plantacyanin	4.4e-35	PCY_PCY16_Mt	1.1e-26	0	Known_SSP
ALNRU00013143-RA	000008F	2020352	2020630	GO:0005506, GO:0016705, GO:0020037	K20556	ALNRU00013143	92	0.536	-	-	-	-	0	Putative_SSP
ALNRU00013151-RA	000008F	2047906	2048274			ALNRU00013151	122	0.749	-	-	-	-	0	Putative_SSP
ALNRU00013185-RA	000008F	2234823	2236627			ALNRU00013185	162	0.461	-	-	-	-	0	Putative_SSP
ALNRU00013218-RA	000008F	2434520	2434699			ALNRU00013218	59	0.48	-	-	-	-	0	Putative_SSP
ALNRU00013381-RA	000008F	3134133	3134663			ALNRU00013381	45	0.504	-	-	-	-	0	Putative_SSP
ALNRU00013394-RA	000008F	3185654	3185994			ALNRU00013394	42	0.497	-	-	-	-	0	Putative_SSP
ALNRU00013395-RA	000008F	3190563	3191021	GO:0003676, GO:0004523		ALNRU00013395	152	0.519	-	-	-	-	0	Putative_SSP
ALNRU00013398-RB	000008F	3202272	3203364	GO:0016021		ALNRU00013398	90	0.895	c43	1.3e-05	PSY_PSY4_Mt	1.5e-05	0	Known_SSP
ALNRU00013399-RA	000008F	3206511	3208892	GO:0016021		ALNRU00013399	76	0.898	PSY	0.0058	PSY_PSY4_Mt	4.6e-05	0	Known_SSP
ALNRU00013401-RA	000008F	3212065	3214257	GO:0016021		ALNRU00013401	89	0.874	c43	9.2e-06	PSY_PSY4_Mt	2.4e-05	0	Known_SSP
ALNRU00013405-RA	000008F	3224647	3226907			ALNRU00013405	76	0.899	-	-	PSY_PSY4_Mt	0.00012	0	Putative_SSP
ALNRU00013422-RA	000008F	3310097	3310509			ALNRU00013422	113	0.499	-	-	-	-	0	Putative_SSP
ALNRU00013429-RA	000008F	3332324	3332641			ALNRU00013429	105	0.71	-	-	-	-	0	Putative_SSP
ALNRU00013463-RA	000008F	3507670	3508484	GO:0009055		ALNRU00013463	188	0.206	Plantacyanin	2.2e-07	PCY_PCY76_Mt	2.4e-10	-	Likely_Known_SSP
ALNRU00013475-RA	000008F	3531510	3531805			ALNRU00013475	69	0.509	-	-	-	-	0	Putative_SSP
ALNRU00013479-RA	000008F	3554370	3554983			ALNRU00013479	45	0.735	-	-	-	-	0	Putative_SSP
ALNRU00013480-RA	000008F	3562275	3562595			ALNRU00013480	40	0.558	-	-	-	-	0	Putative_SSP
ALNRU00013545-RA	000008F	3902893	3903269	GO:0016740		ALNRU00013545	82	0.645	c312	2.5e-18	-	-	0	Putative_SSP
ALNRU00013554-RA	000008F	3936171	3947363	GO:0000139, GO:0006486, GO:0008378, GO:0016021	K20855	ALNRU00013554	87	0.816	-	-	-	-	0	Putative_SSP
ALNRU00013813-RA	000006F	540213	540778			ALNRU00013813	61	0.521	-	-	-	-	0	Putative_SSP
ALNRU00013844-RA	000006F	660264	661030			ALNRU00013844	131	0.749	-	-	-	-	0	Putative_SSP
ALNRU00013863-RB	000006F	729557	732487			ALNRU00013863	155	0.121	c2480	0.0079	PSY_PSY7_At	0.0023	-	Likely_Known_SSP
ALNRU00014006-RA	000006F	1143632	1144068			ALNRU00014006	121	0.703	-	-	-	-	0	Putative_SSP
ALNRU00014148-RA	000006F	1500063	1501441			ALNRU00014148	76	0.671	-	-	-	-	0	Putative_SSP
ALNRU00014309-RA	000006F	1995160	1995506			ALNRU00014309	78	0.763	-	-	-	-	0	Putative_SSP
ALNRU00014566-RA	000006F	2860500	2865354	GO:0003755	K09569	ALNRU00014566	95	0.855	c901	0.00061	-	-	0	Putative_SSP
ALNRU00014662-RB	000006F	3251504	3252775	GO:0003676, GO:0004523		ALNRU00014662	138	0.825	-	-	-	-	0	Putative_SSP
ALNRU00014676-RA	000006F	3331760	3332588	GO:0003824		ALNRU00014676	93	0.522	-	-	-	-	0	Putative_SSP
ALNRU00014860-RA	000006F	3896967	3899060	GO:2000123		ALNRU00014860	112	0.888	c507	1.6e-32	EPFL_EPFL1_Mt	1.9e-24	0	Known_SSP
ALNRU00015060-RA	000009F	33840	35680	GO:0005634, GO:0009611, GO:0031347, GO:2000022	K13464	ALNRU00015060	208	0.106	c314	3.4e-11	nsLTP_nsLTP60_Mt	0.0017	-	Likely_Known_SSP
ALNRU00015073-RA	000009F	71596	72117			ALNRU00015073	86	0.113	c3480	0.0068	NCR-B_NCR807_Mt	0.00011	-	Likely_Known_SSP
ALNRU00015092-RA	000009F	114172	114711			ALNRU00015092	26	0.462	-	-	-	-	0	Putative_SSP
ALNRU00015136-RB	000009F	289126	291256			ALNRU00015136	81	0.61	-	-	-	-	0	Putative_SSP
ALNRU00015162-RA	000009F	392970	393438			ALNRU00015162	41	0.54	-	-	-	-	0	Putative_SSP
ALNRU00015516-RA	000009F	1516748	1517209			ALNRU00015516	153	0.508	-	-	-	-	0	Putative_SSP
ALNRU00015536-RA	000009F	1559344	1560484			ALNRU00015536	48	0.471	-	-	-	-	0	Putative_SSP
ALNRU00015635-RA	000009F	1866493	1866735			ALNRU00015635	80	0.926	-	-	-	-	0	Putative_SSP
ALNRU00015650-RA	000009F	1915220	1917702			ALNRU00015650	41	0.505	-	-	-	-	0	Putative_SSP
ALNRU00015660-RA	000009F	1937338	1938005			ALNRU00015660	76	0.491	-	-	-	-	0	Putative_SSP
ALNRU00015725-RA	000009F	2115947	2116120	GO:0008483		ALNRU00015725	57	0.118	RTFL-DVL	4.1e-19	DVL/RTFL_DVL/RTFL4_At	1.4e-17	-	Likely_Known_SSP
ALNRU00015796-RA	000009F	2335113	2335533			ALNRU00015796	53	0.469	-	-	-	-	0	Putative_SSP
ALNRU00016387-RA	000009F	3987897	3989039	GO:0006869, GO:0008289		ALNRU00016387	145	0.794	c8	9.7e-18	nsLTP_nsLTP5_Mt	1.1e-13	0	Known_SSP
ALNRU00016448-RB	000009F	4162631	4177102			ALNRU00016448	70	0.559	-	-	-	-	0	Putative_SSP
ALNRU00016633-RA	000030F	640809	644795	GO:0016021		ALNRU00016633	180	0.63	c172	8.3e-18	-	-	0	Putative_SSP
ALNRU00016645-RA	000030F	705416	706354	GO:0003676, GO:0004523	K03283	ALNRU00016645	228	0.108	c4764	0.00092	RALF_RALF6_At	0.0035	-	Likely_Known_SSP
ALNRU00016699-RA	000030F	947204	951764	GO:0005787, GO:0006465, GO:0008233, GO:0016021, GO:0031090, GO:0045047	K12948	ALNRU00016699	167	0.811	c246	1.2e-35	-	-	0	Putative_SSP
ALNRU00016763-RA	000030F	1165792	1166007			ALNRU00016763	71	0.596	-	-	-	-	0	Putative_SSP
ALNRU00016780-RA	000030F	1255424	1257970	GO:0016021	K20606	ALNRU00016780	195	0.918	c273	3.9e-05	-	-	0	Putative_SSP
ALNRU00016785-RA	000030F	1286551	1286915	GO:0016021		ALNRU00016785	74	0.823	CLE	7.1e-06	CLE_CLE19_Mt	0.00075	0	Known_SSP
ALNRU00016896-RA	000030F	1839919	1840476	GO:0016021		ALNRU00016896	127	0.453	-	-	-	-	0	Putative_SSP
ALNRU00016900-RA	000030F	1863896	1867545	GO:0005737, GO:0006914	K08341	ALNRU00016900	119	0.583	-	-	-	-	0	Putative_SSP
ALNRU00016916-RA	000030F	1956506	1956859	GO:0009506, GO:0019722		ALNRU00016916	117	0.842	RALF	8.6e-38	RALF_RALF12_Mt	4.6e-22	0	Known_SSP
ALNRU00016956-RA	000030F	2140956	2141465	GO:0016021		ALNRU00016956	169	0.781	c37	3.4e-10	-	-	0	Putative_SSP
ALNRU00016963-RA	000030F	2176657	2186301	GO:0005886, GO:0008643, GO:0016021	K15382	ALNRU00016963	125	0.707	c413	0.0053	-	-	0	Putative_SSP
ALNRU00016969-RA	000030F	2214386	2214886	GO:0004857		ALNRU00016969	166	0.866	c53	1.7e-06	-	-	0	Putative_SSP
ALNRU00016972-RA	000030F	2219027	2219545	GO:0004857	K01051	ALNRU00016972	172	0.84	c192	6.7e-06	-	-	0	Putative_SSP
ALNRU00016973-RA	000030F	2221306	2221809	GO:0004857		ALNRU00016973	167	0.865	c192	6.9e-07	-	-	0	Putative_SSP
ALNRU00016975-RA	000030F	2224575	2225090	GO:0004857		ALNRU00016975	171	0.914	c53	9.7e-06	-	-	0	Putative_SSP
ALNRU00017002-RA	000030F	2378513	2382107	GO:0003697, GO:0006260	K03111	ALNRU00017002	204	0.663	-	-	-	-	0	Putative_SSP
ALNRU00017004-RA	000030F	2387307	2387933	GO:0016301, GO:0030247	K04733	ALNRU00017004	208	0.929	-	-	-	-	0	Putative_SSP
ALNRU00017007-RA	000030F	2398864	2399487	GO:0016301, GO:0030247	K04733	ALNRU00017007	207	0.93	-	-	-	-	0	Putative_SSP
ALNRU00017010-RA	000030F	2411629	2412074			ALNRU00017010	42	0.655	-	-	-	-	0	Putative_SSP
ALNRU00017011-RA	000030F	2414278	2414901	GO:0016301, GO:0030247	K04733	ALNRU00017011	207	0.924	-	-	-	-	0	Putative_SSP
ALNRU00017035-RA	000030F	2562633	2562935	GO:0004857, GO:0016021, GO:0030599, GO:0042545, GO:0045330, GO:0045490		ALNRU00017035	100	0.539	-	-	-	-	0	Putative_SSP
ALNRU00017047-RA	000030F	2616816	2617560	GO:0016021		ALNRU00017047	135	0.695	c2898	0.0076	Novel_family_At1g56320_CRP3210_At	9.2e-21	0	Known_SSP
ALNRU00017131-RA	000030F	3077818	3082589	GO:0005525	K07937	ALNRU00017131	185	0.188	c14	1.9e-12	PCY_PCY61_Mt	0.00019	-	Likely_Known_SSP
ALNRU00017163-RA	000030F	3240457	3241056	GO:0008270		ALNRU00017163	199	0.1	c1903	6.5e-05	nsLTP_nsLTP129_Mt	0.0018	-	Likely_Known_SSP
ALNRU00017349-RA	000019F	503644	503949	GO:0010089, GO:0016021, GO:0033612		ALNRU00017349	101	0.656	c213	4.6e-11	CLE_CLE06_Mt	7.7e-08	0	Known_SSP
ALNRU00017409-RA	000019F	770409	771393			ALNRU00017409	82	0.738	LCR	5.1e-08	-	-	0	Putative_SSP
ALNRU00017411-RA	000019F	773271	773850			ALNRU00017411	67	0.712	LCR	1.2e-09	-	-	0	Putative_SSP
ALNRU00017419-RA	000019F	794270	795278			ALNRU00017419	82	0.746	LCR	3.6e-08	-	-	0	Putative_SSP
ALNRU00017548-RA	000019F	1463234	1463446	GO:0005739		ALNRU00017548	70	0.503	-	-	-	-	0	Putative_SSP
ALNRU00017620-RA	000019F	1817082	1817597	GO:0004672, GO:0005524, GO:0016021	K13420	ALNRU00017620	171	0.724	c41	2.8e-09	-	-	0	Putative_SSP
ALNRU00017666-RA	000019F	2044214	2045802			ALNRU00017666	82	0.747	-	-	-	-	0	Putative_SSP
ALNRU00017668-RA	000019F	2048297	2049741			ALNRU00017668	115	0.809	-	-	-	-	0	Putative_SSP
ALNRU00017743-RA	000019F	2399604	2403728	GO:0016021		ALNRU00017743	172	0.735	c214	8e-22	Ole_e_I_At2g16630_CRP3380_At	4.7e-07	0	Known_SSP
ALNRU00017744-RA	000019F	2400289	2400564			ALNRU00017744	91	0.459	-	-	-	-	0	Putative_SSP
ALNRU00017800-RB	000019F	2685596	2689869	GO:0016021		ALNRU00017800	195	0.65	c113	3.3e-28	PCY_PCY70_Mt	0.01	2	Known_SSP
ALNRU00017819-RA	000019F	2798601	2798753			ALNRU00017819	50	0.832	-	-	-	-	0	Putative_SSP
ALNRU00017826-RA	000019F	2822186	2828888	GO:0016021		ALNRU00017826	176	0.865	c335	1.4e-10	IDA_IDA2_Mt	0.00019	0	Known_SSP
ALNRU00017834-RA	000019F	2860889	2861419	GO:0016021		ALNRU00017834	176	0.819	c335	5.9e-07	IDA_IDA2_Mt	0.00063	0	Known_SSP
ALNRU00017840-RA	000019F	2879489	2880019	GO:0016021		ALNRU00017840	176	0.721	c335	2.6e-07	IDA_IDA2_Mt	0.0003	0	Known_SSP
ALNRU00017841-RA	000019F	2883163	2884776	GO:0016021		ALNRU00017841	243	0.825	c335	4e-13	IDA_IDA2_Mt	9.3e-06	-	Likely_Known_SSP
ALNRU00017843-RA	000019F	2887882	2888109	GO:0016021		ALNRU00017843	75	0.828	c335	2.7e-06	IDA_IDA31_Mt	4.3e-08	0	Known_SSP
ALNRU00017848-RA	000019F	2908085	2908315	GO:0016021		ALNRU00017848	76	0.767	c335	0.0083	-	-	0	Putative_SSP
ALNRU00017853-RA	000019F	2923307	2923537	GO:0016021		ALNRU00017853	76	0.819	c335	0.0024	-	-	0	Putative_SSP
ALNRU00017863-RA	000019F	2950616	2950897	GO:0016021		ALNRU00017863	81	0.782	c335	2.1e-06	IDA_IDA26_Mt	4.9e-05	0	Known_SSP
ALNRU00017878-RA	000019F	2997088	2997573	GO:0010374, GO:2000122		ALNRU00017878	129	0.121	EPFL	1.3e-05	EPFL_EPFL6_At	2.7e-09	-	Likely_Known_SSP
ALNRU00017883-RA	000019F	3027381	3027695	GO:0016021		ALNRU00017883	80	0.676	c335	5.9e-06	IDA_IDA26_Mt	0.0003	0	Known_SSP
ALNRU00017884-RA	000019F	3032347	3032657	GO:0016021		ALNRU00017884	80	0.688	c335	5.3e-05	IDA_IDA30_Mt	0.00022	0	Known_SSP
ALNRU00017888-RA	000019F	3041235	3041536			ALNRU00017888	42	0.594	-	-	-	-	0	Putative_SSP
ALNRU00017893-RB	000019F	3058599	3059948	GO:0004867, GO:0009611		ALNRU00017893	99	0.126	SubIn	1.1e-26	SubIn_SubIn11_Mt	1.9e-20	-	Likely_Known_SSP
ALNRU00017908-RA	000019F	3113301	3113480			ALNRU00017908	59	0.706	-	-	-	-	0	Putative_SSP
ALNRU00018014-RA	000019F	3597549	3600091	GO:0000786, GO:0003677, GO:0005634, GO:0046982	K11251	ALNRU00018014	167	0.674	-	-	-	-	0	Putative_SSP
ALNRU00018118-RA	000007F	144465	145115			ALNRU00018118	29	0.554	-	-	-	-	0	Putative_SSP
ALNRU00018136-RA	000007F	201871	202483			ALNRU00018136	72	0.779	-	-	-	-	0	Putative_SSP
ALNRU00018148-RA	000007F	251385	252499			ALNRU00018148	44	0.557	-	-	-	-	0	Putative_SSP
ALNRU00018353-RA	000007F	825833	826245			ALNRU00018353	42	0.565	-	-	-	-	0	Putative_SSP
ALNRU00018365-RA	000007F	889058	892447			ALNRU00018365	152	0.763	-	-	-	-	0	Putative_SSP
ALNRU00018398-RA	000007F	1004611	1005491	GO:0003677, GO:0004519, GO:0006281, GO:0016491, GO:0071949	K08956	ALNRU00018398	104	0.126	c505	0.00044	NCR-B_NCR668_Mt	0.0022	-	Likely_Known_SSP
ALNRU00018519-RA	000007F	1370220	1370624			ALNRU00018519	86	0.49	-	-	-	-	0	Putative_SSP
ALNRU00018537-RA	000007F	1422318	1424688			ALNRU00018537	81	0.733	-	-	-	-	0	Putative_SSP
ALNRU00018595-RA	000007F	1663402	1664781			ALNRU00018595	226	0.142	c112	3.3e-08	IDA_IDA2_Mt	0.00042	-	Likely_Known_SSP
ALNRU00018605-RB	000007F	1710610	1716289	GO:0004672, GO:0005524, GO:0016021, GO:0030246, GO:0048544	K04733	ALNRU00018605	131	0.487	-	-	-	-	0	Putative_SSP
ALNRU00018911-RA	000007F	2713634	2715692	GO:0000932, GO:0031087	K12616	ALNRU00018911	110	0.696	-	-	-	-	0	Putative_SSP
ALNRU00018914-RA	000007F	2718881	2719102	GO:0016021		ALNRU00018914	73	0.754	c488	2.2e-13	-	-	0	Putative_SSP
ALNRU00019050-RA	000007F	3146915	3148718	GO:0016787		ALNRU00019050	134	0.637	-	-	-	-	0	Putative_SSP
ALNRU00019066-RA	000007F	3205458	3205658	GO:0000943		ALNRU00019066	66	0.125	c3638	2.8e-05	LP_LP19_Mt	0.0013	-	Likely_Known_SSP
ALNRU00019219-RA	000007F	3595185	3595568			ALNRU00019219	49	0.542	-	-	-	-	0	Putative_SSP
ALNRU00019223-RA	000007F	3606669	3607029			ALNRU00019223	88	0.592	-	-	-	-	0	Putative_SSP
ALNRU00019228-RA	000007F	3627481	3629184	GO:0000149, GO:0005484, GO:0006887, GO:0006906, GO:0016021, GO:0031201	K08511	ALNRU00019228	82	0.197	c539	3.2e-18	NodGRP_NodGRP49_Mt	5e-09	-	Likely_Known_SSP
ALNRU00019562-RA	000027F	92373	93163	GO:0003676, GO:0004523	K03283	ALNRU00019562	208	0.471	-	-	-	-	0	Putative_SSP
ALNRU00019607-RC	000027F	258325	259325	GO:0005744, GO:0030150	K17805	ALNRU00019607	121	0.506	c245	3.9e-30	-	-	0	Putative_SSP
ALNRU00019725-RA	000027F	867213	867641	GO:0016021		ALNRU00019725	142	0.466	c266	1.4e-05	-	-	0	Putative_SSP
ALNRU00019748-RA	000027F	986385	986749			ALNRU00019748	90	0.665	-	-	-	-	0	Putative_SSP
ALNRU00019752-RA	000027F	1000295	1000544			ALNRU00019752	56	0.595	-	-	-	-	0	Putative_SSP
ALNRU00019774-RA	000027F	1114139	1119410	GO:0008270, GO:0016787	K01493	ALNRU00019774	224	0.45	-	-	-	-	0	Putative_SSP
ALNRU00020043-RA	000027F	2197952	2203362			ALNRU00020043	36	0.878	-	-	-	-	0	Putative_SSP
ALNRU00020061-RA	000027F	2265066	2270333	GO:0003676, GO:0016021		ALNRU00020061	161	0.623	-	-	-	-	0	Putative_SSP
ALNRU00020086-RA	000027F	2430908	2431111			ALNRU00020086	67	0.648	-	-	-	-	0	Putative_SSP
ALNRU00020159-RA	000027F	2668540	2675806	GO:0016021		ALNRU00020159	118	0.552	c293	7.8e-21	-	-	0	Putative_SSP
ALNRU00020194-RA	000027F	2834383	2834574			ALNRU00020194	63	0.451	-	-	-	-	0	Putative_SSP
ALNRU00020203-RA	000027F	2860662	2861315	GO:0005509, GO:0016021	K02183	ALNRU00020203	217	0.517	c122	1.6e-16	-	-	0	Putative_SSP
ALNRU00020209-RA	000027F	2907010	2909894	GO:0016021		ALNRU00020209	99	0.765	PSY	1.3e-18	PSY_PSY2_Mt	3.9e-13	0	Known_SSP
ALNRU00020216-RA	000027F	2944365	2947828	GO:0005634, GO:0017126	K01855	ALNRU00020216	229	0.108	c466	7.8e-05	NodGRP_NodGRP20_Mt	1.4e-51	-	Likely_Known_SSP
ALNRU00020221-RA	000027F	2961687	2961974	GO:0016021		ALNRU00020221	95	0.755	c210	4.8e-12	CLE_CLE11_Mt	3.4e-15	0	Known_SSP
ALNRU00020225-RA	000027F	2971920	2973664	GO:0016021		ALNRU00020225	110	0.866	-	-	GASA_GASA7_Mt	1.2e-05	0	Putative_SSP
ALNRU00020328-RA	000027F	3425398	3425751	GO:0003676, GO:0004523		ALNRU00020328	117	0.47	-	-	-	-	0	Putative_SSP
ALNRU00020346-RA	000013F	15352	15726			ALNRU00020346	57	0.479	-	-	-	-	0	Putative_SSP
ALNRU00020381-RB	000013F	134193	134886			ALNRU00020381	78	0.53	-	-	-	-	0	Putative_SSP
ALNRU00020396-RB	000013F	183691	183986			ALNRU00020396	52	0.578	-	-	-	-	0	Putative_SSP
ALNRU00020419-RA	000013F	311881	312537	GO:0005199		ALNRU00020419	218	0.756	-	-	LP_LP14_Mt	2.5e-14	0	Putative_SSP
ALNRU00020546-RA	000013F	724870	725364			ALNRU00020546	151	0.488	-	-	NodGRP_NodGRP32_Mt	7.6e-08	0	Putative_SSP
ALNRU00020584-RA	000013F	837493	837804	GO:0048731		ALNRU00020584	103	0.655	CLE	5.3e-05	CLE_CLE41_Mt	8e-07	0	Known_SSP
ALNRU00020596-RA	000013F	866094	866309			ALNRU00020596	25	0.524	-	-	-	-	0	Putative_SSP
ALNRU00020606-RA	000013F	899242	903833	GO:0006355	K17604	ALNRU00020606	183	0.708	-	-	-	-	0	Putative_SSP
ALNRU00020615-RA	000013F	944142	944934			ALNRU00020615	87	0.925	-	-	-	-	0	Putative_SSP
ALNRU00020727-RA	000013F	1394095	1394532	GO:0016021		ALNRU00020727	145	0.73	c111	8e-10	ns-LTP_At4g15160.2_CRP4820_At	0.00066	1	Known_SSP
ALNRU00020728-RA	000013F	1400723	1401103	GO:0016021		ALNRU00020728	126	0.869	c981	1.8e-08	ns-LTP_At4g15160.2_CRP4820_At	0.00043	1	Known_SSP
ALNRU00020752-RA	000013F	1465238	1465486	GO:0010227		ALNRU00020752	82	0.899	c112	1.7e-08	IDA_IDA18_Mt	7.7e-10	0	Known_SSP
ALNRU00020816-RA	000013F	1704843	1705229			ALNRU00020816	38	0.502	-	-	-	-	0	Putative_SSP
ALNRU00020835-RA	000013F	1805700	1806879			ALNRU00020835	111	0.824	-	-	-	-	0	Putative_SSP
ALNRU00020856-RA	000013F	1895226	1901117	GO:0008375, GO:0016020	K20891	ALNRU00020856	183	0.829	c1035	6e-13	-	-	0	Putative_SSP
ALNRU00020883-RA	000013F	2007494	2007757	GO:0000943, GO:0003676, GO:0015074		ALNRU00020883	87	0.489	-	-	-	-	0	Putative_SSP
ALNRU00020890-RA	000013F	2056611	2056978	GO:0003676, GO:0008408		ALNRU00020890	92	0.134	c505	0.00017	NCR-B_NCR668_Mt	0.00069	-	Likely_Known_SSP
ALNRU00020897-RA	000013F	2095552	2095803	GO:0003677		ALNRU00020897	83	0.097	c226	4.1e-10	NodGRP_NodGRP37_Mt	1.8e-12	-	Likely_Known_SSP
ALNRU00020900-RA	000013F	2107222	2107674	GO:0003677		ALNRU00020900	82	0.097	c226	1.2e-11	Novel_GRP_family_At1g75550_CRP2855_At	3.8e-10	-	Likely_Known_SSP
ALNRU00020932-RA	000013F	2248187	2248539			ALNRU00020932	45	0.643	-	-	-	-	0	Putative_SSP
ALNRU00020954-RA	000013F	2312812	2313880	GO:0004471		ALNRU00020954	228	0.117	c505	0.006	NCR-B_NCR668_Mt	0.00043	-	Likely_Known_SSP
ALNRU00021013-RA	000013F	2551179	2582696	GO:0005506, GO:0016705, GO:0031418	K00472	ALNRU00021013	92	0.731	-	-	-	-	0	Putative_SSP
ALNRU00021027-RA	000013F	2639030	2639335	GO:0005504, GO:0009627		ALNRU00021027	101	0.869	c69	7.4e-14	nsLTP_nsLTP54_Mt	4.7e-06	0	Known_SSP
ALNRU00021067-RA	000013F	2796635	2803329	GO:0019904		ALNRU00021067	140	0.35	TPD	2.2e-22	TPDL_TPDL1_At	8.1e-25	0	Known_SSP
ALNRU00021136-RA	000013F	3064219	3064425			ALNRU00021136	68	0.634	-	-	-	-	0	Putative_SSP
ALNRU00021161-RA	000013F	3185599	3186734			ALNRU00021161	153	0.797	-	-	-	-	0	Putative_SSP
ALNRU00021244-RA	000013F	3533181	3534939	GO:0005840		ALNRU00021244	222	0.632	-	-	-	-	0	Putative_SSP
ALNRU00021291-RA	000013F	3679958	3680619			ALNRU00021291	197	0.683	-	-	-	-	0	Putative_SSP
ALNRU00021346-RA	000013F	3877541	3878317			ALNRU00021346	225	0.101	c3093	0.0045	Root_Cap/Late_Embryogenesis_related_At5g60530_CRP2850_At	0.0038	-	Likely_Known_SSP
ALNRU00021383-RA	000013F	4022005	4023815			ALNRU00021383	102	0.869	-	-	-	-	0	Putative_SSP
ALNRU00021415-RA	000013F	4158639	4158950			ALNRU00021415	50	0.45	-	-	-	-	0	Putative_SSP
ALNRU00021485-RA	000048F	232876	233192	GO:0016021, GO:0055114	K08360	ALNRU00021485	76	0.644	-	-	-	-	0	Putative_SSP
ALNRU00021494-RA	000048F	279754	281550	GO:0009055, GO:0016021		ALNRU00021494	165	0.876	Plantacyanin	5.2e-38	PCY_PCY45_Mt	1e-42	0	Known_SSP
ALNRU00021568-RA	000048F	617271	617977			ALNRU00021568	107	0.686	-	-	-	-	0	Putative_SSP
ALNRU00021596-RA	000048F	757472	757936			ALNRU00021596	92	0.462	-	-	-	-	0	Putative_SSP
ALNRU00021663-RA	000048F	1020952	1021455	GO:0016021		ALNRU00021663	167	0.918	-	-	PCY_PCY56_Mt	3.8e-07	0	Putative_SSP
ALNRU00021840-RA	000048F	1873871	1874116			ALNRU00021840	81	0.742	CLE	0.00026	CLE_CLE40_Mt	0.0018	0	Known_SSP
ALNRU00021954-RA	000048F	2451966	2452226			ALNRU00021954	75	0.747	-	-	-	-	0	Putative_SSP
ALNRU00021957-RA	000048F	2459258	2459521			ALNRU00021957	87	0.873	PIP	7e-05	-	-	0	Putative_SSP
ALNRU00021958-RA	000048F	2466011	2466268			ALNRU00021958	85	0.842	PIP	0.00041	-	-	0	Putative_SSP
ALNRU00021992-RA	000048F	2620302	2621964	GO:0005886, GO:0009651, GO:0009737, GO:0009739, GO:2000377		ALNRU00021992	132	0.82	GASA	4.2e-34	GASA_GASA17_Mt	3.9e-14	0	Known_SSP
ALNRU00022022-RA	000048F	2740279	2745936	GO:0016021, GO:0022857	K14638	ALNRU00022022	98	0.574	c3777	8.4e-08	-	-	0	Putative_SSP
ALNRU00022046-RA	000048F	2870764	2871102	GO:0016021		ALNRU00022046	112	0.821	c567	1.3e-08	RALF_At3g29780_CRP1920_At	0.0013	0	Known_SSP
ALNRU00022065-RA	000018F	5559	5852	GO:0009772, GO:0016021, GO:0045156	K02950	ALNRU00022065	97	0.679	-	-	-	-	0	Putative_SSP
ALNRU00022211-RA	000018F	489333	491930	GO:0004565, GO:0005975		ALNRU00022211	152	0.794	c1163	1.4e-10	-	-	0	Putative_SSP
ALNRU00022281-RA	000018F	680527	681351			ALNRU00022281	72	0.66	-	-	-	-	0	Putative_SSP
ALNRU00022327-RA	000018F	829414	829578			ALNRU00022327	54	0.811	-	-	-	-	0	Putative_SSP
ALNRU00022539-RA	000018F	1586188	1586754	GO:0016021		ALNRU00022539	188	0.674	c1164	7.2e-08	NodGRP_NodGRP37_Mt	0.006	1	Known_SSP
ALNRU00022692-RA	000018F	2008634	2009202	GO:0016021, GO:0016740		ALNRU00022692	84	0.128	c505	0.00011	NCR-B_NCR668_Mt	0.00035	-	Likely_Known_SSP
ALNRU00022746-RA	000018F	2208104	2208628			ALNRU00022746	77	0.677	-	-	-	-	0	Putative_SSP
ALNRU00022865-RA	000018F	2621285	2621890			ALNRU00022865	184	0.535	-	-	Root_Cap/Late_Embryogenesis_related_At3g19430_CRP2840_At	0.00073	0	Putative_SSP
ALNRU00022888-RA	000018F	2685796	2686308	GO:0003676, GO:0008270		ALNRU00022888	170	0.544	-	-	-	-	0	Putative_SSP
ALNRU00022937-RA	000018F	2797082	2797636			ALNRU00022937	54	0.507	-	-	-	-	0	Putative_SSP
ALNRU00023042-RA	000018F	3094776	3095170			ALNRU00023042	102	0.767	-	-	-	-	0	Putative_SSP
ALNRU00023101-RA	000018F	3343820	3344425			ALNRU00023101	110	0.452	-	-	-	-	0	Putative_SSP
ALNRU00023112-RA	000018F	3393860	3397319			ALNRU00023112	85	0.69	-	-	-	-	0	Putative_SSP
ALNRU00023131-RA	000018F	3446925	3447695	GO:0006537, GO:0015930		ALNRU00023131	114	0.239	c2093	0.0032	NCR-B_NCR803_Mt	1e-16	-	Likely_Known_SSP
ALNRU00023261-RA	000018F	3851046	3851300	GO:0003677, GO:0004519, GO:0006281		ALNRU00023261	84	0.46	-	-	-	-	0	Putative_SSP
ALNRU00023285-RA	000016F	15354	20855			ALNRU00023285	152	0.624	-	-	-	-	0	Putative_SSP
ALNRU00023455-RA	000016F	471666	471860			ALNRU00023455	64	0.615	-	-	-	-	0	Putative_SSP
ALNRU00023686-RA	000016F	1197532	1197749			ALNRU00023686	26	0.533	-	-	-	-	0	Putative_SSP
ALNRU00023743-RA	000016F	1364843	1366477	GO:0005524, GO:0015407, GO:0016021		ALNRU00023743	194	0.454	c41	0.0001	-	-	0	Putative_SSP
ALNRU00023885-RA	000016F	1858850	1859215	GO:0003924, GO:0005525, GO:0016021		ALNRU00023885	121	0.337	c505	0.00023	NCR-B_NCR668_Mt	0.0043	0	Known_SSP
ALNRU00023891-RA	000016F	1870631	1871488			ALNRU00023891	162	0.571	-	-	-	-	0	Putative_SSP
ALNRU00023970-RA	000016F	2092990	2093334			ALNRU00023970	114	0.472	-	-	-	-	0	Putative_SSP
ALNRU00024152-RA	000016F	2599459	2601130			ALNRU00024152	82	0.462	-	-	-	-	0	Putative_SSP
ALNRU00024154-RA	000016F	2606417	2608134			ALNRU00024154	82	0.462	-	-	-	-	0	Putative_SSP
ALNRU00024167-RA	000016F	2634353	2645764			ALNRU00024167	190	0.555	-	-	-	-	0	Putative_SSP
ALNRU00024265-RA	000016F	2906263	2906593			ALNRU00024265	49	0.589	-	-	-	-	0	Putative_SSP
ALNRU00024315-RC	000016F	3087888	3090273			ALNRU00024315	95	0.691	-	-	-	-	0	Putative_SSP
ALNRU00024403-RA	000016F	3292626	3292904	GO:0016021		ALNRU00024403	64	0.552	-	-	-	-	0	Putative_SSP
ALNRU00024405-RA	000016F	3298709	3300502			ALNRU00024405	67	0.476	-	-	-	-	0	Putative_SSP
ALNRU00025026-RA	000020F	1015283	1015715			ALNRU00025026	59	0.531	-	-	-	-	0	Putative_SSP
ALNRU00025027-RA	000020F	1023823	1024942			ALNRU00025027	151	0.559	-	-	-	-	0	Putative_SSP
ALNRU00025080-RA	000020F	1252883	1254235	GO:0016021		ALNRU00025080	69	0.458	c236	3e-21	-	-	0	Putative_SSP
ALNRU00025082-RA	000020F	1257222	1258276			ALNRU00025082	78	0.658	-	-	-	-	0	Putative_SSP
ALNRU00025197-RA	000020F	1733529	1734199	GO:0016021		ALNRU00025197	107	0.899	THL	1.7e-05	-	-	0	Putative_SSP
ALNRU00025338-RA	000020F	2175295	2181899	GO:0016021		ALNRU00025338	234	0.505	c1290	0.00011	N26_N26_1_Mt	4.1e-15	-	Likely_Known_SSP
ALNRU00025601-RA	000020F	3228735	3231978	GO:0016021		ALNRU00025601	207	0.494	-	-	-	-	0	Putative_SSP
ALNRU00025604-RA	000020F	3244858	3245594	GO:0016788	K01206	ALNRU00025604	150	0.728	-	-	-	-	0	Putative_SSP
ALNRU00025636-RA	000020F	3349737	3353695			ALNRU00025636	145	0.795	THL	2.4e-05	-	-	0	Putative_SSP
ALNRU00025645-RA	000020F	3368121	3368656			ALNRU00025645	109	0.532	-	-	-	-	0	Putative_SSP
ALNRU00025646-RA	000020F	3371227	3371637			ALNRU00025646	136	0.752	THL	3.7e-05	-	-	0	Putative_SSP
ALNRU00025653-RA	000020F	3387083	3391437			ALNRU00025653	172	0.71	THL	6.7e-09	-	-	0	Putative_SSP
ALNRU00025667-RB	000020F	3450327	3451713	GO:0016021	K03301	ALNRU00025667	212	0.521	-	-	-	-	0	Putative_SSP
ALNRU00025694-RA	000020F	3556372	3556718			ALNRU00025694	75	0.628	-	-	-	-	0	Putative_SSP
ALNRU00025704-RA	000020F	3615123	3615861	GO:0006633, GO:0016020, GO:0016747		ALNRU00025704	197	0.751	-	-	-	-	0	Putative_SSP
ALNRU00025719-RA	000020F	3680746	3684146	GO:0016021		ALNRU00025719	132	0.57	c267	4.9e-14	-	-	0	Putative_SSP
ALNRU00025727-RA	000020F	3716851	3717663	GO:0010374		ALNRU00025727	103	0.61	EPFL	1.9e-21	EPFL_EPFL10_Mt	8.8e-19	0	Known_SSP
ALNRU00025760-RA	000020F	3845442	3846498	GO:0009055, GO:0016021		ALNRU00025760	205	0.884	Plantacyanin	7.4e-39	PCY_PCY29_Mt	1.2e-18	-	Likely_Known_SSP
ALNRU00025789-RA	000050F	39663	39995			ALNRU00025789	75	0.643	-	-	-	-	0	Putative_SSP
ALNRU00025902-RA	000050F	615714	616346	GO:0005576, GO:0030145, GO:0045735		ALNRU00025902	210	0.879	c290	0.00068	-	-	0	Putative_SSP
ALNRU00025904-RA	000050F	625850	628655	GO:0004623, GO:0005509, GO:0005576, GO:0006644, GO:0016042, GO:0050482	K01047	ALNRU00025904	148	0.687	c638	5.4e-28	-	-	0	Putative_SSP
ALNRU00026044-RA	000050F	1233485	1235749	GO:0010374		ALNRU00026044	124	0.658	EPFL	1e-24	EPFL_EPFL18_Mt	1.6e-15	0	Known_SSP
ALNRU00026197-RA	000050F	1891482	1892111	GO:0005576, GO:0030145, GO:0045735		ALNRU00026197	209	0.873	-	-	-	-	0	Putative_SSP
ALNRU00026198-RA	000050F	1895265	1895894	GO:0005576, GO:0030145, GO:0045735		ALNRU00026198	209	0.918	-	-	-	-	0	Putative_SSP
ALNRU00026199-RA	000050F	1901554	1902183	GO:0005576, GO:0030145, GO:0045735		ALNRU00026199	209	0.883	c407	0.00067	-	-	0	Putative_SSP
ALNRU00026203-RA	000050F	1917313	1917945	GO:0005576, GO:0030145, GO:0045735		ALNRU00026203	210	0.879	-	-	-	-	0	Putative_SSP
ALNRU00026293-RA	000050F	2237973	2238299	GO:0016021, GO:0055085	K13754	ALNRU00026293	108	0.534	-	-	-	-	0	Putative_SSP
ALNRU00026447-RA	000023F	19213	20850			ALNRU00026447	154	0.728	-	-	-	-	0	Putative_SSP
ALNRU00026495-RA	000023F	161281	169546			ALNRU00026495	154	0.78	-	-	-	-	0	Putative_SSP
ALNRU00026502-RA	000023F	175200	175800			ALNRU00026502	122	0.639	-	-	-	-	0	Putative_SSP
ALNRU00026611-RA	000023F	615573	615999			ALNRU00026611	67	0.808	-	-	-	-	0	Putative_SSP
ALNRU00026617-RA	000023F	673769	678411	GO:0016021	K22832	ALNRU00026617	109	0.942	c56	6.2e-19	-	-	0	Putative_SSP
ALNRU00026793-RA	000023F	1288290	1289590	GO:0016021		ALNRU00026793	77	0.793	NCR-B	0.00058	-	-	0	Putative_SSP
ALNRU00026943-RA	000023F	1765712	1765953			ALNRU00026943	71	0.651	-	-	-	-	0	Putative_SSP
ALNRU00027069-RA	000023F	2200107	2206935	GO:0000287, GO:0010333	K04121	ALNRU00027069	192	0.503	-	-	-	-	0	Putative_SSP
ALNRU00027101-RB	000023F	2338738	2341457			ALNRU00027101	169	0.823	-	-	-	-	0	Putative_SSP
ALNRU00027226-RA	000023F	2741076	2742462			ALNRU00027226	130	0.499	-	-	-	-	0	Putative_SSP
ALNRU00027260-RA	000023F	2859685	2860743			ALNRU00027260	121	0.623	-	-	-	-	0	Putative_SSP
ALNRU00027393-RA	000023F	3346399	3346797	GO:0009408	K13993	ALNRU00027393	111	0.707	-	-	-	-	0	Putative_SSP
ALNRU00027576-RA	000071F	205759	206016			ALNRU00027576	72	0.666	-	-	-	-	0	Putative_SSP
ALNRU00027589-RA	000071F	253953	255062	GO:0006952, GO:0016021	K08472	ALNRU00027589	136	0.488	-	-	-	-	0	Putative_SSP
ALNRU00027661-RA	000071F	576090	576661	GO:0048046		ALNRU00027661	163	0.711	c2711	4.7e-21	-	-	0	Putative_SSP
ALNRU00027670-RA	000071F	628128	628481			ALNRU00027670	117	0.611	-	-	-	-	0	Putative_SSP
ALNRU00027713-RA	000071F	816603	817099	GO:0048367		ALNRU00027713	57	0.11	c415	1.6e-17	DVL/RTFL_DVL/RTFL22_At	6.8e-11	-	Likely_Known_SSP
ALNRU00027728-RA	000071F	875537	876016	GO:0016021	K00472	ALNRU00027728	96	0.74	c3464	6.7e-07	-	-	0	Putative_SSP
ALNRU00027731-RA	000071F	897997	900339	GO:0016021	K19041	ALNRU00027731	186	0.619	-	-	-	-	0	Putative_SSP
ALNRU00027754-RA	000071F	987224	994310	GO:0005634, GO:0006364		ALNRU00027754	213	0.619	-	-	-	-	0	Putative_SSP
ALNRU00027774-RA	000071F	1067282	1068048	GO:0006511	K03094	ALNRU00027774	180	0.833	c1619	0.00018	-	-	0	Putative_SSP
ALNRU00027782-RA	000071F	1087244	1087765	GO:0006486, GO:0016021, GO:0016757		ALNRU00027782	173	0.704	-	-	-	-	0	Putative_SSP
ALNRU00027795-RA	000071F	1131699	1132392			ALNRU00027795	196	0.591	-	-	-	-	0	Putative_SSP
ALNRU00027870-RA	000071F	1438371	1439024	GO:0009507		ALNRU00027870	217	0.128	c271	4.5e-14	ECA_At3g50580_CRP3650_At	0.0053	-	Likely_Known_SSP
ALNRU00027942-RA	000071F	1751304	1753483	GO:0005618		ALNRU00027942	129	0.898	c94	4.1e-19	PNP_PNP2_At	1.1e-22	0	Known_SSP
ALNRU00027946-RB	000071F	1770925	1771938	GO:0005618		ALNRU00027946	129	0.921	c94	3e-17	PNP_PNP2_At	2.7e-23	0	Known_SSP
ALNRU00027947-RA	000071F	1783510	1783927			ALNRU00027947	70	0.655	-	-	-	-	0	Putative_SSP
ALNRU00027974-RA	000071F	1877679	1878263	GO:0004497, GO:0005506, GO:0016705, GO:0020037	K09755	ALNRU00027974	194	0.097	c384	0.0076	CTLA_CTLA11_Mt	1.7e-30	-	Likely_Known_SSP
ALNRU00028046-RA	000071F	2274117	2274302			ALNRU00028046	61	0.762	-	-	-	-	0	Putative_SSP
ALNRU00028103-RA	000017F	28310	28483			ALNRU00028103	57	0.747	-	-	-	-	0	Putative_SSP
ALNRU00028109-RA	000017F	53957	54136			ALNRU00028109	59	0.644	-	-	-	-	0	Putative_SSP
ALNRU00028199-RA	000017F	414914	415372			ALNRU00028199	152	0.661	-	-	-	-	0	Putative_SSP
ALNRU00028256-RA	000017F	683333	687267			ALNRU00028256	154	0.738	-	-	-	-	0	Putative_SSP
ALNRU00028277-RA	000017F	753262	753789			ALNRU00028277	175	0.693	-	-	-	-	0	Putative_SSP
ALNRU00028287-RA	000017F	803782	804426			ALNRU00028287	70	0.516	-	-	-	-	0	Putative_SSP
ALNRU00028352-RA	000017F	1109573	1112357	GO:0016021		ALNRU00028352	158	0.892	nsLTP	1.4e-10	ns-LTP_At1g18280_CRP4670_At	2.2e-12	1	Known_SSP
ALNRU00028383-RA	000017F	1270855	1271245			ALNRU00028383	36	0.56	-	-	-	-	0	Putative_SSP
ALNRU00028405-RA	000017F	1374772	1375176			ALNRU00028405	134	0.907	THL	3e-05	-	-	0	Putative_SSP
ALNRU00028407-RA	000017F	1387141	1387998	GO:0006633, GO:0016020, GO:0016747		ALNRU00028407	176	0.535	-	-	-	-	0	Putative_SSP
ALNRU00028408-RA	000017F	1390802	1391476			ALNRU00028408	224	0.717	-	-	-	-	0	Putative_SSP
ALNRU00028565-RA	000017F	2099213	2100005			ALNRU00028565	108	0.54	-	-	-	-	0	Putative_SSP
ALNRU00028800-RA	000017F	3216262	3216432			ALNRU00028800	32	0.555	-	-	-	-	0	Putative_SSP
ALNRU00028818-RA	000017F	3267188	3267730	GO:0008324, GO:0016021		ALNRU00028818	108	0.733	-	-	-	-	0	Putative_SSP
ALNRU00028889-RA	000017F	3575577	3575798	GO:0016021		ALNRU00028889	73	0.754	c488	2.6e-13	-	-	0	Putative_SSP
ALNRU00028890-RA	000017F	3578102	3579201			ALNRU00028890	34	0.557	-	-	-	-	0	Putative_SSP
ALNRU00028906-RA	000017F	3605143	3612782	GO:0004672, GO:0005524, GO:0016021		ALNRU00028906	72	0.502	-	-	-	-	0	Putative_SSP
ALNRU00028913-RA	000017F	3639145	3640183			ALNRU00028913	178	0.686	-	-	-	-	0	Putative_SSP
ALNRU00028948-RA	000017F	3775496	3776326			ALNRU00028948	53	0.74	-	-	-	-	0	Putative_SSP
ALNRU00029038-RA	000028F	214728	218704	GO:0016787		ALNRU00029038	227	0.66	-	-	-	-	0	Putative_SSP
ALNRU00029158-RA	000028F	670361	670630			ALNRU00029158	89	0.763	-	-	-	-	0	Putative_SSP
ALNRU00029188-RA	000028F	754434	754853	GO:0016021		ALNRU00029188	139	0.86	c4176	7.4e-05	-	-	0	Putative_SSP
ALNRU00029220-RA	000028F	912643	913026	GO:0006952		ALNRU00029220	64	0.831	PDF	1.7e-10	-	-	0	Putative_SSP
ALNRU00029380-RA	000028F	1590915	1591381			ALNRU00029380	129	0.474	-	-	-	-	0	Putative_SSP
ALNRU00029382-RA	000028F	1599624	1602059	GO:0004672, GO:0005524	K14500	ALNRU00029382	205	0.56	-	-	-	-	0	Putative_SSP
ALNRU00029384-RA	000028F	1604121	1604468	GO:0045735		ALNRU00029384	115	0.929	c4572	1.2e-08	-	-	0	Putative_SSP
ALNRU00029417-RA	000028F	1754808	1755089			ALNRU00029417	71	0.483	-	-	-	-	0	Putative_SSP
ALNRU00029445-RA	000028F	1845231	1845548			ALNRU00029445	105	0.874	-	-	LP_LP14_Mt	4.6e-05	0	Putative_SSP
ALNRU00029446-RA	000028F	1849455	1850147	GO:0005199		ALNRU00029446	230	0.759	-	-	LP_LP14_Mt	1.2e-16	0	Putative_SSP
ALNRU00029479-RA	000028F	1949599	1950024			ALNRU00029479	141	0.885	-	-	LP_LP14_Mt	3e-11	0	Putative_SSP
ALNRU00029488-RA	000028F	1987456	1988037	GO:0005199		ALNRU00029488	193	0.829	-	-	LP_LP14_Mt	1.6e-17	0	Putative_SSP
ALNRU00029561-RA	000028F	2239387	2239672			ALNRU00029561	37	0.49	-	-	-	-	0	Putative_SSP
ALNRU00029701-RA	000028F	2738516	2739340	GO:0004867, GO:0009611		ALNRU00029701	70	0.109	SubIn	4e-31	SubIn_SubIn5_Mt	2e-32	-	Likely_Known_SSP
ALNRU00029702-RA	000028F	2741995	2742602	GO:0004867, GO:0008233, GO:0009611		ALNRU00029702	71	0.102	SubIn	1.1e-28	SubIn_SubIn3_Mt	1e-30	-	Likely_Known_SSP
ALNRU00029709-RA	000028F	2762604	2763903	GO:0004867, GO:0009611		ALNRU00029709	70	0.109	SubIn	4e-31	SubIn_SubIn5_Mt	2e-32	-	Likely_Known_SSP
ALNRU00029710-RC	000028F	2766042	2774553	GO:0004867, GO:0009611		ALNRU00029710	172	0.101	SubIn	2.7e-52	SubIn_SubIn11_Mt	5.1e-25	-	Likely_Known_SSP
ALNRU00029715-RA	000028F	2788305	2789127	GO:0004867, GO:0009611		ALNRU00029715	70	0.109	SubIn	4e-31	SubIn_SubIn5_Mt	2e-32	-	Likely_Known_SSP
ALNRU00029717-RA	000028F	2794834	2797306	GO:0004867, GO:0008233, GO:0009611		ALNRU00029717	71	0.112	SubIn	6.1e-29	SubIn_SubIn11_Mt	6.6e-29	-	Likely_Known_SSP
ALNRU00029720-RA	000028F	2804311	2805054	GO:0004867, GO:0009611		ALNRU00029720	70	0.167	SubIn	1.6e-23	SubIn_SubIn10_Mt	5.5e-22	-	Likely_Known_SSP
ALNRU00029723-RA	000028F	2822661	2822975	GO:0016021	K01069	ALNRU00029723	104	0.897	c244	1.1e-05	IDA_IDA29_Mt	1.1e-13	0	Known_SSP
ALNRU00029726-RA	000028F	2836780	2838154			ALNRU00029726	92	0.654	-	-	-	-	0	Putative_SSP
ALNRU00029808-RA	000028F	3220962	3221333			ALNRU00029808	123	0.572	-	-	-	-	0	Putative_SSP
ALNRU00029926-RA	000031F	127521	146834	GO:0098599	K01074	ALNRU00029926	178	0.896	-	-	-	-	0	Putative_SSP
ALNRU00029967-RA	000031F	284996	286272			ALNRU00029967	167	0.786	-	-	-	-	0	Putative_SSP
ALNRU00030097-RB	000031F	845194	848310	GO:0016021	K22366	ALNRU00030097	230	0.611	-	-	LAT52-POE_LAT52/POE34_Mt	0.0055	0	Putative_SSP
ALNRU00030211-RA	000031F	1339138	1339824			ALNRU00030211	193	0.486	-	-	-	-	0	Putative_SSP
ALNRU00030314-RA	000031F	1711035	1711373	GO:0016021		ALNRU00030314	112	0.458	c526	3.2e-27	-	-	0	Putative_SSP
ALNRU00030391-RA	000031F	2081645	2081895			ALNRU00030391	47	0.558	-	-	-	-	0	Putative_SSP
ALNRU00030445-RA	000031F	2377948	2378598	GO:0003676, GO:0004523		ALNRU00030445	130	0.547	-	-	-	-	0	Putative_SSP
ALNRU00030468-RA	000031F	2442126	2442755			ALNRU00030468	103	0.598	-	-	-	-	0	Putative_SSP
ALNRU00030539-RA	000031F	2665066	2670091	GO:0005504, GO:0009627		ALNRU00030539	152	0.764	c69	2.5e-26	ns-LTP_At3g53980_CRP4730_At	1.3e-14	0	Known_SSP
ALNRU00030542-RA	000031F	2681673	2683178	GO:0016021		ALNRU00030542	82	0.847	c1034	6.7e-26	-	-	0	Putative_SSP
ALNRU00030694-RA	000031F	3308520	3308989			ALNRU00030694	69	0.592	-	-	-	-	0	Putative_SSP
ALNRU00030816-RA	000026F	202262	206075	GO:0004722, GO:0046872	K17505	ALNRU00030816	178	0.798	-	-	-	-	0	Putative_SSP
ALNRU00031679-RA	000026F	2825657	2836254	GO:0016491	K11165	ALNRU00031679	217	0.844	c1489	1.1e-26	-	-	0	Putative_SSP
ALNRU00031693-RA	000026F	2886618	2896435	GO:0016021		ALNRU00031693	209	0.564	c201	1.7e-13	-	-	0	Putative_SSP
ALNRU00031703-RA	000026F	2925251	2925475			ALNRU00031703	74	0.873	-	-	-	-	0	Putative_SSP
ALNRU00031899-RA	000040F	12318	13600			ALNRU00031899	118	0.865	c561	0.0055	NodGRP_NodGRP6_Mt	2.6e-08	0	Known_SSP
ALNRU00031902-RA	000040F	27336	28159			ALNRU00031902	103	0.752	c936	0.003	-	-	0	Putative_SSP
ALNRU00031906-RA	000040F	35776	36562			ALNRU00031906	100	0.559	-	-	-	-	0	Putative_SSP
ALNRU00031917-RA	000040F	70944	71756			ALNRU00031917	109	0.926	-	-	NodGRP_NodGRP6_Mt	4.4e-05	0	Putative_SSP
ALNRU00031929-RB	000040F	95547	96284			ALNRU00031929	82	0.857	-	-	NodGRP_NodGRP6_Mt	4.7e-05	0	Putative_SSP
ALNRU00031945-RA	000040F	139254	139558			ALNRU00031945	70	0.613	-	-	-	-	0	Putative_SSP
ALNRU00031977-RA	000040F	232086	233060	GO:0016021		ALNRU00031977	119	0.929	c561	0.00075	NodGRP_NodGRP6_Mt	3.8e-05	0	Known_SSP
ALNRU00032027-RA	000040F	456197	460775	GO:0016021		ALNRU00032027	228	0.642	c172	4.8e-25	-	-	0	Putative_SSP
ALNRU00032042-RA	000040F	523920	524985	GO:0005576	K20412	ALNRU00032042	140	0.82	CAPE	7.5e-18	CAPE_CAPE18_Mt	4.2e-37	0	Known_SSP
ALNRU00032050-RA	000040F	561447	562100	GO:0004672, GO:0005524, GO:0016021	K13429	ALNRU00032050	217	0.708	-	-	-	-	0	Putative_SSP
ALNRU00032071-RA	000040F	657407	660095	GO:0003723	K13195	ALNRU00032071	140	0.143	c723	9.1e-05	NodGRP_NodGRP47_Mt	2.8e-05	-	Likely_Known_SSP
ALNRU00032074-RA	000040F	672609	678769	GO:0003735, GO:0006412, GO:0015934	K02907	ALNRU00032074	154	0.491	-	-	-	-	0	Putative_SSP
ALNRU00032084-RA	000040F	727217	727450			ALNRU00032084	77	0.528	-	-	-	-	0	Putative_SSP
ALNRU00032085-RA	000040F	727591	727788			ALNRU00032085	65	0.616	-	-	-	-	0	Putative_SSP
ALNRU00032168-RA	000040F	1040729	1041064			ALNRU00032168	111	0.83	-	-	-	-	0	Putative_SSP
ALNRU00032304-RA	000040F	1649051	1649392	GO:0016021, GO:0055114		ALNRU00032304	113	0.882	-	-	-	-	0	Putative_SSP
ALNRU00032313-RA	000040F	1680168	1680807			ALNRU00032313	147	0.55	-	-	-	-	0	Putative_SSP
ALNRU00032334-RA	000040F	1766205	1766771	GO:0016021		ALNRU00032334	188	0.709	c3129	1.8e-06	-	-	0	Putative_SSP
ALNRU00032352-RA	000040F	1852601	1854533	GO:0016787	K19891	ALNRU00032352	117	0.849	c56	1.7e-21	-	-	0	Putative_SSP
ALNRU00032471-RA	000040F	2277655	2280068			ALNRU00032471	119	0.486	-	-	-	-	0	Putative_SSP
ALNRU00032564-RA	000040F	2625305	2627974	GO:0005789, GO:0016021	K20347	ALNRU00032564	200	0.773	-	-	-	-	0	Putative_SSP
ALNRU00032582-RA	000040F	2731440	2732209			ALNRU00032582	200	0.566	-	-	-	-	0	Putative_SSP
ALNRU00032662-RA	000034F	315	659	GO:0016021		ALNRU00032662	115	0.527	-	-	-	-	0	Putative_SSP
ALNRU00032742-RA	000034F	275825	277346	GO:0030247	K04733	ALNRU00032742	196	0.808	c1449	4.4e-05	-	-	0	Putative_SSP
ALNRU00032798-RA	000034F	519479	519910	GO:0004672, GO:0005524	K04733	ALNRU00032798	143	0.632	c1246	0.00018	-	-	0	Putative_SSP
ALNRU00032873-RA	000034F	755555	756685	GO:0009055		ALNRU00032873	126	0.925	Plantacyanin	2.2e-44	PCY_PCY4_Mt	5.8e-42	0	Known_SSP
ALNRU00032909-RA	000034F	953697	954124			ALNRU00032909	54	0.515	-	-	-	-	0	Putative_SSP
ALNRU00032911-RA	000034F	956267	956509			ALNRU00032911	80	0.737	-	-	-	-	0	Putative_SSP
ALNRU00032967-RA	000034F	1213773	1214261			ALNRU00032967	94	0.525	-	-	-	-	0	Putative_SSP
ALNRU00032984-RA	000034F	1284752	1285515			ALNRU00032984	70	0.912	c1095	1e-05	-	-	0	Putative_SSP
ALNRU00032999-RA	000034F	1386699	1387441			ALNRU00032999	203	0.78	-	-	-	-	0	Putative_SSP
ALNRU00033001-RA	000034F	1391736	1391981	GO:0010227		ALNRU00033001	81	0.944	c112	2.5e-12	IDA_IDA6_Mt	3.7e-10	0	Known_SSP
ALNRU00033014-RA	000034F	1438404	1439278	GO:0003677, GO:0004519, GO:0006281		ALNRU00033014	101	0.481	-	-	-	-	0	Putative_SSP
ALNRU00033071-RA	000034F	1779028	1780722	GO:0016021		ALNRU00033071	237	0.885	Plantacyanin	0.0002	PCY_PCY25_Mt	7.4e-35	-	Likely_Known_SSP
ALNRU00033117-RA	000034F	2038683	2039276	GO:0004857		ALNRU00033117	197	0.78	-	-	-	-	0	Putative_SSP
ALNRU00033139-RA	000034F	2115655	2116026			ALNRU00033139	123	0.572	-	-	-	-	0	Putative_SSP
ALNRU00033165-RA	000034F	2212281	2216098	GO:0008083		ALNRU00033165	85	0.847	c306	1.2e-08	GLV_GLV7_Mt	3.9e-07	0	Known_SSP
ALNRU00033225-RA	000034F	2493381	2493782	GO:0016021		ALNRU00033225	133	0.616	c116	8.4e-13	-	-	0	Putative_SSP
ALNRU00033489-RA	000037F	285449	288030	GO:0030001, GO:0046872		ALNRU00033489	134	0.45	c325	1.6e-22	-	-	0	Putative_SSP
ALNRU00033491-RA	000037F	290343	293988	GO:0030001, GO:0046872		ALNRU00033491	160	0.857	c37	3e-08	-	-	0	Putative_SSP
ALNRU00033626-RA	000037F	917033	920316			ALNRU00033626	81	0.117	IMA	1.9e-06	IMA_IMA2_C.clementina	6.6e-10	-	Likely_Known_SSP
ALNRU00033629-RA	000037F	924213	924446			ALNRU00033629	77	0.16	IMA	3.2e-07	IMA_IMA1_C.clementina	2.1e-10	-	Likely_Known_SSP
ALNRU00033656-RB	000037F	1000850	1002016	GO:0016021		ALNRU00033656	181	0.136	c94	4.4e-06	PNP_PNP2_Mt	6.2e-25	-	Likely_Known_SSP
ALNRU00033680-RB	000037F	1142657	1146376	GO:0016021		ALNRU00033680	144	0.552	c293	6.4e-19	-	-	0	Putative_SSP
ALNRU00033718-RA	000037F	1340791	1341709			ALNRU00033718	58	0.475	-	-	-	-	0	Putative_SSP
ALNRU00033776-RA	000037F	1565534	1566871	GO:0005789, GO:0030433, GO:0030544, GO:0051085, GO:0071218	K09518	ALNRU00033776	125	0.661	-	-	-	-	0	Putative_SSP
ALNRU00033893-RA	000037F	2042527	2043846	GO:0016021		ALNRU00033893	139	0.5	c267	4.7e-16	-	-	0	Putative_SSP
ALNRU00033897-RA	000037F	2063323	2067256	GO:0016021		ALNRU00033897	179	0.458	c390	2.4e-32	-	-	0	Putative_SSP
ALNRU00033912-RA	000037F	2130838	2132078	GO:0010374, GO:0016021		ALNRU00033912	120	0.275	EPFL	6.3e-21	EPFL_EPFL14_Mt	5e-18	0	Known_SSP
ALNRU00034003-RA	000037F	2473237	2474059			ALNRU00034003	164	0.589	-	-	-	-	0	Putative_SSP
ALNRU00034006-RA	000037F	2484325	2486550	GO:0009055, GO:0016021		ALNRU00034006	175	0.863	Plantacyanin	2.4e-39	PCY_PCY30_Mt	1.8e-23	1	Known_SSP
ALNRU00034009-RA	000037F	2497941	2500108	GO:0009055, GO:0016021		ALNRU00034009	176	0.856	Plantacyanin	1.6e-38	PCY_PCY30_Mt	8.5e-20	1	Known_SSP
ALNRU00034047-RA	000037F	2612334	2613137	GO:0009055, GO:0016021		ALNRU00034047	166	0.91	Plantacyanin	9e-26	PCY_PCY30_Mt	5.5e-16	2	Known_SSP
ALNRU00034058-RA	000037F	2635660	2636360	GO:0009055, GO:0016021		ALNRU00034058	172	0.802	Plantacyanin	1.4e-30	PCY_PCY30_Mt	1.2e-18	2	Known_SSP
ALNRU00034092-RA	000037F	2749135	2750899	GO:0009055, GO:0016021		ALNRU00034092	165	0.908	Plantacyanin	2.9e-35	PCY_PCY29_Mt	2.4e-19	1	Known_SSP
ALNRU00034221-RA	000039F	81726	81947			ALNRU00034221	73	0.577	-	-	-	-	0	Putative_SSP
ALNRU00034284-RA	000039F	308284	308475			ALNRU00034284	63	0.475	-	-	-	-	0	Putative_SSP
ALNRU00034311-RA	000039F	418931	419272	GO:0016021, GO:0048364		ALNRU00034311	113	0.787	CEP	2.3e-12	CEP_CEP12_Mt	3.9e-06	0	Known_SSP
ALNRU00034314-RB	000039F	440989	444899	GO:0016021		ALNRU00034314	170	0.66	-	-	-	-	0	Putative_SSP
ALNRU00034508-RA	000039F	1301722	1301976			ALNRU00034508	59	0.485	-	-	-	-	0	Putative_SSP
ALNRU00034515-RC	000039F	1336631	1340025	GO:0005739, GO:0008137, GO:0042773		ALNRU00034515	209	0.549	-	-	nsLTP_nsLTP89_Mt	0.0013	0	Putative_SSP
ALNRU00034534-RA	000039F	1421626	1421910	GO:0016021		ALNRU00034534	94	0.653	c7	2.3e-06	CLE_CLE03_Mt	5.3e-14	0	Known_SSP
ALNRU00034574-RA	000039F	1591504	1593069			ALNRU00034574	100	0.853	LCR	1.5e-11	-	-	0	Putative_SSP
ALNRU00034594-RA	000039F	1673084	1674613			ALNRU00034594	82	0.853	LCR	5.3e-13	-	-	0	Putative_SSP
ALNRU00034613-RB	000039F	1725630	1728005			ALNRU00034613	183	0.476	c697	0.0023	-	-	0	Putative_SSP
ALNRU00034621-RB	000039F	1737985	1738674			ALNRU00034621	32	0.492	-	-	-	-	0	Putative_SSP
ALNRU00034664-RA	000039F	1901107	1901619			ALNRU00034664	90	0.487	-	-	-	-	0	Putative_SSP
ALNRU00034748-RB	000039F	2278554	2292177	GO:0046872, GO:0070006, GO:0070084	K01265	ALNRU00034748	207	0.186	c4399	8.4e-05	PRP669_PRP669_10_Mt	0.0059	-	Likely_Known_SSP
ALNRU00034784-RA	000039F	2447716	2448461			ALNRU00034784	143	0.539	-	-	-	-	0	Putative_SSP
ALNRU00034787-RA	000039F	2464185	2467004			ALNRU00034787	73	0.913	-	-	-	-	0	Putative_SSP
ALNRU00034792-RA	000039F	2488758	2489207	GO:0016021		ALNRU00034792	149	0.517	c116	6.3e-15	-	-	0	Putative_SSP
ALNRU00034804-RA	000039F	2514690	2515798			ALNRU00034804	92	0.53	-	-	-	-	0	Putative_SSP
ALNRU00034808-RB	000039F	2529199	2531139	GO:0016787		ALNRU00034808	165	0.52	-	-	-	-	0	Putative_SSP
ALNRU00034835-RA	000039F	2647803	2648066	GO:0010227, GO:0016021		ALNRU00034835	87	0.866	c112	2.6e-13	IDA_IDA20_Mt	1.3e-11	0	Known_SSP
ALNRU00034959-RA	000060F	99938	100563			ALNRU00034959	145	0.626	-	-	-	-	0	Putative_SSP
ALNRU00035127-RB	000060F	951342	954826	GO:0016021		ALNRU00035127	69	0.677	c366	2.3e-20	-	-	0	Putative_SSP
ALNRU00035149-RA	000060F	1107644	1109925	GO:0016740		ALNRU00035149	105	0.742	c179	5.9e-19	CIF_CIF1_Mt	2.4e-16	0	Known_SSP
ALNRU00035176-RA	000060F	1221801	1223322	GO:0006952	K20727	ALNRU00035176	95	0.815	PDF	4.1e-13	DEFENSIN_At1g55010_CRP0090_At	0.00011	0	Known_SSP
ALNRU00035177-RA	000060F	1226407	1226993			ALNRU00035177	77	0.764	-	-	-	-	0	Putative_SSP
ALNRU00035178-RA	000060F	1228407	1230016	GO:0006952	K20727	ALNRU00035178	110	0.923	PDF	1.7e-16	PDF_PDF58_Mt	0.001	0	Known_SSP
ALNRU00035179-RA	000060F	1235571	1235984			ALNRU00035179	78	0.934	-	-	-	-	0	Putative_SSP
ALNRU00035209-RA	000060F	1388943	1389986	GO:0016021		ALNRU00035209	169	0.895	c1454	7.6e-32	-	-	0	Putative_SSP
ALNRU00035213-RA	000060F	1401976	1404764	GO:0016020	K17338	ALNRU00035213	219	0.618	c1357	0.00011	-	-	0	Putative_SSP
ALNRU00035223-RA	000060F	1451040	1454963	GO:0004553, GO:0005975		ALNRU00035223	134	0.652	c56	5.7e-15	-	-	0	Putative_SSP
ALNRU00035326-RA	000060F	1877058	1877655	GO:0006952		ALNRU00035326	88	0.59	PDF	2.1e-11	-	-	0	Putative_SSP
ALNRU00035334-RA	000060F	1896102	1896881	GO:0006952		ALNRU00035334	85	0.794	PDF	9.9e-13	-	-	0	Putative_SSP
ALNRU00035336-RA	000060F	1901547	1902362	GO:0006952		ALNRU00035336	89	0.787	PDF	2.1e-11	-	-	0	Putative_SSP
ALNRU00035376-RA	000060F	2040922	2041230	GO:0005504, GO:0009627		ALNRU00035376	102	0.845	nsLTP	1.4e-11	nsLTP_nsLTP52_Mt	2e-07	0	Known_SSP
ALNRU00035410-RA	000060F	2184379	2184795	GO:0016021		ALNRU00035410	138	0.779	-	-	-	-	0	Putative_SSP
ALNRU00035500-RA	000042F	2123	3140			ALNRU00035500	68	0.896	c2403	0.0089	-	-	0	Putative_SSP
ALNRU00035502-RA	000042F	11596	13047	GO:0016021		ALNRU00035502	79	0.829	c2403	0.0021	-	-	0	Putative_SSP
ALNRU00035508-RA	000042F	30948	31389	GO:0016021, GO:0016301		ALNRU00035508	123	0.644	-	-	-	-	0	Putative_SSP
ALNRU00035522-RA	000042F	80092	80631			ALNRU00035522	76	0.874	-	-	-	-	0	Putative_SSP
ALNRU00035544-RA	000042F	136612	143359	GO:0016021, GO:0016787	K15889	ALNRU00035544	97	0.705	-	-	-	-	0	Putative_SSP
ALNRU00035576-RA	000042F	271683	272018			ALNRU00035576	46	0.652	-	-	-	-	0	Putative_SSP
ALNRU00035595-RA	000042F	374173	377320	GO:0016021	K01611	ALNRU00035595	98	0.541	-	-	-	-	0	Putative_SSP
ALNRU00035685-RA	000042F	830710	835817	GO:0016021	K06995	ALNRU00035685	144	0.752	c918	1e-29	-	-	0	Putative_SSP
ALNRU00035694-RA	000042F	869439	870074	GO:0009408	K13993	ALNRU00035694	211	0.588	c1618	6.5e-15	-	-	0	Putative_SSP
ALNRU00035696-RA	000042F	877950	878537	GO:0009408	K13993	ALNRU00035696	195	0.863	c1618	6.1e-18	-	-	0	Putative_SSP
ALNRU00035808-RA	000042F	1393556	1394128	GO:0004497, GO:0005506, GO:0016705, GO:0020037	K07409	ALNRU00035808	190	0.113	c384	0.00037	CTLA_CTLA11_Mt	3e-25	-	Likely_Known_SSP
ALNRU00035979-RA	000042F	2098873	2099484	GO:0007165		ALNRU00035979	88	0.892	SCRL	2.7e-17	SCRL_SCRL7_Mt	0.0015	0	Known_SSP
ALNRU00035980-RA	000042F	2102978	2103585	GO:0007165		ALNRU00035980	88	0.892	SCRL	2.7e-17	SCRL_SCRL7_Mt	0.0015	0	Known_SSP
ALNRU00035981-RA	000042F	2107380	2107986	GO:0007165		ALNRU00035981	88	0.89	SCRL	3.4e-17	SCRL_SCRL7_Mt	0.0012	0	Known_SSP
ALNRU00035985-RA	000042F	2121787	2122398	GO:0007165		ALNRU00035985	88	0.866	SCRL	1.3e-17	SCRL_SCRL7_Mt	0.00081	0	Known_SSP
ALNRU00036001-RA	000042F	2180856	2183605	GO:0007165		ALNRU00036001	134	0.581	SCRL	1.1e-10	SCR_At4g22115_CRP0830_At	0.0097	0	Known_SSP
ALNRU00036004-RA	000042F	2190707	2191480	GO:0007165		ALNRU00036004	86	0.894	SCRL	1.1e-08	-	-	0	Putative_SSP
ALNRU00036088-RA	000042F	2600235	2600733			ALNRU00036088	36	0.478	-	-	-	-	0	Putative_SSP
ALNRU00036146-RA	000042F	2849732	2851394			ALNRU00036146	155	0.625	-	-	-	-	0	Putative_SSP
ALNRU00036176-RA	000042F	2972315	2974025	GO:0016021		ALNRU00036176	111	0.88	c259	9.6e-10	GLV_GLV10_Mt	7e-10	0	Known_SSP
ALNRU00036186-RA	000042F	3012750	3015550			ALNRU00036186	191	0.645	THL	9.6e-05	-	-	0	Putative_SSP
ALNRU00036195-RA	000032F	56	706	GO:0005509	K13448	ALNRU00036195	216	0.727	c122	2.7e-20	-	-	0	Putative_SSP
ALNRU00036255-RB	000032F	176471	177222			ALNRU00036255	100	0.456	-	-	-	-	0	Putative_SSP
ALNRU00036329-RA	000032F	395112	400214	GO:0000943, GO:0003676, GO:0008270		ALNRU00036329	69	0.098	c3638	1.6e-08	LP_LP19_Mt	6.1e-07	-	Likely_Known_SSP
ALNRU00036422-RA	000032F	639545	640330	GO:0016021		ALNRU00036422	245	0.198	c2981	0.00031	Novel_family_At5g49350_CRP3210_At	4.1e-14	-	Likely_Known_SSP
ALNRU00036440-RA	000032F	719427	720438			ALNRU00036440	101	0.457	-	-	-	-	0	Putative_SSP
ALNRU00036528-RA	000032F	1077284	1078434	GO:0006869, GO:0008289, GO:0016021		ALNRU00036528	183	0.764	-	-	-	-	0	Putative_SSP
ALNRU00036548-RA	000032F	1161388	1161811			ALNRU00036548	76	0.494	-	-	-	-	0	Putative_SSP
ALNRU00036563-RA	000032F	1216333	1216584			ALNRU00036563	83	0.494	-	-	-	-	0	Putative_SSP
ALNRU00036694-RA	000032F	1644896	1645500			ALNRU00036694	84	0.474	-	-	-	-	0	Putative_SSP
ALNRU00036784-RA	000032F	1905574	1907485			ALNRU00036784	114	0.805	-	-	-	-	0	Putative_SSP
ALNRU00036894-RA	000032F	2205372	2206563	GO:0006952		ALNRU00036894	137	0.112	PDF	1.1e-11	PDF_PDF55_Mt	5.6e-09	-	Likely_Known_SSP
ALNRU00037128-RA	000032F	3094593	3094781	GO:0008168, GO:0016021		ALNRU00037128	62	0.508	-	-	-	-	0	Putative_SSP
ALNRU00037141-RA	000032F	3122914	3126145			ALNRU00037141	108	0.639	-	-	nsLTP_nsLTP75_Mt	0.0039	0	Putative_SSP
ALNRU00037153-RA	000032F	3150958	3151618			ALNRU00037153	103	0.481	-	-	-	-	0	Putative_SSP
ALNRU00037161-RA	000032F	3166833	3167240			ALNRU00037161	135	0.784	-	-	-	-	0	Putative_SSP
ALNRU00037233-RB	000043F	43159	45432			ALNRU00037233	118	0.789	c1616	9.9e-05	-	-	0	Putative_SSP
ALNRU00037242-RA	000043F	71017	71395			ALNRU00037242	81	0.786	-	-	-	-	0	Putative_SSP
ALNRU00037267-RA	000043F	186972	188189	GO:0008270		ALNRU00037267	153	0.902	c456	1.3e-12	Ole_e_I_At3g16660_CRP3495_At	2.1e-25	0	Known_SSP
ALNRU00037313-RA	000043F	418038	418379			ALNRU00037313	81	0.474	-	-	-	-	0	Putative_SSP
ALNRU00037343-RA	000043F	534118	534510	GO:0016021		ALNRU00037343	130	0.777	RALF	1.4e-40	RALF_RALF8_Mt	1.4e-24	0	Known_SSP
ALNRU00037364-RA	000043F	624762	629060	GO:0016021, GO:0016192	K08511	ALNRU00037364	222	0.206	c539	2.6e-17	NodGRP_NodGRP49_Mt	1.5e-05	-	Likely_Known_SSP
ALNRU00037376-RA	000043F	674896	676198	GO:0016740	K00799	ALNRU00037376	164	0.297	c1107	5.6e-08	RALF_At1g28270_CRP1760_At	0.0076	0	Known_SSP
ALNRU00037399-RA	000043F	812218	813494	GO:0003676, GO:0004523, GO:0008168, GO:0008270		ALNRU00037399	230	0.692	-	-	-	-	0	Putative_SSP
ALNRU00037574-RA	000043F	1619871	1620467	GO:0003676, GO:0004523, GO:0008270	K03283	ALNRU00037574	198	0.548	-	-	-	-	0	Putative_SSP
ALNRU00037627-RA	000043F	1786162	1787121			ALNRU00037627	89	0.606	-	-	-	-	0	Putative_SSP
ALNRU00037687-RA	000043F	2057427	2057708			ALNRU00037687	93	0.844	c2575	2.8e-06	-	-	0	Putative_SSP
ALNRU00037732-RA	000043F	2232889	2233443	GO:0004857, GO:0016021		ALNRU00037732	184	0.911	c53	1.3e-06	-	-	0	Putative_SSP
ALNRU00037736-RA	000043F	2245688	2246185	GO:0004857		ALNRU00037736	165	0.835	c53	2.2e-12	-	-	0	Putative_SSP
ALNRU00037742-RA	000043F	2267009	2267254			ALNRU00037742	81	0.464	-	-	-	-	0	Putative_SSP
ALNRU00037765-RA	000043F	2351103	2351711			ALNRU00037765	80	0.808	-	-	-	-	0	Putative_SSP
ALNRU00037815-RA	000043F	2558417	2563209	GO:0016021		ALNRU00037815	159	0.734	c601	5.5e-33	-	-	0	Putative_SSP
ALNRU00037893-RA	000043F	2889579	2889770			ALNRU00037893	63	0.633	-	-	-	-	0	Putative_SSP
ALNRU00037896-RA	000043F	2895007	2895480	GO:0004568, GO:0005975, GO:0006032, GO:0008061, GO:0016998	K01183	ALNRU00037896	157	0.654	c4137	2.5e-12	HEVEIN_At3g54420_CRP5600_At	9.5e-22	0	Known_SSP
ALNRU00037922-RA	000043F	2981843	2982070	GO:0006952		ALNRU00037922	75	0.68	PIP	9.3e-07	PIP_PIP1_Mt	4.8e-09	0	Known_SSP
ALNRU00037927-RA	000043F	2998078	2998317	GO:0006952		ALNRU00037927	79	0.683	c158	0.006	PIP_PIP1_Mt	4.5e-08	0	Known_SSP
ALNRU00037929-RA	000043F	3006094	3006312	GO:0006952		ALNRU00037929	72	0.718	PIP	0.0022	PIP_PIP1_Mt	3.3e-10	0	Known_SSP
ALNRU00037930-RA	000043F	3009782	3010120	GO:0006952		ALNRU00037930	112	0.232	PIP	7.7e-05	PIP_PIP1_Mt	7.5e-10	-	Likely_Known_SSP
ALNRU00037931-RA	000043F	3016212	3017022	GO:0006952		ALNRU00037931	72	0.732	c158	0.00017	PIP_PIP1_Mt	4.2e-09	0	Known_SSP
ALNRU00037965-RA	000066F	113409	113830			ALNRU00037965	48	0.567	-	-	-	-	0	Putative_SSP
ALNRU00037977-RC	000066F	150083	155166	GO:0005787, GO:0006465, GO:0008233, GO:0016021, GO:0031090, GO:0045047	K12948	ALNRU00037977	167	0.748	c246	6e-35	-	-	0	Putative_SSP
ALNRU00038005-RA	000066F	263701	264423			ALNRU00038005	89	0.557	-	-	-	-	0	Putative_SSP
ALNRU00038020-RA	000066F	347076	347369			ALNRU00038020	50	0.648	-	-	-	-	0	Putative_SSP
ALNRU00038223-RA	000066F	1181853	1187320	GO:0006869, GO:0008289		ALNRU00038223	171	0.904	nsLTP	2.1e-18	nsLTP_nsLTP59_Mt	1.3e-19	0	Known_SSP
ALNRU00038229-RA	000066F	1198660	1200486	GO:0006869, GO:0008289		ALNRU00038229	170	0.918	nsLTP	3.3e-18	nsLTP_nsLTP59_Mt	2e-19	0	Known_SSP
ALNRU00038230-RA	000066F	1203535	1205121	GO:0006869, GO:0008289		ALNRU00038230	186	0.883	nsLTP	2.7e-17	nsLTP_nsLTP59_Mt	1.1e-13	0	Known_SSP
ALNRU00038303-RA	000066F	1505630	1506526			ALNRU00038303	127	0.601	c2575	0.002	-	-	0	Putative_SSP
ALNRU00038316-RA	000066F	1589194	1589748	GO:0046910		ALNRU00038316	184	0.736	c192	0.0072	-	-	0	Putative_SSP
ALNRU00038330-RA	000066F	1678653	1679059	GO:0002949, GO:0003676, GO:0004222, GO:0005634, GO:0005739, GO:0008168, GO:0015074, GO:0016813, GO:0046872, GO:0061711	K17491	ALNRU00038330	86	0.459	-	-	-	-	0	Putative_SSP
ALNRU00038345-RB	000066F	1751506	1754970	GO:0020037, GO:0046872	K07748	ALNRU00038345	122	0.715	c407	3.9e-27	-	-	0	Putative_SSP
ALNRU00038359-RA	000066F	1814867	1815136			ALNRU00038359	89	0.117	c1707	0.0058	Novel_GRP_family_At1g75550_CRP2855_At	0.0026	-	Likely_Known_SSP
ALNRU00038507-RA	000068F	45586	46086	GO:0003735, GO:0003743, GO:0005840, GO:0019843		ALNRU00038507	166	0.836	c37	1.7e-12	-	-	0	Putative_SSP
ALNRU00038509-RA	000068F	47965	48453	GO:0016021		ALNRU00038509	162	0.911	c37	7.1e-12	-	-	0	Putative_SSP
ALNRU00038528-RA	000068F	102399	105519			ALNRU00038528	64	0.59	-	-	-	-	0	Putative_SSP
ALNRU00038548-RA	000068F	196298	196849	GO:0004857		ALNRU00038548	183	0.866	c192	0.002	-	-	0	Putative_SSP
ALNRU00038552-RA	000068F	202308	202847	GO:0004857		ALNRU00038552	179	0.742	c192	4.7e-10	-	-	0	Putative_SSP
ALNRU00038595-RA	000068F	335314	335937	GO:0016021		ALNRU00038595	164	0.87	LAT52-POE	1.6e-28	Ole_e_I_At2g47540_CRP3500_At	5.4e-33	0	Known_SSP
ALNRU00038596-RA	000068F	339077	339873	GO:0016021		ALNRU00038596	217	0.901	LAT52-POE	1e-27	LAT52-POE_LAT52/POE5_Mt	1e-26	-	Likely_Known_SSP
ALNRU00038598-RA	000068F	349617	350534	GO:0016021		ALNRU00038598	209	0.907	LAT52-POE	4.7e-22	LAT52-POE_LAT52/POE5_Mt	4.7e-21	-	Likely_Known_SSP
ALNRU00038601-RA	000068F	354974	355793	GO:0016021		ALNRU00038601	210	0.881	LAT52-POE	1.7e-25	LAT52-POE_LAT52/POE5_Mt	1.4e-24	-	Likely_Known_SSP
ALNRU00038640-RA	000068F	566259	566789	GO:0016021		ALNRU00038640	176	0.821	-	-	ns-LTP_At4g15160.2_CRP4820_At	2.8e-08	0	Putative_SSP
ALNRU00038657-RA	000068F	614283	615338			ALNRU00038657	205	0.601	-	-	-	-	0	Putative_SSP
ALNRU00038665-RA	000068F	643119	643655	GO:0016021		ALNRU00038665	178	0.36	c123	4.8e-12	NodGRP_NodGRP43_Mt	0.00093	0	Known_SSP
ALNRU00038862-RA	000068F	1528603	1528833			ALNRU00038862	76	0.581	-	-	-	-	0	Putative_SSP
ALNRU00038964-RA	000068F	1954636	1954839			ALNRU00038964	67	0.49	-	-	-	-	0	Putative_SSP
ALNRU00039097-RA	000036F	122327	122655			ALNRU00039097	87	0.568	-	-	-	-	0	Putative_SSP
ALNRU00039100-RA	000036F	137398	138039			ALNRU00039100	213	0.109	c538	6.9e-06	Novel_family_At5g49350_CRP3210_At	1.9e-05	-	Likely_Known_SSP
ALNRU00039106-RA	000036F	143682	144036			ALNRU00039106	79	0.503	-	-	-	-	0	Putative_SSP
ALNRU00039115-RA	000036F	180603	182451	GO:0016021	K19041	ALNRU00039115	202	0.487	c1169	1.1e-05	-	-	0	Putative_SSP
ALNRU00039129-RB	000036F	273685	276685	GO:0004869		ALNRU00039129	215	0.754	PhyCys	1.5e-20	PhyCys_PhyCys40_Mt	9.3e-66	-	Likely_Known_SSP
ALNRU00039152-RA	000036F	383383	384531			ALNRU00039152	72	0.822	-	-	-	-	0	Putative_SSP
ALNRU00039155-RA	000036F	399666	400658			ALNRU00039155	132	0.711	-	-	-	-	0	Putative_SSP
ALNRU00039159-RA	000036F	423569	424035			ALNRU00039159	131	0.745	-	-	-	-	0	Putative_SSP
ALNRU00039168-RA	000036F	457739	458176			ALNRU00039168	145	0.732	c3841	0.007	-	-	0	Putative_SSP
ALNRU00039171-RA	000036F	462239	463444			ALNRU00039171	147	0.663	-	-	-	-	0	Putative_SSP
ALNRU00039177-RA	000036F	475804	476016			ALNRU00039177	70	0.541	-	-	-	-	0	Putative_SSP
ALNRU00039178-RA	000036F	478056	478668			ALNRU00039178	68	0.585	-	-	-	-	0	Putative_SSP
ALNRU00039179-RA	000036F	482075	482701			ALNRU00039179	208	0.821	-	-	-	-	0	Putative_SSP
ALNRU00039254-RA	000036F	842621	843171			ALNRU00039254	62	0.723	-	-	-	-	0	Putative_SSP
ALNRU00039282-RA	000036F	970362	971207			ALNRU00039282	67	0.476	-	-	-	-	0	Putative_SSP
ALNRU00039326-RA	000036F	1130402	1130608			ALNRU00039326	68	0.511	-	-	-	-	0	Putative_SSP
ALNRU00039441-RA	000036F	1641331	1642324			ALNRU00039441	127	0.52	-	-	-	-	0	Putative_SSP
ALNRU00039459-RA	000036F	1712928	1713491	GO:0004857		ALNRU00039459	187	0.877	c53	2.5e-11	-	-	0	Putative_SSP
ALNRU00039470-RA	000036F	1746470	1749664	GO:0016021	K15082	ALNRU00039470	221	0.804	-	-	-	-	0	Putative_SSP
ALNRU00039475-RA	000036F	1754436	1755154			ALNRU00039475	152	0.498	-	-	-	-	0	Putative_SSP
ALNRU00039535-RA	000036F	2094645	2094887			ALNRU00039535	80	0.801	-	-	-	-	0	Putative_SSP
ALNRU00039576-RA	000036F	2287174	2287524			ALNRU00039576	44	0.502	-	-	-	-	0	Putative_SSP
ALNRU00039603-RA	000036F	2399996	2400264			ALNRU00039603	82	0.742	-	-	-	-	0	Putative_SSP
ALNRU00039613-RA	000036F	2446054	2446539	GO:0016021		ALNRU00039613	134	0.463	-	-	-	-	0	Putative_SSP
ALNRU00039655-RA	000036F	2582209	2585459	GO:0009055, GO:0016021		ALNRU00039655	216	0.527	Plantacyanin	5.3e-32	PCY_PCY44_Mt	7.3e-19	-	Likely_Known_SSP
ALNRU00039657-RA	000036F	2593550	2595984			ALNRU00039657	84	0.928	-	-	-	-	0	Putative_SSP
ALNRU00039742-RA	000036F	3015064	3015434	GO:0006869, GO:0008289		ALNRU00039742	94	0.838	c8	0.0064	-	-	0	Putative_SSP
ALNRU00039747-RA	000036F	3030321	3030885	GO:0006869, GO:0008289		ALNRU00039747	124	0.831	nsLTP	2.9e-16	ns-LTP_At4g33355_CRP4000_At	5.4e-08	0	Known_SSP
ALNRU00040135-RA	000033F	1056924	1057953	GO:0004471	K01426	ALNRU00040135	143	0.127	c505	0.0071	NCR-B_NCR668_Mt	0.00079	-	Likely_Known_SSP
ALNRU00040136-RA	000033F	1059853	1061258	GO:0003677, GO:0004519, GO:0006281	K20299	ALNRU00040136	214	0.487	-	-	-	-	0	Putative_SSP
ALNRU00040198-RA	000033F	1289947	1290773			ALNRU00040198	87	0.554	-	-	-	-	0	Putative_SSP
ALNRU00040217-RA	000033F	1334082	1340140			ALNRU00040217	163	0.515	-	-	-	-	0	Putative_SSP
ALNRU00040650-RA	000033F	2631697	2632020			ALNRU00040650	107	0.672	-	-	-	-	0	Putative_SSP
ALNRU00040660-RA	000033F	2653283	2653792	GO:0003677, GO:0004519, GO:0005965, GO:0006281, GO:0018343	K20299	ALNRU00040660	169	0.557	-	-	-	-	0	Putative_SSP
ALNRU00040755-RA	000033F	2994902	2995399	GO:0000943	K05349	ALNRU00040755	96	0.126	c3638	6.4e-06	LCR_LCR101_Mt	2.5e-08	-	Likely_Known_SSP
ALNRU00040847-RA	000044F	50142	58596	GO:0005507, GO:0016491	K05909	ALNRU00040847	93	0.782	-	-	-	-	0	Putative_SSP
ALNRU00040872-RA	000044F	249385	250860	GO:0010374	K20729	ALNRU00040872	115	0.805	EPFL	4.3e-15	EPFL_EPFL4_Mt	4.1e-17	0	Known_SSP
ALNRU00040979-RA	000044F	718596	719266			ALNRU00040979	60	0.911	-	-	-	-	0	Putative_SSP
ALNRU00040995-RA	000044F	797011	797890	GO:0016021		ALNRU00040995	120	0.766	c3853	0.0017	-	-	0	Putative_SSP
ALNRU00041029-RA	000044F	943303	944109			ALNRU00041029	90	0.869	-	-	-	-	0	Putative_SSP
ALNRU00041047-RA	000044F	1009022	1009575			ALNRU00041047	85	0.517	-	-	-	-	0	Putative_SSP
ALNRU00041067-RA	000044F	1066435	1066842	GO:0016021		ALNRU00041067	135	0.571	c266	9.3e-12	-	-	0	Putative_SSP
ALNRU00041077-RA	000044F	1098237	1098784			ALNRU00041077	47	0.638	-	-	-	-	0	Putative_SSP
ALNRU00041146-RA	000044F	1367278	1369114	GO:0004497, GO:0005506, GO:0016705, GO:0020037	K15639	ALNRU00041146	229	0.107	c4549	1.2e-12	CTLA_CTLA11_Mt	5.5e-07	-	Likely_Known_SSP
ALNRU00041166-RA	000044F	1485852	1486148			ALNRU00041166	98	0.694	-	-	-	-	0	Putative_SSP
ALNRU00041185-RB	000044F	1572256	1575565	GO:0008236, GO:0016021	K03100	ALNRU00041185	225	0.132	c4178	0.00084	Root_Cap/Late_Embryogenesis_related_At5g60530_CRP2850_At	0.0013	-	Likely_Known_SSP
ALNRU00041212-RA	000044F	1723778	1725495	GO:0004497, GO:0005506, GO:0016705, GO:0020037	K13260	ALNRU00041212	203	0.234	c384	6.9e-05	CTLA_CTLA11_Mt	4.6e-43	-	Likely_Known_SSP
ALNRU00041235-RA	000044F	1820943	1824144	GO:0009507, GO:0009658, GO:1901259	K16251	ALNRU00041235	245	0.131	c466	3.1e-24	NodGRP_NodGRP20_Mt	6.7e-07	-	Likely_Known_SSP
ALNRU00041239-RA	000044F	1839944	1844713	GO:0005506, GO:0016021, GO:0020037, GO:0102375	K07425	ALNRU00041239	182	0.7	c4549	1.7e-16	-	-	0	Putative_SSP
ALNRU00041264-RA	000044F	1897626	1898276	GO:0030247	K04733	ALNRU00041264	192	0.691	c1449	0.0014	-	-	0	Putative_SSP
ALNRU00041317-RA	000044F	2111580	2112042			ALNRU00041317	143	0.676	-	-	-	-	0	Putative_SSP
ALNRU00041329-RA	000044F	2162505	2163048			ALNRU00041329	156	0.574	-	-	-	-	0	Putative_SSP
ALNRU00041343-RA	000044F	2205987	2206552	GO:0005507, GO:0046274, GO:0048046, GO:0052716	K05909	ALNRU00041343	89	0.775	-	-	-	-	0	Putative_SSP
ALNRU00041345-RA	000044F	2213873	2214268	GO:0003676, GO:0008270		ALNRU00041345	131	0.613	-	-	-	-	0	Putative_SSP
ALNRU00041430-RA	000044F	2541907	2542875	GO:0008234, GO:0016021		ALNRU00041430	169	0.859	CTLA	1.6e-11	CTLA_CTLA3_Mt	4.8e-08	0	Known_SSP
ALNRU00041458-RA	000044F	2661119	2661813			ALNRU00041458	49	0.111	c2894	0.0018	NCR-B_NCR807_Mt	5.1e-06	-	Likely_Known_SSP
ALNRU00041494-RA	000044F	2833925	2834176			ALNRU00041494	83	0.472	-	-	-	-	0	Putative_SSP
ALNRU00041507-RA	000044F	2870411	2872876			ALNRU00041507	83	0.469	-	-	-	-	0	Putative_SSP
ALNRU00041520-RA	000044F	2905935	2906117			ALNRU00041520	60	0.498	-	-	-	-	0	Putative_SSP
ALNRU00041536-RA	000044F	2937803	2938045			ALNRU00041536	80	0.964	-	-	-	-	0	Putative_SSP
ALNRU00041544-RA	000044F	2967179	2967421	GO:0045168		ALNRU00041544	80	0.723	c210	7.2e-08	CLE_CLE20_Mt	3.7e-08	0	Known_SSP
ALNRU00041694-RA	000057F	545911	546309	GO:0005506, GO:0016021, GO:0016705, GO:0020037	K07408	ALNRU00041694	132	0.129	c1115	8e-10	CTLA_CTLA11_Mt	0.00033	-	Likely_Known_SSP
ALNRU00041817-RA	000057F	1000998	1001393	GO:0016021		ALNRU00041817	131	0.754	c336	1.1e-23	Kaz_Kaz2_Mt	1.2e-18	1	Known_SSP
ALNRU00041872-RA	000057F	1216771	1219962	GO:0005854	K03626	ALNRU00041872	219	0.105	c1347	0.0077	ns-LTP_At3g63095_CRP3800_At	0.00049	-	Likely_Known_SSP
ALNRU00041900-RA	000057F	1315718	1316350	GO:0016021		ALNRU00041900	210	0.466	-	-	-	-	0	Putative_SSP
ALNRU00041948-RC	000057F	1531507	1535490	GO:0004623, GO:0005509, GO:0005576, GO:0006644, GO:0016042, GO:0050482	K01047	ALNRU00041948	188	0.88	c230	0.0047	-	-	0	Putative_SSP
ALNRU00042001-RA	000057F	1835876	1836959	GO:0000062, GO:0016021		ALNRU00042001	203	0.74	-	-	-	-	0	Putative_SSP
ALNRU00042002-RA	000057F	1837432	1841710	GO:0000062		ALNRU00042002	98	0.554	-	-	-	-	0	Putative_SSP
ALNRU00042009-RA	000057F	1866148	1867247	GO:0016021		ALNRU00042009	80	0.894	PSY	4.7e-08	PSY_PSY4_Mt	5.3e-09	0	Known_SSP
ALNRU00042157-RA	000057F	2484575	2488336	GO:0004672, GO:0005524, GO:0016021, GO:0030247	K04733	ALNRU00042157	213	0.868	c4177	5.5e-06	-	-	0	Putative_SSP
ALNRU00042166-RA	000057F	2520722	2521150			ALNRU00042166	56	0.511	-	-	-	-	0	Putative_SSP
ALNRU00042334-RA	000047F	592562	594533	GO:0004672, GO:0005524, GO:0016021, GO:0030246		ALNRU00042334	128	0.651	c1108	0.0026	-	-	0	Putative_SSP
ALNRU00042337-RA	000047F	605109	605726			ALNRU00042337	104	0.882	-	-	-	-	0	Putative_SSP
ALNRU00042395-RA	000047F	814462	815206	GO:0016021		ALNRU00042395	177	0.823	c41	0.0027	-	-	0	Putative_SSP
ALNRU00042399-RA	000047F	832532	832968			ALNRU00042399	56	0.462	-	-	-	-	0	Putative_SSP
ALNRU00042419-RA	000047F	902417	902761	GO:0016021		ALNRU00042419	114	0.108	RTFL-DVL	5.6e-20	RTFL-DVL_RTFL/DVL6_Mt	1.3e-21	-	Likely_Known_SSP
ALNRU00042510-RA	000047F	1328253	1332838			ALNRU00042510	70	0.474	-	-	-	-	0	Putative_SSP
ALNRU00042582-RA	000047F	1611618	1612359	GO:0003676, GO:0016021		ALNRU00042582	194	0.148	c1754	0.00091	ns-LTP_At4g22485_CRP4820_At	0.0026	-	Likely_Known_SSP
ALNRU00042607-RA	000047F	1708677	1709185			ALNRU00042607	51	0.628	-	-	-	-	0	Putative_SSP
ALNRU00042650-RA	000047F	1830414	1831144			ALNRU00042650	90	0.799	c1238	3.6e-18	-	-	0	Putative_SSP
ALNRU00042727-RE	000047F	2124182	2128983	GO:0003723	K13195	ALNRU00042727	106	0.172	c76	2.5e-08	NodGRP_NodGRP47_Mt	0.0038	-	Likely_Known_SSP
ALNRU00042729-RC	000047F	2132531	2133381	GO:0003723	K13195	ALNRU00042729	82	0.13	c4570	1.6e-05	NodGRP_NodGRP47_Mt	0.00012	-	Likely_Known_SSP
ALNRU00042798-RA	000047F	2441329	2441673			ALNRU00042798	67	0.582	-	-	-	-	0	Putative_SSP
ALNRU00042802-RA	000047F	2455740	2455988			ALNRU00042802	82	0.489	-	-	-	-	0	Putative_SSP
ALNRU00042897-RA	000047F	2863814	2865538			ALNRU00042897	152	0.669	-	-	-	-	0	Putative_SSP
ALNRU00042927-RA	000084F	15766	16099			ALNRU00042927	39	0.514	-	-	-	-	0	Putative_SSP
ALNRU00042963-RA	000084F	152478	152912	GO:0016021	K13993	ALNRU00042963	144	0.201	c1618	5.2e-06	NodGRP_NodGRP15_Mt	0.0037	-	Likely_Known_SSP
ALNRU00042968-RB	000084F	199093	199729			ALNRU00042968	68	0.617	-	-	-	-	0	Putative_SSP
ALNRU00043075-RA	000084F	666931	667289			ALNRU00043075	41	0.517	-	-	-	-	0	Putative_SSP
ALNRU00043090-RA	000084F	703601	703810	GO:0004674, GO:0005524, GO:0016021		ALNRU00043090	69	0.86	-	-	-	-	0	Putative_SSP
ALNRU00043104-RA	000084F	750292	750682			ALNRU00043104	55	0.685	-	-	-	-	0	Putative_SSP
ALNRU00043135-RA	000084F	856471	859369	GO:0003755, GO:0006457	K01802	ALNRU00043135	221	0.859	c4669	3.8e-11	-	-	0	Putative_SSP
ALNRU00043188-RA	000084F	1111694	1112188	GO:0016021	K19038	ALNRU00043188	164	0.554	c1169	6.2e-05	-	-	0	Putative_SSP
ALNRU00043204-RA	000084F	1186096	1186386	GO:0016301, GO:0046854, GO:0048015		ALNRU00043204	96	0.498	-	-	-	-	0	Putative_SSP
ALNRU00043210-RA	000084F	1201639	1202320			ALNRU00043210	114	0.486	-	-	-	-	0	Putative_SSP
ALNRU00043211-RA	000084F	1201684	1202214	GO:0009826, GO:0031982, GO:0048767		ALNRU00043211	176	0.847	LAT52-POE	1e-31	LAT52-POE_LAT52/POE9_Mt	3.6e-36	0	Known_SSP
ALNRU00043361-RA	000084F	1762910	1763281	GO:0010227		ALNRU00043361	123	0.854	c112	4.1e-08	IDA_IDA10_Mt	2.8e-06	0	Known_SSP
ALNRU00043363-RA	000084F	1771314	1771957	GO:0016021		ALNRU00043363	77	0.836	c370	0.00019	CEP_CEP16_Mt	1.8e-05	0	Known_SSP
ALNRU00043534-RA	000062F	348727	349401	GO:0005509	K13448	ALNRU00043534	224	0.1	c122	1.2e-13	RC_RC4_Mt	0.008	-	Likely_Known_SSP
ALNRU00043538-RA	000062F	365842	366261			ALNRU00043538	117	0.78	-	-	-	-	0	Putative_SSP
ALNRU00043581-RA	000062F	534612	535762			ALNRU00043581	78	0.68	-	-	-	-	0	Putative_SSP
ALNRU00043582-RA	000062F	534890	535386			ALNRU00043582	53	0.452	-	-	-	-	0	Putative_SSP
ALNRU00043625-RA	000062F	693807	694565			ALNRU00043625	86	0.53	-	-	-	-	0	Putative_SSP
ALNRU00043637-RA	000062F	740181	747308	GO:0016021		ALNRU00043637	59	0.759	c454	1.1e-25	-	-	0	Putative_SSP
ALNRU00043658-RA	000062F	848801	849430	GO:0016021		ALNRU00043658	209	0.564	-	-	-	-	0	Putative_SSP
ALNRU00043661-RA	000062F	859764	860390	GO:0016021		ALNRU00043661	208	0.751	-	-	-	-	0	Putative_SSP
ALNRU00043672-RA	000062F	884391	885065	GO:0016021		ALNRU00043672	224	0.483	-	-	-	-	0	Putative_SSP
ALNRU00043690-RA	000062F	957307	957745	GO:0009451		ALNRU00043690	130	0.135	c2101	3.1e-18	nsLTP_nsLTP129_Mt	0.0021	-	Likely_Known_SSP
ALNRU00043691-RA	000062F	958553	959119	GO:0016021		ALNRU00043691	188	0.747	-	-	-	-	0	Putative_SSP
ALNRU00043711-RA	000062F	1051472	1051999			ALNRU00043711	175	0.741	-	-	-	-	0	Putative_SSP
ALNRU00043714-RA	000062F	1055101	1055441			ALNRU00043714	46	0.707	-	-	-	-	0	Putative_SSP
ALNRU00043835-RC	000062F	1535122	1537416	GO:0003723	K13195	ALNRU00043835	209	0.627	c76	4.2e-10	NodGRP_NodGRP47_Mt	0.00057	-	Likely_Known_SSP
ALNRU00043956-RA	000062F	2050168	2050797	GO:0016021		ALNRU00043956	209	0.698	-	-	-	-	0	Putative_SSP
ALNRU00043960-RA	000062F	2068968	2069636	GO:0005576, GO:0030145, GO:0045735		ALNRU00043960	222	0.899	c290	4.7e-07	-	-	0	Putative_SSP
ALNRU00043975-RB	000062F	2135298	2138450	GO:0005634, GO:0009943, GO:0010075, GO:0010305, GO:0010358		ALNRU00043975	130	0.684	-	-	-	-	0	Putative_SSP
ALNRU00044000-RA	000062F	2227491	2228872	GO:0016021	K03363	ALNRU00044000	108	0.501	c166	5.4e-32	-	-	0	Putative_SSP
ALNRU00044002-RA	000062F	2241876	2242142	GO:0016021	K03363	ALNRU00044002	88	0.925	c166	1.2e-30	-	-	0	Putative_SSP
ALNRU00044132-RA	000038F	281374	281690			ALNRU00044132	49	0.74	-	-	-	-	0	Putative_SSP
ALNRU00044148-RA	000038F	316987	317253			ALNRU00044148	88	0.471	-	-	-	-	0	Putative_SSP
ALNRU00044151-RA	000038F	319485	320171			ALNRU00044151	228	0.463	-	-	-	-	0	Putative_SSP
ALNRU00044158-RA	000038F	337810	338240			ALNRU00044158	48	0.569	-	-	-	-	0	Putative_SSP
ALNRU00044302-RA	000038F	797595	800867			ALNRU00044302	77	0.484	-	-	-	-	0	Putative_SSP
ALNRU00044433-RF	000038F	1343147	1353446	GO:0003677, GO:0005524, GO:0006270	K10738	ALNRU00044433	213	0.76	c2159	6.5e-05	-	-	0	Putative_SSP
ALNRU00044488-RA	000038F	1614580	1614870	GO:0016021		ALNRU00044488	96	0.928	c942	8.8e-07	-	-	0	Putative_SSP
ALNRU00044490-RA	000038F	1621542	1621919	GO:0016021		ALNRU00044490	125	0.901	c942	2.5e-07	PCY_PCY56_Mt	0.0022	1	Known_SSP
ALNRU00044493-RA	000038F	1625214	1625648	GO:0016021		ALNRU00044493	144	0.869	c942	1.1e-06	ECA_At1g44191_CRP3650_At	3.1e-06	0	Known_SSP
ALNRU00044602-RA	000038F	2081095	2081373	GO:0016021		ALNRU00044602	92	0.776	c802	0.00014	-	-	0	Putative_SSP
ALNRU00044632-RA	000038F	2206428	2206699			ALNRU00044632	65	0.461	-	-	-	-	0	Putative_SSP
ALNRU00044634-RA	000038F	2214875	2215684			ALNRU00044634	163	0.483	-	-	-	-	0	Putative_SSP
ALNRU00044713-RA	000038F	2544304	2544606			ALNRU00044713	83	0.711	-	-	-	-	0	Putative_SSP
ALNRU00044852-RA	000041F	1	470			ALNRU00044852	59	0.526	-	-	-	-	0	Putative_SSP
ALNRU00044899-RB	000041F	108867	109817	GO:0016874		ALNRU00044899	86	0.841	PSY	5.2e-13	PSY_PSY10_Mt	9.8e-07	0	Known_SSP
ALNRU00044999-RA	000041F	354015	354593	GO:0008375, GO:0016020	K20891	ALNRU00044999	192	0.691	-	-	-	-	0	Putative_SSP
ALNRU00045002-RA	000041F	363530	364428	GO:0008375, GO:0016021	K20891	ALNRU00045002	195	0.776	c1035	1.4e-15	-	-	0	Putative_SSP
ALNRU00045090-RA	000041F	645845	648330			ALNRU00045090	202	0.751	-	-	-	-	0	Putative_SSP
ALNRU00045135-RA	000041F	851244	851524			ALNRU00045135	44	0.606	-	-	-	-	0	Putative_SSP
ALNRU00045149-RA	000041F	908455	908850			ALNRU00045149	47	0.463	-	-	-	-	0	Putative_SSP
ALNRU00045160-RA	000041F	979292	979555	GO:0016021		ALNRU00045160	87	0.879	c572	2.3e-06	IDA_IDA39_Mt	7.3e-11	0	Known_SSP
ALNRU00045348-RA	000041F	1710147	1712671			ALNRU00045348	184	0.509	-	-	-	-	0	Putative_SSP
ALNRU00045359-RA	000041F	1755837	1756400			ALNRU00045359	187	0.101	c3093	0.00022	nsLTP_nsLTP130_Mt	0.0099	-	Likely_Known_SSP
ALNRU00045589-RA	000041F	2468225	2468422			ALNRU00045589	65	0.649	-	-	-	-	0	Putative_SSP
ALNRU00045648-RA	000041F	2711140	2711469			ALNRU00045648	44	0.747	-	-	-	-	0	Putative_SSP
ALNRU00045661-RC	000041F	2747015	2751170			ALNRU00045661	123	0.619	-	-	-	-	0	Putative_SSP
ALNRU00045761-RB	000088F	130498	134790	GO:0016874		ALNRU00045761	228	0.488	-	-	-	-	0	Putative_SSP
ALNRU00045767-RA	000088F	144033	144419	GO:0016021, GO:0016874	K19037	ALNRU00045767	128	0.766	-	-	-	-	0	Putative_SSP
ALNRU00045780-RA	000088F	222284	222730			ALNRU00045780	60	0.631	-	-	-	-	0	Putative_SSP
ALNRU00045784-RA	000088F	242107	242406			ALNRU00045784	99	0.775	-	-	-	-	0	Putative_SSP
ALNRU00045788-RA	000088F	263321	263794			ALNRU00045788	108	0.766	-	-	-	-	0	Putative_SSP
ALNRU00045797-RA	000088F	288771	289489			ALNRU00045797	207	0.808	-	-	-	-	0	Putative_SSP
ALNRU00045954-RA	000088F	903183	903486			ALNRU00045954	62	0.478	-	-	-	-	0	Putative_SSP
ALNRU00046073-RA	000088F	1437123	1440533	GO:0016021	K22936	ALNRU00046073	214	0.845	c555	1.8e-20	-	-	0	Putative_SSP
ALNRU00046184-RB	000088F	1908870	1912460	GO:0016021		ALNRU00046184	221	0.657	c993	2.1e-34	-	-	0	Putative_SSP
ALNRU00046258-RA	000055F	112189	112647	GO:0016021		ALNRU00046258	152	0.86	-	-	NodGRP_NodGRP37_Mt	1.2e-10	0	Putative_SSP
ALNRU00046270-RA	000055F	164989	165742			ALNRU00046270	153	0.564	-	-	-	-	0	Putative_SSP
ALNRU00046354-RA	000055F	560484	561333			ALNRU00046354	71	0.871	-	-	-	-	0	Putative_SSP
ALNRU00046453-RB	000055F	1035490	1036095			ALNRU00046453	128	0.201	c1190	0.007	NodGRP_NodGRP1A_Mt	6.7e-05	-	Likely_Known_SSP
ALNRU00046525-RA	000055F	1305731	1307020			ALNRU00046525	97	0.642	-	-	-	-	0	Putative_SSP
ALNRU00046541-RB	000055F	1371826	1373731	GO:0003824, GO:0006281		ALNRU00046541	222	0.598	-	-	-	-	0	Putative_SSP
ALNRU00046550-RA	000055F	1411603	1413496	GO:0016021		ALNRU00046550	117	0.73	c1545	1.9e-22	-	-	0	Putative_SSP
ALNRU00046627-RA	000055F	1766119	1766864			ALNRU00046627	118	0.71	-	-	-	-	0	Putative_SSP
ALNRU00046658-RA	000055F	1889591	1890007			ALNRU00046658	138	0.512	-	-	-	-	0	Putative_SSP
ALNRU00046804-RA	000055F	2499073	2501781			ALNRU00046804	169	0.624	-	-	-	-	0	Putative_SSP
ALNRU00046825-RA	000055F	2601213	2601864	GO:0005576, GO:0008083, GO:0008283		ALNRU00046825	85	0.838	PSK	3.3e-22	PSK_PSK4_Mt	9.9e-17	0	Known_SSP
ALNRU00046879-RA	000074F	35928	36176			ALNRU00046879	82	0.902	-	-	-	-	0	Putative_SSP
ALNRU00046896-RA	000074F	116381	118330			ALNRU00046896	86	0.871	THL	0.00055	-	-	0	Putative_SSP
ALNRU00046902-RA	000074F	140684	140932			ALNRU00046902	82	0.902	-	-	-	-	0	Putative_SSP
ALNRU00046934-RA	000074F	301985	303083			ALNRU00046934	139	0.908	-	-	NodGRP_NodGRP37_Mt	7.1e-15	0	Putative_SSP
ALNRU00046935-RA	000074F	315569	316938			ALNRU00046935	154	0.909	-	-	NodGRP_NodGRP38_Mt	6.4e-19	0	Putative_SSP
ALNRU00046936-RA	000074F	316558	326525			ALNRU00046936	61	0.682	-	-	-	-	0	Putative_SSP
ALNRU00046940-RD	000074F	347304	354476			ALNRU00046940	210	0.911	PSY	0.0099	NodGRP_NodGRP39_Mt	0.0009	-	Likely_Known_SSP
ALNRU00046945-RA	000074F	372607	372957			ALNRU00046945	116	0.663	-	-	-	-	0	Putative_SSP
ALNRU00046954-RA	000074F	409139	409327			ALNRU00046954	62	0.705	-	-	-	-	0	Putative_SSP
ALNRU00046964-RB	000074F	462816	468738			ALNRU00046964	67	0.468	-	-	-	-	0	Putative_SSP
ALNRU00047027-RA	000074F	762213	764632			ALNRU00047027	87	0.566	-	-	-	-	0	Putative_SSP
ALNRU00047116-RA	000074F	1189302	1190081	GO:0009055, GO:0016021		ALNRU00047116	195	0.529	Plantacyanin	2.1e-27	PCY_PCY60_Mt	1.3e-25	1	Known_SSP
ALNRU00047160-RB	000074F	1433227	1438398	GO:0016021		ALNRU00047160	250	0.27	c585	1.4e-10	NodGRP_NodGRP37_Mt	0.00067	-	Likely_Known_SSP
ALNRU00047241-RA	000074F	1700096	1701209			ALNRU00047241	60	0.763	-	-	-	-	0	Putative_SSP
ALNRU00047260-RB	000074F	1813478	1818332			ALNRU00047260	192	0.852	-	-	-	-	0	Putative_SSP
ALNRU00047268-RA	000074F	1852943	1853140	GO:0016021		ALNRU00047268	65	0.81	c529	3e-10	-	-	0	Putative_SSP
ALNRU00047271-RA	000074F	1864707	1865163			ALNRU00047271	61	0.63	-	-	-	-	0	Putative_SSP
ALNRU00047299-RA	000074F	2052980	2055078	GO:0016021		ALNRU00047299	178	0.839	c599	5.3e-16	-	-	0	Putative_SSP
ALNRU00047342-RA	000074F	2277343	2277872	GO:0004672, GO:0005524, GO:0016021, GO:0016491	K14007	ALNRU00047342	123	0.627	-	-	-	-	0	Putative_SSP
ALNRU00047398-RA	000059F	152531	153756	GO:0009055		ALNRU00047398	225	0.192	Plantacyanin	6.6e-28	PCY_PCY52_Mt	3.9e-43	-	Likely_Known_SSP
ALNRU00047453-RA	000059F	384501	385696	GO:0004553, GO:0005975	K01188	ALNRU00047453	81	0.861	c414	1.1e-22	-	-	0	Putative_SSP
ALNRU00047481-RA	000059F	541212	541963			ALNRU00047481	127	0.506	-	-	-	-	0	Putative_SSP
ALNRU00047601-RA	000059F	1137734	1138069			ALNRU00047601	111	0.784	-	-	-	-	0	Putative_SSP
ALNRU00047625-RA	000059F	1214580	1217297			ALNRU00047625	101	0.785	-	-	-	-	0	Putative_SSP
ALNRU00047754-RA	000059F	1770341	1770523			ALNRU00047754	60	0.492	-	-	-	-	0	Putative_SSP
ALNRU00047841-RA	000059F	2098966	2101077			ALNRU00047841	62	0.699	-	-	-	-	0	Putative_SSP
ALNRU00047861-RA	000059F	2179556	2180029	GO:0016021	K22378	ALNRU00047861	157	0.667	c1169	0.0018	-	-	0	Putative_SSP
ALNRU00047884-RA	000059F	2278110	2279823	GO:0005576, GO:0030145, GO:0045735		ALNRU00047884	223	0.893	c290	1.1e-17	-	-	0	Putative_SSP
ALNRU00047887-RA	000059F	2289114	2289865	GO:0005576, GO:0030145, GO:0045735		ALNRU00047887	221	0.887	c290	1.8e-19	-	-	0	Putative_SSP
ALNRU00047898-RA	000059F	2321711	2332218	GO:0005576, GO:0030145, GO:0045735		ALNRU00047898	220	0.905	c290	1.8e-17	-	-	0	Putative_SSP
ALNRU00047904-RA	000059F	2363908	2365633	GO:0005576, GO:0030145, GO:0045735		ALNRU00047904	221	0.878	c290	2.2e-20	-	-	0	Putative_SSP
ALNRU00047907-RA	000059F	2374952	2377976	GO:0005576, GO:0030145, GO:0045735		ALNRU00047907	220	0.793	c290	1.9e-15	-	-	0	Putative_SSP
ALNRU00047909-RA	000059F	2393704	2395720	GO:0005576, GO:0030145, GO:0045735		ALNRU00047909	220	0.799	c290	2e-15	-	-	0	Putative_SSP
ALNRU00047919-RA	000059F	2440395	2441192	GO:0005576, GO:0030145, GO:0045735		ALNRU00047919	221	0.843	c290	5.4e-17	-	-	0	Putative_SSP
ALNRU00047927-RA	000059F	2469635	2470763	GO:0005576, GO:0030145, GO:0045735		ALNRU00047927	225	0.905	c290	4.3e-16	-	-	0	Putative_SSP
ALNRU00047935-RA	000059F	2493430	2494645	GO:0005576, GO:0030145, GO:0045735		ALNRU00047935	224	0.904	c290	4.2e-17	-	-	0	Putative_SSP
ALNRU00047949-RA	000059F	2531940	2533198	GO:0005576, GO:0030145, GO:0045735		ALNRU00047949	222	0.893	c290	3.5e-16	-	-	0	Putative_SSP
ALNRU00047955-RA	000059F	2558288	2559443	GO:0005576, GO:0030145, GO:0045735		ALNRU00047955	226	0.909	c290	2.7e-20	-	-	0	Putative_SSP
ALNRU00048012-RA	000045F	134974	135967			ALNRU00048012	88	0.529	-	-	-	-	0	Putative_SSP
ALNRU00048029-RA	000045F	188809	189072			ALNRU00048029	87	0.735	-	-	-	-	0	Putative_SSP
ALNRU00048061-RA	000045F	310052	310690	GO:0016021		ALNRU00048061	212	0.143	c48	2.3e-05	IDA_IDA4_Mt	0.0075	-	Likely_Known_SSP
ALNRU00048076-RA	000045F	364923	366128	GO:0016021		ALNRU00048076	70	0.118	PSK	1.7e-08	PSK_PSK8_Mt	1.1e-08	-	Likely_Known_SSP
ALNRU00048109-RA	000045F	507350	507885	GO:0045087		ALNRU00048109	93	0.11	c1455	0.00015	ProPEP_ProPEP1_At	2.2e-06	-	Likely_Known_SSP
ALNRU00048127-RA	000045F	588852	589584			ALNRU00048127	72	0.487	-	-	-	-	0	Putative_SSP
ALNRU00048162-RA	000045F	720740	721120	GO:0016021	K02183	ALNRU00048162	126	0.535	c346	5.1e-34	THIONIN_At5g64816_CRP2420_At	3.1e-36	0	Known_SSP
ALNRU00048186-RA	000045F	809686	810190			ALNRU00048186	52	0.781	-	-	-	-	0	Putative_SSP
ALNRU00048230-RA	000045F	979425	979894	GO:0043531		ALNRU00048230	97	0.494	-	-	-	-	0	Putative_SSP
ALNRU00048232-RA	000045F	981786	982197			ALNRU00048232	79	0.58	-	-	-	-	0	Putative_SSP
ALNRU00048306-RA	000045F	1288860	1289197			ALNRU00048306	92	0.59	-	-	-	-	0	Putative_SSP
ALNRU00048318-RA	000045F	1313208	1314047	GO:0005525, GO:0005737, GO:0006886, GO:0016192	K07937	ALNRU00048318	51	0.49	-	-	-	-	0	Putative_SSP
ALNRU00048328-RA	000045F	1338142	1338402			ALNRU00048328	86	0.599	-	-	-	-	0	Putative_SSP
ALNRU00048334-RA	000045F	1366543	1366899			ALNRU00048334	39	0.506	-	-	-	-	0	Putative_SSP
ALNRU00048335-RA	000045F	1370012	1370768	GO:0008083		ALNRU00048335	74	0.817	c306	1.1e-08	GLV_GLV7_Mt	3.7e-10	0	Known_SSP
ALNRU00048408-RA	000045F	1660742	1661152	GO:0005576, GO:0009567, GO:0031982, GO:0080155, GO:2000008		ALNRU00048408	136	0.884	ECL	2e-07	ECA_At2g21740_CRP3610_At	1.2e-07	0	Known_SSP
ALNRU00048415-RA	000045F	1678184	1678570	GO:0005576, GO:0009567, GO:0031982, GO:0080155, GO:2000008		ALNRU00048415	128	0.927	ECL	1.5e-05	ECA_At4g39340_CRP3610_At	1.8e-06	0	Known_SSP
ALNRU00048416-RA	000045F	1680370	1680663	GO:0005576, GO:0009567, GO:0031982, GO:0080155, GO:2000008		ALNRU00048416	97	0.125	ECL	0.00074	ECL_ECL4_Mt	3.7e-07	-	Likely_Known_SSP
ALNRU00048426-RA	000045F	1693453	1693779	GO:0005576, GO:0009567, GO:0031982, GO:0080155, GO:2000008		ALNRU00048426	108	0.107	ECL	3.1e-06	ECL_ECL17_Mt	2.9e-06	-	Likely_Known_SSP
ALNRU00048429-RA	000045F	1709662	1709892	GO:0005576, GO:0009567, GO:0031982, GO:0080155, GO:2000008		ALNRU00048429	76	0.155	c126	0.0011	ECA_At2g21740_CRP3610_At	5e-06	-	Likely_Known_SSP
ALNRU00048437-RA	000045F	1752370	1756629	GO:0016021, GO:0071949		ALNRU00048437	111	0.119	c3379	0.00019	Ole_e_I_At5g54855_CRP3420_At	0.0085	-	Likely_Known_SSP
ALNRU00048467-RA	000045F	1865187	1865723	GO:0004857		ALNRU00048467	178	0.802	c2396	3.3e-16	-	-	0	Putative_SSP
ALNRU00048554-RA	000045F	2211307	2213490			ALNRU00048554	85	0.486	-	-	-	-	0	Putative_SSP
ALNRU00048569-RA	000045F	2285107	2286567	GO:0010227		ALNRU00048569	80	0.932	c112	1.2e-05	IDA_IDA17_Mt	1.7e-14	0	Known_SSP
ALNRU00048598-RA	000045F	2411074	2411428			ALNRU00048598	52	0.509	-	-	-	-	0	Putative_SSP
ALNRU00048620-RA	000045F	2491195	2491470			ALNRU00048620	60	0.524	-	-	-	-	0	Putative_SSP
ALNRU00048645-RC	000045F	2563210	2564129			ALNRU00048645	44	0.649	-	-	-	-	0	Putative_SSP
ALNRU00048718-RA	000045F	2895902	2896472			ALNRU00048718	68	0.499	-	-	-	-	0	Putative_SSP
ALNRU00048916-RB	000064F	737592	739309	GO:0005576, GO:0008083, GO:0008283		ALNRU00048916	142	0.209	PSK	9.8e-16	PSK_PSK4_At	6.4e-11	-	Likely_Known_SSP
ALNRU00048927-RA	000064F	793064	793363			ALNRU00048927	99	0.479	-	-	-	-	0	Putative_SSP
ALNRU00049057-RA	000064F	1352363	1352889			ALNRU00049057	52	0.648	-	-	-	-	0	Putative_SSP
ALNRU00049141-RA	000064F	1798385	1798688			ALNRU00049141	27	0.486	-	-	-	-	0	Putative_SSP
ALNRU00049164-RA	000064F	1893777	1893968			ALNRU00049164	63	0.451	-	-	-	-	0	Putative_SSP
ALNRU00049174-RA	000064F	1934297	1934628			ALNRU00049174	82	0.456	-	-	-	-	0	Putative_SSP
ALNRU00049198-RB	000064F	2076705	2079152	GO:0009055, GO:0009507, GO:0046872, GO:0051537	K02639	ALNRU00049198	221	0.504	c102	5.2e-23	-	-	0	Putative_SSP
ALNRU00049214-RB	000064F	2152633	2156914	GO:0005840	K02975	ALNRU00049214	172	0.461	-	-	-	-	0	Putative_SSP
ALNRU00049228-RA	000064F	2216629	2217177	GO:0009269		ALNRU00049228	182	0.523	c837	8.1e-22	-	-	0	Putative_SSP
ALNRU00049230-RA	000064F	2221956	2223316	GO:0004601, GO:0005576, GO:0006979, GO:0020037, GO:0042744, GO:0046872	K00430	ALNRU00049230	186	0.733	c516	6.5e-15	-	-	0	Putative_SSP
ALNRU00049250-RA	000064F	2263066	2264918	GO:0016021		ALNRU00049250	175	0.742	c739	1.7e-20	LAT52-POE_LAT52/POE7_Mt	1.1e-39	0	Known_SSP
ALNRU00049286-RA	000064F	2427381	2427589			ALNRU00049286	43	0.507	-	-	-	-	0	Putative_SSP
ALNRU00049318-RA	000064F	2514369	2519460	GO:0016853		ALNRU00049318	109	0.814	c104	9.3e-18	-	-	0	Putative_SSP
ALNRU00049355-RA	000052F	103702	104441			ALNRU00049355	81	0.699	c602	0.0037	-	-	0	Putative_SSP
ALNRU00049420-RA	000052F	361394	361621			ALNRU00049420	75	0.613	-	-	-	-	0	Putative_SSP
ALNRU00049552-RA	000052F	857368	857671			ALNRU00049552	93	0.527	-	-	-	-	0	Putative_SSP
ALNRU00049589-RA	000052F	1020166	1020822	GO:0005576	K13449	ALNRU00049589	218	0.81	CAPE	5.7e-58	CAPE_CAPE7_At	5.5e-38	-	Likely_Known_SSP
ALNRU00049673-RA	000052F	1357716	1358126			ALNRU00049673	57	0.684	-	-	-	-	0	Putative_SSP
ALNRU00049682-RB	000052F	1398171	1401185	GO:0003735, GO:0005840, GO:0006412	K02918	ALNRU00049682	216	0.577	-	-	-	-	0	Putative_SSP
ALNRU00049697-RA	000052F	1463856	1464539	GO:0003677, GO:0004519, GO:0006281		ALNRU00049697	121	0.557	-	-	-	-	0	Putative_SSP
ALNRU00049718-RA	000052F	1557868	1558542			ALNRU00049718	93	0.54	-	-	-	-	0	Putative_SSP
ALNRU00049822-RA	000052F	1988394	1988886			ALNRU00049822	147	0.515	-	-	-	-	0	Putative_SSP
ALNRU00049839-RA	000052F	2064613	2065089	GO:0016021	K19041	ALNRU00049839	158	0.571	c1768	0.00015	-	-	0	Putative_SSP
ALNRU00049848-RA	000052F	2077922	2078503	GO:0016021	K19041	ALNRU00049848	193	0.837	c1169	0.00034	-	-	0	Putative_SSP
ALNRU00049909-RA	000052F	2267263	2267568			ALNRU00049909	101	0.487	-	-	-	-	0	Putative_SSP
ALNRU00049929-RA	000052F	2375730	2375975	GO:0016021		ALNRU00049929	81	0.734	-	-	-	-	0	Putative_SSP
ALNRU00050066-RA	000046F	168234	169010			ALNRU00050066	102	0.469	-	-	-	-	0	Putative_SSP
ALNRU00050137-RA	000046F	373590	374313			ALNRU00050137	82	0.483	-	-	-	-	0	Putative_SSP
ALNRU00050189-RA	000046F	561653	563283	GO:0008152, GO:0042973		ALNRU00050189	144	0.893	-	-	-	-	0	Putative_SSP
ALNRU00050263-RA	000046F	825663	826006			ALNRU00050263	32	0.572	-	-	-	-	0	Putative_SSP
ALNRU00050418-RC	000046F	1511782	1515990	GO:0010011		ALNRU00050418	197	0.93	c1392	7.9e-15	-	-	0	Putative_SSP
ALNRU00050445-RA	000046F	1600118	1601286	GO:0004842, GO:0006996	K15688	ALNRU00050445	59	0.482	-	-	-	-	0	Putative_SSP
ALNRU00050531-RA	000046F	1913402	1913956			ALNRU00050531	83	0.772	-	-	-	-	0	Putative_SSP
ALNRU00050554-RA	000046F	1980541	1981359			ALNRU00050554	138	0.586	-	-	-	-	0	Putative_SSP
ALNRU00050568-RA	000046F	2057461	2058349	GO:0004601, GO:0006979, GO:0020037	K00430	ALNRU00050568	159	0.614	c3419	0.0032	-	-	0	Putative_SSP
ALNRU00050680-RA	000046F	2477160	2477369	GO:0016021		ALNRU00050680	69	0.567	c261	1.2e-11	-	-	0	Putative_SSP
ALNRU00050682-RA	000046F	2479099	2479497			ALNRU00050682	132	0.765	-	-	-	-	0	Putative_SSP
ALNRU00050687-RA	000046F	2506240	2506641	GO:0009506	K04733	ALNRU00050687	133	0.779	c3601	4.9e-30	-	-	0	Putative_SSP
ALNRU00050759-RA	000046F	2753420	2755243			ALNRU00050759	70	0.621	-	-	-	-	0	Putative_SSP
ALNRU00050843-RA	000079F	143096	144597	GO:0016021		ALNRU00050843	106	0.827	c1758	1.5e-15	-	-	0	Putative_SSP
ALNRU00050849-RA	000079F	168266	171998	GO:0009055, GO:0016021		ALNRU00050849	169	0.855	Plantacyanin	9.3e-26	PCY_PCY69_Mt	1e-40	1	Known_SSP
ALNRU00050995-RA	000079F	722549	723151			ALNRU00050995	200	0.119	c1314	0.0013	ns-LTP_At1g62500_CRP4820_At	0.00036	-	Likely_Known_SSP
ALNRU00051062-RA	000079F	1003242	1003688	GO:0016021		ALNRU00051062	148	0.852	STIG-GRI	7.3e-29	STIG-GRI_STIG/GRI7_Mt	4.1e-14	0	Known_SSP
ALNRU00051063-RA	000079F	1005965	1006423	GO:0016021		ALNRU00051063	152	0.757	STIG-GRI	9e-31	STIG-GRI_STIG/GRI5_Mt	5.2e-16	0	Known_SSP
ALNRU00051067-RA	000079F	1011900	1012334	GO:0016021		ALNRU00051067	144	0.857	STIG-GRI	1.4e-31	STIG-GRI_STIG/GRI7_Mt	6e-19	0	Known_SSP
ALNRU00051070-RA	000079F	1021130	1021654	GO:0016021		ALNRU00051070	174	0.171	STIG-GRI	1.1e-22	STIG-GRI_STIG/GRI5_Mt	1e-12	-	Likely_Known_SSP
ALNRU00051071-RA	000079F	1025971	1026405	GO:0016021		ALNRU00051071	144	0.908	STIG-GRI	1.3e-31	STIG-GRI_STIG/GRI7_Mt	1.3e-18	0	Known_SSP
ALNRU00051161-RA	000079F	1423557	1424505			ALNRU00051161	78	0.725	-	-	-	-	0	Putative_SSP
ALNRU00051287-RA	000079F	1967924	1971731	GO:0016021		ALNRU00051287	178	0.695	-	-	CTLA_CTLA12_Mt	0.0082	0	Putative_SSP
ALNRU00051334-RA	000079F	2163561	2164193	GO:0016021		ALNRU00051334	188	0.814	-	-	-	-	0	Putative_SSP
ALNRU00051343-RA	000079F	2198268	2202226	GO:0004672, GO:0005524, GO:0016021	K04733	ALNRU00051343	176	0.722	c769	2.1e-14	-	-	0	Putative_SSP
ALNRU00051362-RA	000079F	2246095	2246436			ALNRU00051362	113	0.746	-	-	-	-	0	Putative_SSP
ALNRU00051401-RA	000053F	113127	113345	GO:0016021		ALNRU00051401	72	0.819	-	-	-	-	0	Putative_SSP
ALNRU00051407-RA	000053F	140698	141420	GO:0003676, GO:0004523	K03283	ALNRU00051407	240	0.154	c4764	0.00047	CCP_At1g47320_CRP1050_At	0.00025	-	Likely_Known_SSP
ALNRU00051439-RA	000053F	268444	269085	GO:0004601, GO:0005576, GO:0006979, GO:0020037, GO:0042744, GO:0046872	K00430	ALNRU00051439	154	0.881	c516	1.1e-07	-	-	0	Putative_SSP
ALNRU00051514-RA	000053F	516312	519207	GO:0016021		ALNRU00051514	132	0.674	c94	4.4e-18	PNP_PNP1_At	2.4e-18	0	Known_SSP
ALNRU00051527-RA	000053F	554843	555535	GO:0016021		ALNRU00051527	81	0.119	c94	1e-18	PNP_PNP2_At	1e-12	-	Likely_Known_SSP
ALNRU00051554-RA	000053F	620447	623293	GO:0016021		ALNRU00051554	131	0.82	c94	1.4e-18	PNP_PNP1_At	7.8e-21	0	Known_SSP
ALNRU00051567-RA	000053F	668919	671883	GO:0016021		ALNRU00051567	176	0.129	c94	6.9e-18	PNP_PNP2_At	5.6e-19	-	Likely_Known_SSP
ALNRU00051575-RA	000053F	700997	702227	GO:0016021		ALNRU00051575	132	0.859	c94	3.6e-19	PNP_PNP2_At	1.4e-20	0	Known_SSP
ALNRU00051577-RA	000053F	714668	718700	GO:0016021		ALNRU00051577	131	0.855	c94	2.1e-19	PNP_PNP2_At	7.9e-21	0	Known_SSP
ALNRU00051582-RA	000053F	735156	737988	GO:0016021		ALNRU00051582	131	0.857	c94	2.4e-19	PNP_PNP2_At	5e-19	0	Known_SSP
ALNRU00051651-RA	000053F	945003	945680			ALNRU00051651	98	0.498	-	-	-	-	0	Putative_SSP
ALNRU00051687-RA	000053F	1075254	1076043			ALNRU00051687	169	0.467	-	-	-	-	0	Putative_SSP
ALNRU00051808-RA	000053F	1470845	1471588			ALNRU00051808	110	0.667	-	-	-	-	0	Putative_SSP
ALNRU00052090-RA	000053F	2299084	2299413			ALNRU00052090	109	0.628	-	-	-	-	0	Putative_SSP
ALNRU00052151-RA	000053F	2477536	2477916			ALNRU00052151	69	0.459	-	-	-	-	0	Putative_SSP
ALNRU00052172-RA	000053F	2570091	2570363			ALNRU00052172	90	0.588	-	-	-	-	0	Putative_SSP
ALNRU00052205-RA	000053F	2659210	2660657			ALNRU00052205	121	0.47	-	-	-	-	0	Putative_SSP
ALNRU00052261-RA	000063F	98528	99223			ALNRU00052261	85	0.932	PDF	1.4e-06	-	-	0	Putative_SSP
ALNRU00052266-RA	000063F	125916	126131			ALNRU00052266	71	0.613	-	-	-	-	0	Putative_SSP
ALNRU00052333-RA	000063F	352975	353355	GO:0009506, GO:0019722		ALNRU00052333	126	0.808	RALF	9.5e-33	RALF_RALF1_Mt	1.2e-21	0	Known_SSP
ALNRU00052347-RB	000063F	443156	447535	GO:0003723	K13186	ALNRU00052347	148	0.117	c723	0.01	NodGRP_NodGRP47_Mt	5.9e-08	-	Likely_Known_SSP
ALNRU00052348-RA	000063F	453561	457013	GO:0003723	K13186	ALNRU00052348	168	0.664	-	-	NodGRP_NodGRP47_Mt	3.5e-09	0	Putative_SSP
ALNRU00052371-RA	000063F	602330	602725			ALNRU00052371	69	0.467	-	-	-	-	0	Putative_SSP
ALNRU00052461-RA	000063F	940072	940497	GO:0016021		ALNRU00052461	141	0.826	-	-	-	-	0	Putative_SSP
ALNRU00052474-RA	000063F	1022552	1024901	GO:0016021	K22832	ALNRU00052474	157	0.54	c56	1.1e-16	-	-	0	Putative_SSP
ALNRU00052518-RA	000063F	1214491	1214767			ALNRU00052518	67	0.721	-	-	-	-	0	Putative_SSP
ALNRU00052533-RA	000063F	1288037	1288336	GO:0010089, GO:0033612		ALNRU00052533	99	0.675	c213	6.9e-10	CLE_CLE06_Mt	2.2e-05	0	Known_SSP
ALNRU00052544-RA	000063F	1349643	1350026			ALNRU00052544	100	0.473	-	-	-	-	0	Putative_SSP
ALNRU00052571-RC	000063F	1497505	1501592	GO:0016021, GO:0016192	K08511	ALNRU00052571	219	0.213	c1350	5.7e-22	NodGRP_NodGRP49_Mt	2.1e-08	-	Likely_Known_SSP
ALNRU00052635-RA	000063F	1822579	1823034	GO:0016021		ALNRU00052635	151	0.835	c329	0.00023	-	-	0	Putative_SSP
ALNRU00052637-RA	000063F	1835932	1836336	GO:0016021		ALNRU00052637	134	0.888	c329	0.0044	PRP669_PRP669_17_Mt	0.00013	0	Known_SSP
ALNRU00052638-RA	000063F	1843178	1843477	GO:0016021		ALNRU00052638	99	0.893	-	-	-	-	0	Putative_SSP
ALNRU00052701-RA	000063F	2085842	2094688			ALNRU00052701	120	0.699	-	-	-	-	0	Putative_SSP
ALNRU00052733-RA	000063F	2213130	2215923	GO:0000387, GO:0005634	K11087	ALNRU00052733	107	0.49	-	-	-	-	0	Putative_SSP
ALNRU00052778-RA	000063F	2431676	2432353	GO:0004519, GO:0004527		ALNRU00052778	145	0.562	-	-	-	-	0	Putative_SSP
ALNRU00052927-RA	000049F	337545	337853			ALNRU00052927	102	0.53	-	-	-	-	0	Putative_SSP
ALNRU00052936-RA	000049F	367542	372186	GO:0016021		ALNRU00052936	221	0.474	-	-	-	-	0	Putative_SSP
ALNRU00053140-RA	000049F	997274	997552	GO:0006891, GO:0030173		ALNRU00053140	75	0.463	-	-	-	-	0	Putative_SSP
ALNRU00053438-RA	000049F	2034711	2034902	GO:0003677, GO:0003700, GO:0004519, GO:0006281	K15164	ALNRU00053438	63	0.611	-	-	-	-	0	Putative_SSP
ALNRU00053485-RA	000049F	2255443	2256134	GO:0003676, GO:0004672, GO:0005524, GO:0015074, GO:0016021	K16224	ALNRU00053485	103	0.944	-	-	-	-	0	Putative_SSP
ALNRU00053553-RA	000049F	2514889	2515611	GO:0003676, GO:0004523	K03283	ALNRU00053553	240	0.117	c85	0.0051	CCP_At1g47320_CRP1050_At	0.00099	-	Likely_Known_SSP
ALNRU00053555-RA	000049F	2521966	2528638			ALNRU00053555	229	0.63	-	-	-	-	0	Putative_SSP
ALNRU00053738-RA	000061F	421434	424404	GO:0016021	K17991	ALNRU00053738	156	0.861	c749	2.3e-11	-	-	0	Putative_SSP
ALNRU00053771-RA	000061F	530584	540612			ALNRU00053771	136	0.832	-	-	-	-	0	Putative_SSP
ALNRU00053891-RA	000061F	1041761	1042016			ALNRU00053891	50	0.646	-	-	-	-	0	Putative_SSP
ALNRU00053938-RA	000061F	1219268	1219474			ALNRU00053938	68	0.647	-	-	-	-	0	Putative_SSP
ALNRU00053945-RA	000061F	1266889	1268540			ALNRU00053945	84	0.843	-	-	-	-	0	Putative_SSP
ALNRU00054006-RA	000061F	1500033	1505384	GO:0008061, GO:0042742, GO:0050832		ALNRU00054006	194	0.94	c1666	9.9e-35	HEVEIN_HEVEIN3_Gm	3.7e-48	0	Known_SSP
ALNRU00054009-RA	000061F	1511978	1514903	GO:0008061, GO:0042742, GO:0050832		ALNRU00054009	192	0.941	c1666	1.1e-35	HEVEIN_HEVEIN3_Gm	1.1e-45	0	Known_SSP
ALNRU00054039-RA	000061F	1630489	1630701			ALNRU00054039	70	0.603	-	-	-	-	0	Putative_SSP
ALNRU00054122-RA	000061F	1928338	1928633			ALNRU00054122	40	0.498	-	-	-	-	0	Putative_SSP
ALNRU00054170-RA	000061F	2122971	2127038	GO:0016021		ALNRU00054170	241	0.447	c1290	2.2e-06	N26_N26_2_Mt	1.9e-47	-	Likely_Known_SSP
ALNRU00054183-RA	000061F	2206569	2207120	GO:0006633, GO:0016020, GO:0016747		ALNRU00054183	183	0.562	-	-	-	-	0	Putative_SSP
ALNRU00054266-RA	000061F	2568124	2570842			ALNRU00054266	119	0.542	-	-	-	-	0	Putative_SSP
ALNRU00054312-RA	000069F	136181	136828	GO:0004601, GO:0016021	K04733	ALNRU00054312	215	0.672	-	-	-	-	0	Putative_SSP
ALNRU00054317-RA	000069F	148340	148564	GO:0003676, GO:0015074		ALNRU00054317	74	0.525	-	-	-	-	0	Putative_SSP
ALNRU00054318-RA	000069F	152381	152767	GO:0016021		ALNRU00054318	128	0.713	-	-	-	-	0	Putative_SSP
ALNRU00054326-RA	000069F	174971	175342	GO:0016021		ALNRU00054326	123	0.703	-	-	-	-	0	Putative_SSP
ALNRU00054354-RA	000069F	279172	279552	GO:0016021		ALNRU00054354	126	0.669	-	-	RALF_RALF14_At	0.00092	0	Putative_SSP
ALNRU00054357-RA	000069F	289445	290140			ALNRU00054357	114	0.683	-	-	-	-	0	Putative_SSP
ALNRU00054375-RA	000069F	327590	327982	GO:0016021		ALNRU00054375	130	0.684	RALF	6.1e-06	RALF_At4g14010_CRP1920_At	0.0013	0	Known_SSP
ALNRU00054391-RA	000069F	398954	402973			ALNRU00054391	107	0.474	-	-	-	-	0	Putative_SSP
ALNRU00054407-RA	000069F	487186	487743			ALNRU00054407	63	0.611	-	-	-	-	0	Putative_SSP
ALNRU00054412-RA	000069F	500324	500683	GO:0009506, GO:0019722		ALNRU00054412	119	0.818	RALF	0.004	RALF_RALF14_At	0.00097	0	Known_SSP
ALNRU00054424-RA	000069F	532412	532777	GO:0009506, GO:0019722		ALNRU00054424	121	0.821	RALF	0.00061	-	-	0	Putative_SSP
ALNRU00054563-RA	000069F	1091908	1094286	GO:0009055, GO:0016021		ALNRU00054563	178	0.827	Plantacyanin	8.2e-30	PCY_PCY57_Mt	3.7e-61	0	Known_SSP
ALNRU00054565-RA	000069F	1096787	1097323	GO:0009055, GO:0016021		ALNRU00054565	120	0.101	Plantacyanin	4.2e-13	PCY_PCY77_Mt	3.7e-17	-	Likely_Known_SSP
ALNRU00054583-RA	000069F	1160072	1167565	GO:0005886		ALNRU00054583	173	0.527	-	-	-	-	0	Putative_SSP
ALNRU00054595-RA	000069F	1209400	1210153			ALNRU00054595	103	0.649	-	-	-	-	0	Putative_SSP
ALNRU00054597-RA	000069F	1214877	1218072			ALNRU00054597	125	0.503	-	-	-	-	0	Putative_SSP
ALNRU00054601-RC	000069F	1228798	1231140			ALNRU00054601	160	0.851	-	-	-	-	0	Putative_SSP
ALNRU00054603-RA	000069F	1233491	1235880			ALNRU00054603	162	0.843	-	-	-	-	0	Putative_SSP
ALNRU00054606-RA	000069F	1244837	1252480			ALNRU00054606	157	0.734	-	-	-	-	0	Putative_SSP
ALNRU00054608-RA	000069F	1259616	1262867			ALNRU00054608	140	0.851	-	-	-	-	0	Putative_SSP
ALNRU00054657-RA	000069F	1463267	1463833	GO:0005509	K02183	ALNRU00054657	188	0.513	c122	1.6e-20	-	-	0	Putative_SSP
ALNRU00054660-RA	000069F	1471315	1472726	GO:0016021		ALNRU00054660	79	0.832	c699	4.7e-10	PSY_PSY11_Mt	2e-15	0	Known_SSP
ALNRU00054680-RA	000069F	1547065	1548883	GO:0003723, GO:0033897	K01166	ALNRU00054680	230	0.734	-	-	-	-	0	Putative_SSP
ALNRU00054689-RA	000069F	1592580	1594527	GO:0016021		ALNRU00054689	124	0.829	-	-	GASA_GASA20_Mt	1.1e-06	0	Putative_SSP
ALNRU00054696-RA	000069F	1632524	1633125	GO:0005874, GO:0008017		ALNRU00054696	128	0.509	-	-	-	-	0	Putative_SSP
ALNRU00054736-RA	000069F	1815378	1815932	GO:0003993		ALNRU00054736	95	0.842	-	-	-	-	0	Putative_SSP
ALNRU00054743-RA	000069F	1830399	1831098			ALNRU00054743	95	0.554	-	-	-	-	0	Putative_SSP
ALNRU00054950-RA	000056F	265273	265500			ALNRU00054950	75	0.672	-	-	-	-	0	Putative_SSP
ALNRU00055008-RA	000056F	432808	451347	GO:0004553, GO:0005975	K01188	ALNRU00055008	170	0.743	c1284	8.7e-23	-	-	0	Putative_SSP
ALNRU00055051-RA	000056F	546402	547101			ALNRU00055051	192	0.506	-	-	-	-	0	Putative_SSP
ALNRU00055082-RA	000056F	621019	621452			ALNRU00055082	55	0.677	-	-	-	-	0	Putative_SSP
ALNRU00055091-RA	000056F	633785	634218			ALNRU00055091	55	0.688	-	-	-	-	0	Putative_SSP
ALNRU00055155-RA	000056F	811615	812527			ALNRU00055155	148	0.341	c760	0.0038	PCY_PCY80_Mt	0.0094	0	Known_SSP
ALNRU00055243-RA	000056F	1219509	1220052			ALNRU00055243	74	0.467	-	-	-	-	0	Putative_SSP
ALNRU00055248-RA	000056F	1223687	1223995			ALNRU00055248	83	0.68	-	-	-	-	0	Putative_SSP
ALNRU00055401-RA	000056F	1697802	1698119	GO:0016021		ALNRU00055401	105	0.614	-	-	-	-	0	Putative_SSP
ALNRU00055420-RA	000056F	1747232	1747720	GO:0005524, GO:0005634, GO:0046872		ALNRU00055420	101	0.499	c85	0.00073	-	-	0	Putative_SSP
ALNRU00055430-RA	000056F	1782839	1784184	GO:0009535, GO:0009658, GO:0009706, GO:0045037	K06691	ALNRU00055430	92	0.673	-	-	-	-	0	Putative_SSP
ALNRU00055445-RA	000056F	1812738	1813095			ALNRU00055445	48	0.613	-	-	-	-	0	Putative_SSP
ALNRU00055568-RA	000056F	2209939	2210158			ALNRU00055568	28	0.531	-	-	-	-	0	Putative_SSP
ALNRU00055650-RA	000056F	2432325	2433104			ALNRU00055650	40	0.535	-	-	-	-	0	Putative_SSP
ALNRU00055666-RA	000056F	2471212	2481864			ALNRU00055666	169	0.474	-	-	-	-	0	Putative_SSP
ALNRU00055706-RA	000056F	2629549	2631220			ALNRU00055706	65	0.568	-	-	-	-	0	Putative_SSP
ALNRU00055765-RA	000073F	226319	226563			ALNRU00055765	62	0.518	-	-	-	-	0	Putative_SSP
ALNRU00055798-RA	000073F	414895	415080			ALNRU00055798	61	0.68	-	-	-	-	0	Putative_SSP
ALNRU00055824-RA	000073F	554999	555214	GO:0016021		ALNRU00055824	71	0.634	-	-	-	-	0	Putative_SSP
ALNRU00055826-RA	000073F	559381	559599	GO:0016021		ALNRU00055826	72	0.654	-	-	-	-	0	Putative_SSP
ALNRU00055915-RA	000073F	1029157	1030355	GO:0006355	K03860	ALNRU00055915	120	0.914	GASA	5.6e-31	GASA_GASA22_Mt	1e-15	0	Known_SSP
ALNRU00056029-RA	000073F	1478063	1479112			ALNRU00056029	211	0.668	-	-	LAT52-POE_LAT52/POE34_Mt	0.0041	0	Putative_SSP
ALNRU00056030-RA	000073F	1480112	1480534	GO:0016021		ALNRU00056030	140	0.516	c116	1.1e-12	-	-	0	Putative_SSP
ALNRU00056058-RA	000073F	1597756	1599398	GO:0016021		ALNRU00056058	93	0.814	-	-	-	-	0	Putative_SSP
ALNRU00056059-RA	000073F	1604707	1605017			ALNRU00056059	55	0.617	-	-	-	-	0	Putative_SSP
ALNRU00056089-RA	000073F	1728714	1729644			ALNRU00056089	58	0.475	-	-	-	-	0	Putative_SSP
ALNRU00056184-RA	000073F	2119856	2120149	GO:0006869		ALNRU00056184	97	0.778	c10	7.1e-12	nsLTP_nsLTP112_Mt	5.5e-10	0	Known_SSP
ALNRU00056195-RA	000073F	2155997	2156293	GO:0006869		ALNRU00056195	98	0.805	c10	7.6e-12	nsLTP_nsLTP110_Mt	1.6e-10	0	Known_SSP
ALNRU00056197-RA	000073F	2160793	2161074	GO:0006869		ALNRU00056197	93	0.88	c10	1.6e-11	nsLTP_nsLTP112_Mt	2.1e-10	0	Known_SSP
ALNRU00056245-RA	000073F	2337874	2339638			ALNRU00056245	36	0.628	-	-	-	-	0	Putative_SSP
ALNRU00056330-RA	000051F	165362	166385			ALNRU00056330	220	0.519	-	-	-	-	0	Putative_SSP
ALNRU00056432-RA	000051F	474192	474749			ALNRU00056432	63	0.714	-	-	-	-	0	Putative_SSP
ALNRU00056562-RA	000051F	829067	829347			ALNRU00056562	35	0.538	-	-	-	-	0	Putative_SSP
ALNRU00056591-RA	000051F	953109	958213	GO:0000943, GO:0003676, GO:0008270, GO:0015074		ALNRU00056591	69	0.098	c3638	1.4e-08	LP_LP19_Mt	3.1e-07	-	Likely_Known_SSP
ALNRU00057015-RA	000051F	2483524	2484099			ALNRU00057015	62	0.57	-	-	-	-	0	Putative_SSP
ALNRU00057107-RA	000054F	12618	13666	GO:0005576, GO:0030145, GO:0045735		ALNRU00057107	174	0.89	c290	7e-20	-	-	0	Putative_SSP
ALNRU00057129-RA	000054F	80614	81958	GO:0005576, GO:0030145, GO:0045735		ALNRU00057129	221	0.915	c290	1.9e-21	-	-	0	Putative_SSP
ALNRU00057265-RA	000054F	595327	598157			ALNRU00057265	140	0.542	-	-	-	-	0	Putative_SSP
ALNRU00057394-RA	000054F	990345	990575			ALNRU00057394	76	0.649	-	-	-	-	0	Putative_SSP
ALNRU00057452-RA	000054F	1175503	1176203			ALNRU00057452	202	0.544	-	-	-	-	0	Putative_SSP
ALNRU00057525-RA	000054F	1443761	1444027			ALNRU00057525	41	0.64	-	-	-	-	0	Putative_SSP
ALNRU00057726-RA	000054F	2104141	2104452			ALNRU00057726	103	0.485	-	-	-	-	0	Putative_SSP
ALNRU00057730-RA	000054F	2122311	2122585	GO:0003677, GO:0004519, GO:0005524, GO:0006281, GO:0031011, GO:0035267, GO:0043141, GO:0097255		ALNRU00057730	85	0.583	c85	0.00086	-	-	0	Putative_SSP
ALNRU00057732-RA	000054F	2123238	2123432			ALNRU00057732	64	0.45	-	-	-	-	0	Putative_SSP
ALNRU00057832-RA	000054F	2460466	2461231			ALNRU00057832	195	0.688	-	-	-	-	0	Putative_SSP
ALNRU00057905-RA	000054F	2671430	2671621			ALNRU00057905	63	0.459	-	-	-	-	0	Putative_SSP
ALNRU00057966-RA	000082F	155186	155441			ALNRU00057966	40	0.725	-	-	-	-	0	Putative_SSP
ALNRU00058109-RA	000082F	704477	704963	GO:0003676, GO:0004523		ALNRU00058109	133	0.668	c1231	0.0005	-	-	0	Putative_SSP
ALNRU00058117-RA	000082F	747348	747563			ALNRU00058117	33	0.559	-	-	-	-	0	Putative_SSP
ALNRU00058119-RA	000082F	752417	752632			ALNRU00058119	33	0.559	-	-	-	-	0	Putative_SSP
ALNRU00058224-RA	000082F	1223450	1224754	GO:0005634, GO:0009611, GO:0031347, GO:2000022		ALNRU00058224	127	0.653	-	-	NodGRP_NodGRP32_Mt	0.0092	0	Putative_SSP
ALNRU00058266-RA	000082F	1408948	1409837			ALNRU00058266	69	0.605	-	-	-	-	0	Putative_SSP
ALNRU00058354-RA	000082F	1789060	1790011	GO:0016021		ALNRU00058354	137	0.92	c94	5.8e-08	PNP_PNP2_Mt	1.4e-42	0	Known_SSP
ALNRU00058355-RA	000082F	1802571	1805665	GO:0016021		ALNRU00058355	143	0.902	c94	2.9e-08	PNP_PNP2_Mt	2e-40	0	Known_SSP
ALNRU00058379-RB	000082F	1898466	1902141	GO:0016021		ALNRU00058379	240	0.111	c94	4.1e-10	PNP_PNP2_Mt	7e-43	-	Likely_Known_SSP
ALNRU00058411-RA	000082F	2051054	2051230	GO:0008168		ALNRU00058411	58	0.478	-	-	-	-	0	Putative_SSP
ALNRU00058446-RA	000082F	2209220	2209588	GO:0004672, GO:0005524, GO:0016021	K00924	ALNRU00058446	122	0.462	-	-	-	-	0	Putative_SSP
ALNRU00058447-RA	000082F	2212766	2215494			ALNRU00058447	46	0.544	-	-	-	-	0	Putative_SSP
ALNRU00058460-RA	000082F	2256901	2257356			ALNRU00058460	62	0.585	-	-	-	-	0	Putative_SSP
ALNRU00058540-RA	000058F	200744	200963			ALNRU00058540	28	0.549	-	-	-	-	0	Putative_SSP
ALNRU00058543-RA	000058F	203299	203750			ALNRU00058543	55	0.568	-	-	-	-	0	Putative_SSP
ALNRU00058669-RA	000058F	568877	569128	GO:0016021		ALNRU00058669	83	0.703	c49	0.0011	CLE_CLE18_At	2.2e-09	0	Known_SSP
ALNRU00058672-RA	000058F	572667	572918	GO:0016021		ALNRU00058672	83	0.708	c49	0.0011	CLE_CLE18_At	7.6e-10	0	Known_SSP
ALNRU00058694-RA	000058F	646895	647241			ALNRU00058694	44	0.505	-	-	-	-	0	Putative_SSP
ALNRU00058947-RA	000058F	1373566	1373922			ALNRU00058947	45	0.52	-	-	-	-	0	Putative_SSP
ALNRU00059252-RA	000058F	2434508	2436944			ALNRU00059252	104	0.683	-	-	-	-	0	Putative_SSP
ALNRU00059535-RA	000098F	844905	845316			ALNRU00059535	108	0.606	-	-	-	-	0	Putative_SSP
ALNRU00059546-RA	000098F	896047	896522	GO:0003677, GO:0004519, GO:0006281	K14007	ALNRU00059546	128	0.645	-	-	-	-	0	Putative_SSP
ALNRU00059691-RA	000098F	1528466	1528852			ALNRU00059691	36	0.463	-	-	-	-	0	Putative_SSP
ALNRU00059692-RA	000098F	1537634	1540204			ALNRU00059692	68	0.629	-	-	-	-	0	Putative_SSP
ALNRU00059801-RA	000098F	2020521	2022214			ALNRU00059801	86	0.911	-	-	nsLTP_nsLTP92_Mt	0.00036	0	Putative_SSP
ALNRU00059894-RA	000078F	400509	401093	GO:0016021		ALNRU00059894	194	0.859	c2999	5.9e-30	-	-	0	Putative_SSP
ALNRU00060039-RA	000078F	952937	953761	GO:0005874, GO:0008017		ALNRU00060039	100	0.933	-	-	-	-	0	Putative_SSP
ALNRU00060055-RA	000078F	1052287	1054749	GO:0004497, GO:0005506, GO:0016021, GO:0016705, GO:0020037	K20619	ALNRU00060055	210	0.465	-	-	CTLA_CTLA11_Mt	3.1e-46	0	Putative_SSP
ALNRU00060095-RA	000078F	1266992	1267475			ALNRU00060095	66	0.5	-	-	-	-	0	Putative_SSP
ALNRU00060215-RA	000078F	1783640	1783828			ALNRU00060215	62	0.554	-	-	-	-	0	Putative_SSP
ALNRU00060229-RA	000078F	1847754	1849532			ALNRU00060229	109	0.451	-	-	-	-	0	Putative_SSP
ALNRU00060245-RA	000078F	1903752	1904586	GO:0006869, GO:0008289		ALNRU00060245	155	0.578	nsLTP	8.6e-13	nsLTP_nsLTP43_Mt	7.2e-07	0	Known_SSP
ALNRU00060254-RA	000078F	1938264	1938945	GO:0006869, GO:0008289		ALNRU00060254	65	0.127	nsLTP	5.2e-07	nsLTP_nsLTP43_Mt	0.00052	-	Likely_Known_SSP
ALNRU00060325-RA	000078F	2279287	2279840			ALNRU00060325	93	0.72	-	-	-	-	0	Putative_SSP
ALNRU00060379-RC	000103F	121558	125563			ALNRU00060379	75	0.762	-	-	-	-	0	Putative_SSP
ALNRU00060412-RA	000103F	274806	275319			ALNRU00060412	50	0.696	-	-	-	-	0	Putative_SSP
ALNRU00060574-RA	000103F	1061711	1062298			ALNRU00060574	53	0.623	-	-	-	-	0	Putative_SSP
ALNRU00060623-RA	000103F	1165279	1165671	GO:0016021, GO:0016301		ALNRU00060623	130	0.661	-	-	-	-	0	Putative_SSP
ALNRU00060702-RA	000103F	1489401	1489592			ALNRU00060702	63	0.552	-	-	-	-	0	Putative_SSP
ALNRU00060794-RA	000103F	1881221	1881421	GO:0016021		ALNRU00060794	66	0.129	c505	8.2e-05	NCR-B_NCR668_Mt	0.00027	-	Likely_Known_SSP
ALNRU00060829-RA	000101F	31855	32121			ALNRU00060829	59	0.55	-	-	-	-	0	Putative_SSP
ALNRU00060844-RA	000101F	97343	97624	GO:0008270		ALNRU00060844	93	0.456	-	-	-	-	0	Putative_SSP
ALNRU00060896-RA	000101F	328231	328599	GO:0016021		ALNRU00060896	122	0.771	c3	2.6e-25	nsLTP_nsLTP78_Mt	2.6e-17	0	Known_SSP
ALNRU00060939-RA	000101F	544902	546482	GO:0001709		ALNRU00060939	123	0.787	TPD	1.6e-28	TPD_TPD3_Mt	1.7e-23	0	Known_SSP
ALNRU00060960-RA	000101F	644002	644347			ALNRU00060960	84	0.491	-	-	-	-	0	Putative_SSP
ALNRU00061098-RA	000101F	1276483	1277115	GO:0016021, GO:0055114		ALNRU00061098	210	0.836	-	-	-	-	0	Putative_SSP
ALNRU00061125-RA	000101F	1400123	1402056	GO:0004427, GO:0009678, GO:0016021, GO:1902600	K17710	ALNRU00061125	136	0.762	-	-	nsLTP_nsLTP129_Mt	0.0016	0	Putative_SSP
ALNRU00061176-RA	000101F	1686931	1688475	GO:0009055		ALNRU00061176	177	0.691	Plantacyanin	4.7e-29	PCY_PCY67_Mt	7.5e-55	0	Known_SSP
ALNRU00061232-RA	000101F	1951147	1951377			ALNRU00061232	76	0.87	-	-	-	-	0	Putative_SSP
ALNRU00061244-RA	000101F	1984520	1984750			ALNRU00061244	76	0.819	-	-	-	-	0	Putative_SSP
ALNRU00061332-RC	000085F	290483	306125	GO:0016021, GO:0016301		ALNRU00061332	192	0.777	c41	3.4e-10	-	-	0	Putative_SSP
ALNRU00061373-RA	000085F	430088	430955			ALNRU00061373	104	0.668	-	-	-	-	0	Putative_SSP
ALNRU00061433-RA	000085F	630348	631452			ALNRU00061433	38	0.477	-	-	-	-	0	Putative_SSP
ALNRU00061538-RA	000085F	989710	990005	GO:0046872		ALNRU00061538	79	0.665	-	-	-	-	0	Putative_SSP
ALNRU00061565-RA	000085F	1107066	1107737	GO:0016021		ALNRU00061565	223	0.562	-	-	-	-	0	Putative_SSP
ALNRU00061750-RA	000085F	1744009	1744632	GO:0004866		ALNRU00061750	207	0.838	Kunitz	6.9e-48	Kunitz_Kunitz6_Mt	1.7e-48	-	Likely_Known_SSP
ALNRU00061757-RA	000085F	1759963	1760586	GO:0004866		ALNRU00061757	207	0.838	Kunitz	2e-47	Kunitz_Kunitz6_Mt	2.1e-49	-	Likely_Known_SSP
ALNRU00061847-RA	000085F	2043735	2044056			ALNRU00061847	39	0.69	-	-	-	-	0	Putative_SSP
ALNRU00061850-RA	000085F	2051609	2052363	GO:0016021		ALNRU00061850	87	0.884	c781	5.2e-07	-	-	0	Putative_SSP
ALNRU00062045-RA	000070F	455609	457925			ALNRU00062045	94	0.694	-	-	-	-	0	Putative_SSP
ALNRU00062075-RA	000070F	580213	581110			ALNRU00062075	180	0.491	-	-	-	-	0	Putative_SSP
ALNRU00062121-RA	000070F	773550	773819	GO:0000139, GO:0008643, GO:0015136, GO:0015165, GO:0016021		ALNRU00062121	89	0.124	c1856	1.6e-31	nsLTP_nsLTP132_Mt	0.0053	-	Likely_Known_SSP
ALNRU00062205-RA	000070F	1143651	1147254			ALNRU00062205	79	0.599	-	-	-	-	0	Putative_SSP
ALNRU00062237-RA	000070F	1325339	1325614			ALNRU00062237	36	0.451	-	-	-	-	0	Putative_SSP
ALNRU00062271-RA	000070F	1417103	1417663	GO:0048046		ALNRU00062271	186	0.904	c6	1.6e-13	-	-	0	Putative_SSP
ALNRU00062277-RA	000070F	1436447	1437004	GO:0048046		ALNRU00062277	185	0.831	c6	2.3e-14	-	-	0	Putative_SSP
ALNRU00062355-RA	000070F	1773857	1774123			ALNRU00062355	30	0.54	-	-	-	-	0	Putative_SSP
ALNRU00062365-RA	000070F	1847164	1847436			ALNRU00062365	90	0.691	-	-	-	-	0	Putative_SSP
ALNRU00062374-RA	000070F	1885909	1886370			ALNRU00062374	153	0.673	-	-	-	-	0	Putative_SSP
ALNRU00062465-RA	000070F	2226821	2227124			ALNRU00062465	40	0.485	-	-	-	-	0	Putative_SSP
ALNRU00062604-RA	000108F	441855	447326	GO:0009507, GO:0009658, GO:0010027		ALNRU00062604	216	0.248	c585	1.1e-05	Novel_GRP_family_At1g75550_CRP2855_At	0.0071	-	Likely_Known_SSP
ALNRU00062626-RA	000108F	587870	588154	GO:0016021		ALNRU00062626	94	0.77	c572	6.2e-18	IDA_IDA24_Mt	3.4e-14	0	Known_SSP
ALNRU00062692-RA	000108F	901576	901975	GO:0008233		ALNRU00062692	90	0.557	-	-	-	-	0	Putative_SSP
ALNRU00062764-RA	000108F	1147331	1147877			ALNRU00062764	84	0.735	-	-	-	-	0	Putative_SSP
ALNRU00062803-RA	000108F	1308877	1309230			ALNRU00062803	117	0.451	-	-	-	-	0	Putative_SSP
ALNRU00062853-RA	000108F	1557117	1557749	GO:0004857		ALNRU00062853	210	0.943	c193	1.9e-08	-	-	0	Putative_SSP
ALNRU00062937-RA	000095F	69317	69502			ALNRU00062937	61	0.593	-	-	-	-	0	Putative_SSP
ALNRU00062942-RA	000095F	83350	84650			ALNRU00062942	67	0.657	-	-	-	-	0	Putative_SSP
ALNRU00062994-RA	000095F	276909	278223	GO:0016021		ALNRU00062994	131	0.824	c2784	0.0079	-	-	0	Putative_SSP
ALNRU00063092-RB	000095F	737002	740207			ALNRU00063092	150	0.457	-	-	-	-	0	Putative_SSP
ALNRU00063113-RA	000095F	830976	835071	GO:0000943, GO:0003676, GO:0015074		ALNRU00063113	226	0.451	-	-	-	-	0	Putative_SSP
ALNRU00063120-RA	000095F	857426	861467			ALNRU00063120	184	0.496	-	-	-	-	0	Putative_SSP
ALNRU00063150-RA	000095F	999448	1000197			ALNRU00063150	85	0.501	-	-	-	-	0	Putative_SSP
ALNRU00063171-RA	000095F	1082407	1082721	GO:0004601, GO:0005576, GO:0006979, GO:0020037, GO:0042744, GO:0046872	K00430	ALNRU00063171	104	0.792	c412	8.1e-14	-	-	0	Putative_SSP
ALNRU00063213-RA	000095F	1260968	1262399	GO:0004601, GO:0005576, GO:0006979, GO:0020037, GO:0042744, GO:0046872	K00430	ALNRU00063213	157	0.867	c412	5.2e-13	-	-	0	Putative_SSP
ALNRU00063233-RA	000095F	1314561	1315630			ALNRU00063233	132	0.552	-	-	-	-	0	Putative_SSP
ALNRU00063237-RA	000095F	1329516	1330585			ALNRU00063237	132	0.552	-	-	-	-	0	Putative_SSP
ALNRU00063291-RA	000095F	1577358	1577928	GO:0006869, GO:0008289		ALNRU00063291	69	0.16	c8	1.1e-13	nsLTP_nsLTP28_Mt	7.8e-08	-	Likely_Known_SSP
ALNRU00063292-RA	000095F	1579637	1581327	GO:0006869, GO:0008289		ALNRU00063292	122	0.904	c8	3.3e-19	nsLTP_nsLTP28_Mt	1.7e-14	0	Known_SSP
ALNRU00063298-RA	000095F	1590930	1596954	GO:0006869, GO:0008289		ALNRU00063298	236	0.914	nsLTP	3.9e-28	nsLTP_nsLTP28_Mt	4.6e-11	-	Likely_Known_SSP
ALNRU00063367-RA	000095F	1908399	1910583	GO:0016021, GO:0016301		ALNRU00063367	68	0.474	-	-	-	-	0	Putative_SSP
ALNRU00063394-RA	000095F	2011367	2012004	GO:0003676, GO:0008270		ALNRU00063394	177	0.707	-	-	-	-	0	Putative_SSP
ALNRU00063429-RA	000102F	62027	62598			ALNRU00063429	45	0.584	-	-	-	-	0	Putative_SSP
ALNRU00063509-RA	000102F	415940	416712	GO:0006891, GO:0030173		ALNRU00063509	114	0.479	c247	0.00094	-	-	0	Putative_SSP
ALNRU00063575-RC	000102F	754264	762920	GO:0004672, GO:0005524, GO:0016021, GO:0030247	K04733	ALNRU00063575	214	0.688	-	-	-	-	0	Putative_SSP
ALNRU00063583-RA	000102F	787934	788197	GO:0003677	K15601	ALNRU00063583	87	0.735	-	-	-	-	0	Putative_SSP
ALNRU00063689-RD	000102F	1158753	1161825			ALNRU00063689	72	0.745	-	-	-	-	0	Putative_SSP
ALNRU00063719-RA	000102F	1254633	1266614	GO:0005504, GO:0009627, GO:0016021		ALNRU00063719	118	0.764	c69	3.8e-29	nsLTP_nsLTP65_Mt	1e-15	0	Known_SSP
ALNRU00063721-RA	000102F	1269398	1270355	GO:0005504, GO:0009627, GO:0016021		ALNRU00063721	105	0.83	nsLTP	0.00082	ns-LTP_At3g53980_CRP4730_At	2.8e-08	0	Known_SSP
ALNRU00063730-RA	000102F	1291939	1294979	GO:0005504, GO:0009627		ALNRU00063730	114	0.849	c69	6.7e-18	nsLTP_nsLTP65_Mt	1.9e-09	0	Known_SSP
ALNRU00063732-RA	000102F	1299458	1300025	GO:0005504, GO:0009627		ALNRU00063732	119	0.668	c69	3.9e-23	ns-LTP_At3g53980_CRP4730_At	1e-11	0	Known_SSP
ALNRU00063735-RA	000102F	1310259	1311722	GO:0016021		ALNRU00063735	87	0.78	c1034	7.1e-25	-	-	0	Putative_SSP
ALNRU00063750-RB	000102F	1366951	1379571	GO:0004252		ALNRU00063750	94	0.737	c124	1.8e-06	MtSUBPEP_MtSUBPEP_Mt	0.0002	0	Known_SSP
ALNRU00063903-RA	000081F	84236	85272	GO:0004471		ALNRU00063903	207	0.124	c505	0.0056	NCR-B_NCR668_Mt	0.001	-	Likely_Known_SSP
ALNRU00063965-RA	000081F	342558	342755	GO:0004568, GO:0005975, GO:0006032, GO:0008061, GO:0016998	K20547	ALNRU00063965	65	0.939	-	-	HEVEIN_At3g12500_CRP5630_At	0.0022	0	Putative_SSP
ALNRU00063986-RA	000081F	405096	405320			ALNRU00063986	74	0.733	-	-	-	-	0	Putative_SSP
ALNRU00063999-RA	000081F	456547	457044	GO:0016491, GO:0071949	K22395	ALNRU00063999	165	0.825	c2043	5.4e-11	-	-	0	Putative_SSP
ALNRU00064062-RA	000081F	706258	706851			ALNRU00064062	197	0.485	-	-	-	-	0	Putative_SSP
ALNRU00064079-RA	000081F	778088	779487			ALNRU00064079	208	0.753	-	-	-	-	0	Putative_SSP
ALNRU00064091-RA	000081F	814200	815021			ALNRU00064091	216	0.562	-	-	-	-	0	Putative_SSP
ALNRU00064140-RA	000081F	1056962	1057889			ALNRU00064140	132	0.792	-	-	-	-	0	Putative_SSP
ALNRU00064219-RA	000081F	1323324	1323683	GO:0016740	K04706	ALNRU00064219	119	0.511	-	-	-	-	0	Putative_SSP
ALNRU00064349-RA	000081F	1771931	1772801	GO:0009055, GO:0016021		ALNRU00064349	159	0.836	c391	3.9e-27	PCY_PCY87_Mt	1.6e-30	0	Known_SSP
ALNRU00064358-RA	000081F	1829154	1829546	GO:0016021		ALNRU00064358	130	0.317	c1934	2.8e-09	nsLTP_nsLTP92_Mt	0.0067	0	Known_SSP
ALNRU00064371-RA	000081F	1885284	1885573			ALNRU00064371	44	0.584	-	-	-	-	0	Putative_SSP
ALNRU00064380-RA	000081F	1916038	1916691			ALNRU00064380	103	0.79	-	-	-	-	0	Putative_SSP
ALNRU00064389-RA	000081F	1981986	1982159	GO:0016021		ALNRU00064389	57	0.523	-	-	-	-	0	Putative_SSP
ALNRU00064425-RA	000081F	2160631	2162060	GO:0005576, GO:0030145, GO:0045735		ALNRU00064425	221	0.899	c290	4.7e-20	-	-	0	Putative_SSP
ALNRU00064430-RA	000081F	2170888	2177439	GO:0005576, GO:0030145, GO:0045735		ALNRU00064430	221	0.903	c290	4.9e-20	-	-	0	Putative_SSP
ALNRU00064437-RA	000081F	2193684	2194813	GO:0005576, GO:0030145, GO:0045735		ALNRU00064437	221	0.899	c290	1.6e-19	-	-	0	Putative_SSP
ALNRU00064456-RA	000081F	2274869	2276891	GO:0005576, GO:0030145, GO:0045735		ALNRU00064456	221	0.907	c290	4e-19	-	-	0	Putative_SSP
ALNRU00064458-RA	000081F	2279740	2281156	GO:0005576, GO:0030145, GO:0045735		ALNRU00064458	221	0.907	c290	2.7e-20	-	-	0	Putative_SSP
ALNRU00064462-RA	000081F	2295532	2296653	GO:0005576, GO:0030145, GO:0045735		ALNRU00064462	193	0.827	c2141	2.3e-08	-	-	0	Putative_SSP
ALNRU00064516-RB	000065F	196725	198902			ALNRU00064516	125	0.779	-	-	-	-	0	Putative_SSP
ALNRU00064577-RA	000065F	424025	427167	GO:0005840	K19034	ALNRU00064577	166	0.267	c478	1.4e-26	RC_RC4_Mt	0.0029	0	Known_SSP
ALNRU00064732-RA	000065F	990848	991968			ALNRU00064732	197	0.463	-	-	-	-	0	Putative_SSP
ALNRU00064946-RA	000065F	1662896	1663399			ALNRU00064946	167	0.454	-	-	-	-	0	Putative_SSP
ALNRU00065264-RA	000106F	95827	96189			ALNRU00065264	77	0.475	-	-	NodGRP_NodGRP1D_Mt	0.0031	0	Putative_SSP
ALNRU00065290-RA	000106F	255960	262022			ALNRU00065290	72	0.792	-	-	-	-	0	Putative_SSP
ALNRU00065365-RA	000106F	665919	666152			ALNRU00065365	47	0.575	-	-	-	-	0	Putative_SSP
ALNRU00065374-RA	000106F	699971	700561	GO:0016021, GO:0048046		ALNRU00065374	196	0.679	c6	2.8e-16	-	-	0	Putative_SSP
ALNRU00065377-RA	000106F	706692	707417	GO:0048046		ALNRU00065377	167	0.809	c6	1.6e-18	-	-	0	Putative_SSP
ALNRU00065383-RA	000106F	722899	724147	GO:0009055, GO:0016021		ALNRU00065383	165	0.719	Plantacyanin	1.8e-20	PCY_PCY65_Mt	1.1e-31	1	Known_SSP
ALNRU00065446-RA	000106F	1099871	1101630	GO:0006869, GO:0008289		ALNRU00065446	175	0.709	c8	2.8e-15	nsLTP_nsLTP20_Mt	5e-12	0	Known_SSP
ALNRU00065480-RA	000106F	1258421	1258906			ALNRU00065480	80	0.466	-	-	-	-	0	Putative_SSP
ALNRU00065522-RA	000106F	1506592	1507025	GO:0004674, GO:0005524, GO:0016021		ALNRU00065522	112	0.72	-	-	-	-	0	Putative_SSP
ALNRU00065551-RA	000106F	1653385	1653825			ALNRU00065551	146	0.57	-	-	-	-	0	Putative_SSP
ALNRU00065608-RA	000113F	97887	98425			ALNRU00065608	64	0.49	-	-	-	-	0	Putative_SSP
ALNRU00065609-RA	000113F	98015	98203			ALNRU00065609	62	0.57	-	-	-	-	0	Putative_SSP
ALNRU00065703-RA	000113F	577414	579380	GO:0005576, GO:0008083, GO:0008283		ALNRU00065703	86	0.923	PSK	7.3e-19	PSK_PSK5_At	6.1e-13	0	Known_SSP
ALNRU00065715-RA	000113F	618920	622430	GO:0003677, GO:0005634, GO:0006355		ALNRU00065715	200	0.457	-	-	NCR-A_NCR279_Mt	4.9e-11	0	Putative_SSP
ALNRU00065784-RA	000113F	880314	881788	GO:0005504, GO:0009627	K02605	ALNRU00065784	107	0.82	nsLTP	4e-10	nsLTP_nsLTP48_Mt	1.4e-12	0	Known_SSP
ALNRU00065848-RA	000113F	1232239	1232523	GO:0016021		ALNRU00065848	94	0.603	c191	6.5e-15	-	-	0	Putative_SSP
ALNRU00065851-RA	000113F	1238377	1238929			ALNRU00065851	68	0.733	-	-	-	-	0	Putative_SSP
ALNRU00065858-RA	000113F	1261571	1262288			ALNRU00065858	187	0.492	-	-	-	-	0	Putative_SSP
ALNRU00065866-RA	000113F	1283046	1285860	GO:0006869, GO:0008289		ALNRU00065866	226	0.391	c1701	5.4e-18	ns-LTP_At2g44300_CRP4660_At	6.1e-22	-	Likely_Known_SSP
ALNRU00066129-RA	000094F	496366	498132			ALNRU00066129	65	0.662	-	-	-	-	0	Putative_SSP
ALNRU00066149-RA	000094F	553779	554151			ALNRU00066149	95	0.487	-	-	-	-	0	Putative_SSP
ALNRU00066209-RA	000094F	759162	759494			ALNRU00066209	73	0.601	-	-	-	-	0	Putative_SSP
ALNRU00066360-RA	000094F	1215672	1218525			ALNRU00066360	61	0.498	-	-	-	-	0	Putative_SSP
ALNRU00066746-RA	000093F	182841	185335	GO:0004674, GO:0005524	K00908	ALNRU00066746	171	0.719	-	-	-	-	0	Putative_SSP
ALNRU00066758-RA	000093F	226026	226774			ALNRU00066758	183	0.576	-	-	-	-	0	Putative_SSP
ALNRU00066798-RA	000093F	338453	338757			ALNRU00066798	48	0.556	-	-	-	-	0	Putative_SSP
ALNRU00066870-RA	000093F	633428	633922	GO:0016021		ALNRU00066870	164	0.789	c899	3.2e-19	PCY_PCY72_Mt	0.0045	1	Known_SSP
ALNRU00066871-RA	000093F	634946	635387			ALNRU00066871	74	0.491	-	-	-	-	0	Putative_SSP
ALNRU00067094-RA	000093F	1407749	1408093			ALNRU00067094	98	0.612	-	-	-	-	0	Putative_SSP
ALNRU00067131-RA	000093F	1553428	1553931	GO:0003676, GO:0008270, GO:0015074		ALNRU00067131	142	0.526	-	-	-	-	0	Putative_SSP
ALNRU00067133-RA	000093F	1554643	1558465			ALNRU00067133	95	0.486	-	-	-	-	0	Putative_SSP
ALNRU00067381-RA	000097F	247470	248045	GO:0016021		ALNRU00067381	191	0.75	c651	1.6e-16	-	-	0	Putative_SSP
ALNRU00067415-RA	000097F	359922	360410	GO:0008234	K01365	ALNRU00067415	148	0.736	c286	6e-11	CTLA_CTLA3_Mt	1.1e-08	0	Known_SSP
ALNRU00067433-RA	000097F	428420	428650			ALNRU00067433	76	0.528	-	-	-	-	0	Putative_SSP
ALNRU00067478-RA	000097F	615745	616982	GO:0009055		ALNRU00067478	215	0.918	Plantacyanin	2.4e-34	PCY_PCY42_Mt	7e-31	-	Likely_Known_SSP
ALNRU00067479-RA	000097F	617998	619754	GO:0009055		ALNRU00067479	124	0.286	Plantacyanin	4.9e-11	PCY_PCY42_Mt	3.1e-15	0	Known_SSP
ALNRU00067480-RA	000097F	618210	618554	GO:0016021		ALNRU00067480	114	0.823	-	-	Root_Cap/Late_Embryogenesis_related_At3g19430_CRP2840_At	0.0046	0	Putative_SSP
ALNRU00067966-RA	000097F	2201315	2201623			ALNRU00067966	54	0.562	-	-	-	-	0	Putative_SSP
ALNRU00067969-RA	000077F	13458	14317	GO:0005576, GO:0005618, GO:0030145, GO:0045735		ALNRU00067969	221	0.891	c290	1.8e-20	-	-	0	Putative_SSP
ALNRU00067972-RA	000077F	29357	30203	GO:0005576, GO:0005618, GO:0030145, GO:0045735		ALNRU00067972	221	0.89	c290	1.7e-18	-	-	0	Putative_SSP
ALNRU00067976-RA	000077F	44803	49393	GO:0005576, GO:0005618, GO:0030145, GO:0045735		ALNRU00067976	222	0.914	c290	9.7e-22	-	-	0	Putative_SSP
ALNRU00067981-RA	000077F	62865	64432	GO:0005576, GO:0005618, GO:0030145, GO:0045735		ALNRU00067981	221	0.89	c290	1.8e-20	-	-	0	Putative_SSP
ALNRU00067989-RA	000077F	77459	77948	GO:0005576, GO:0030145, GO:0045735		ALNRU00067989	89	0.681	c2141	1.3e-08	-	-	0	Putative_SSP
ALNRU00068020-RA	000077F	200673	201502	GO:0005576, GO:0030145, GO:0045735		ALNRU00068020	203	0.935	c290	8.3e-22	-	-	0	Putative_SSP
ALNRU00068025-RA	000077F	216863	217781	GO:0005576, GO:0030145, GO:0045735		ALNRU00068025	229	0.902	c290	8.3e-22	-	-	0	Putative_SSP
ALNRU00068029-RA	000077F	233073	233935	GO:0005576, GO:0030145, GO:0045735		ALNRU00068029	225	0.914	c290	5.1e-21	-	-	0	Putative_SSP
ALNRU00068035-RA	000077F	245102	245401			ALNRU00068035	50	0.526	-	-	-	-	0	Putative_SSP
ALNRU00068043-RA	000077F	257704	258709	GO:0005576, GO:0030145, GO:0045735		ALNRU00068043	225	0.912	c290	1e-21	-	-	0	Putative_SSP
ALNRU00068065-RA	000077F	313686	315618	GO:0005576, GO:0030145, GO:0045735		ALNRU00068065	225	0.913	c290	1e-21	-	-	0	Putative_SSP
ALNRU00068084-RA	000077F	402999	404235	GO:0005576, GO:0030145, GO:0045735		ALNRU00068084	221	0.898	c290	8.5e-22	-	-	0	Putative_SSP
ALNRU00068195-RA	000077F	727478	728052			ALNRU00068195	157	0.522	-	-	-	-	0	Putative_SSP
ALNRU00068242-RA	000077F	858872	859627			ALNRU00068242	199	0.636	-	-	-	-	0	Putative_SSP
ALNRU00068263-RA	000077F	961390	963444	GO:0016813	K02083	ALNRU00068263	142	0.631	-	-	-	-	0	Putative_SSP
ALNRU00068290-RA	000077F	1025685	1025909			ALNRU00068290	36	0.505	-	-	-	-	0	Putative_SSP
ALNRU00068309-RA	000077F	1087535	1087822	GO:0006970, GO:0006995		ALNRU00068309	95	0.828	CEP	5.8e-11	CEP_CEP14_Mt	1.1e-17	0	Known_SSP
ALNRU00068537-RA	000077F	1996152	1996831			ALNRU00068537	190	0.689	c4123	0.0045	-	-	0	Putative_SSP
ALNRU00068549-RA	000077F	2045107	2045816			ALNRU00068549	132	0.488	-	-	-	-	0	Putative_SSP
ALNRU00068558-RA	000077F	2066986	2069444			ALNRU00068558	174	0.901	-	-	-	-	0	Putative_SSP
ALNRU00068586-RA	000077F	2209043	2210030	GO:0005615	K03036	ALNRU00068586	166	0.829	LAT52-POE	2.4e-24	LAT52-POE_LAT52/POE21_Mt	2.3e-38	0	Known_SSP
ALNRU00068598-RA	000077F	2269078	2270118			ALNRU00068598	148	0.548	-	-	-	-	0	Putative_SSP
ALNRU00068602-RA	000077F	2280026	2280734			ALNRU00068602	99	0.452	-	-	-	-	0	Putative_SSP
ALNRU00068616-RA	000077F	2321603	2321921			ALNRU00068616	67	0.635	-	-	-	-	0	Putative_SSP
ALNRU00068637-RA	000083F	90194	90817	GO:0003676, GO:0004523	K03283	ALNRU00068637	207	0.46	-	-	-	-	0	Putative_SSP
ALNRU00068638-RA	000083F	94861	96074			ALNRU00068638	36	0.514	-	-	-	-	0	Putative_SSP
ALNRU00068751-RA	000083F	615470	615760	GO:0030599, GO:0042545, GO:0045330	K01051	ALNRU00068751	96	0.813	-	-	-	-	0	Putative_SSP
ALNRU00068832-RA	000083F	897547	897880			ALNRU00068832	81	0.588	-	-	-	-	0	Putative_SSP
ALNRU00068898-RA	000083F	1123600	1124401			ALNRU00068898	225	0.598	-	-	-	-	0	Putative_SSP
ALNRU00068944-RA	000083F	1330630	1331193			ALNRU00068944	82	0.684	-	-	-	-	0	Putative_SSP
ALNRU00068953-RA	000083F	1377902	1381583	GO:0016788		ALNRU00068953	136	0.848	c171	1.6e-12	-	-	0	Putative_SSP
ALNRU00068959-RA	000083F	1432438	1432940	GO:0016788		ALNRU00068959	125	0.691	c171	1.2e-13	-	-	0	Putative_SSP
ALNRU00069007-RA	000083F	1638843	1639142			ALNRU00069007	41	0.67	-	-	-	-	0	Putative_SSP
ALNRU00069068-RA	000083F	1902635	1902814			ALNRU00069068	59	0.754	-	-	-	-	0	Putative_SSP
ALNRU00069081-RA	000083F	1939495	1940568			ALNRU00069081	195	0.689	-	-	-	-	0	Putative_SSP
ALNRU00069109-RA	000083F	2037939	2038310	GO:0030599, GO:0042545, GO:0045330	K01051	ALNRU00069109	123	0.709	c1743	1.2e-06	-	-	0	Putative_SSP
ALNRU00069120-RA	000083F	2069087	2074466	GO:0016021, GO:0016301		ALNRU00069120	109	0.563	-	-	-	-	0	Putative_SSP
ALNRU00069196-RA	000080F	100086	101139	GO:0016740		ALNRU00069196	168	0.599	-	-	-	-	0	Putative_SSP
ALNRU00069291-RA	000080F	425329	426143			ALNRU00069291	115	0.71	-	-	-	-	0	Putative_SSP
ALNRU00069452-RA	000080F	974971	978968	GO:0016740		ALNRU00069452	81	0.482	c312	9.4e-19	-	-	0	Putative_SSP
ALNRU00069507-RE	000080F	1190996	1205226	GO:0005576, GO:0019953	K20628	ALNRU00069507	248	0.918	c1232	8.1e-07	PNP_PNP2_At	8e-05	-	Likely_Known_SSP
ALNRU00069545-RA	000080F	1338526	1339242	GO:0010374	K20729	ALNRU00069545	125	0.886	EPFL	2.4e-20	EPFL_EPFL5_Mt	1.2e-24	0	Known_SSP
ALNRU00069548-RB	000080F	1354816	1364037			ALNRU00069548	82	0.632	-	-	-	-	0	Putative_SSP
ALNRU00069594-RA	000080F	1534109	1535611			ALNRU00069594	94	0.583	-	-	-	-	0	Putative_SSP
ALNRU00069722-RA	000080F	2002456	2003057			ALNRU00069722	113	0.468	-	-	-	-	0	Putative_SSP
ALNRU00069771-RA	000080F	2134665	2135207			ALNRU00069771	120	0.887	-	-	-	-	0	Putative_SSP
ALNRU00069783-RA	000080F	2202606	2203411			ALNRU00069783	67	0.707	c4194	0.0049	-	-	0	Putative_SSP
ALNRU00069896-RC	000087F	222684	226565	GO:0007064	K11267	ALNRU00069896	227	0.482	-	-	-	-	0	Putative_SSP
ALNRU00069897-RA	000087F	228473	229157			ALNRU00069897	144	0.526	-	-	-	-	0	Putative_SSP
ALNRU00069909-RA	000087F	302667	305095			ALNRU00069909	101	0.687	-	-	-	-	0	Putative_SSP
ALNRU00069923-RA	000087F	362239	369782	GO:0016757		ALNRU00069923	106	0.52	-	-	-	-	0	Putative_SSP
ALNRU00069955-RA	000087F	543454	544688	GO:0009055		ALNRU00069955	212	0.206	Plantacyanin	1.7e-32	PCY_PCY49_Mt	3.5e-50	-	Likely_Known_SSP
ALNRU00070008-RA	000087F	706123	707998			ALNRU00070008	216	0.5	-	-	-	-	0	Putative_SSP
ALNRU00070015-RB	000087F	746192	750540	GO:0016021		ALNRU00070015	183	0.709	-	-	NodGRP_NodGRP23_Mt	0.003	0	Putative_SSP
ALNRU00070036-RA	000087F	833945	834577			ALNRU00070036	85	0.704	-	-	-	-	0	Putative_SSP
ALNRU00070093-RA	000087F	1042123	1042464	GO:0016021	K03363	ALNRU00070093	113	0.453	c166	6.8e-33	-	-	0	Putative_SSP
ALNRU00070175-RA	000087F	1406278	1408069	GO:0009055		ALNRU00070175	214	0.875	Plantacyanin	1.7e-16	PCY_PCY81_Mt	1.9e-27	-	Likely_Known_SSP
ALNRU00070296-RA	000087F	1964890	1965417	GO:0016021		ALNRU00070296	175	0.882	c266	0.00039	ns-LTP_At3g63095_CRP3800_At	0.0023	0	Known_SSP
ALNRU00070853-RA	000086F	1532633	1533117			ALNRU00070853	134	0.663	-	-	-	-	0	Putative_SSP
ALNRU00070858-RA	000086F	1551127	1552154	GO:0004471		ALNRU00070858	232	0.142	c505	0.0057	NCR-B_NCR668_Mt	0.00079	-	Likely_Known_SSP
ALNRU00071018-RA	000086F	2012051	2012270			ALNRU00071018	28	0.535	-	-	-	-	0	Putative_SSP
ALNRU00071211-RA	000124F	383778	384141			ALNRU00071211	80	0.688	-	-	-	-	0	Putative_SSP
ALNRU00071256-RB	000124F	583494	586108	GO:0003735, GO:0005840, GO:0006412	K02918	ALNRU00071256	150	0.588	-	-	-	-	0	Putative_SSP
ALNRU00071302-RA	000124F	797457	798099	GO:0004096, GO:0020037		ALNRU00071302	180	0.85	c222	1.2e-14	-	-	0	Putative_SSP
ALNRU00071342-RA	000124F	968006	968649	GO:0006511, GO:0016021, GO:0016579, GO:0036459		ALNRU00071342	76	0.584	-	-	-	-	0	Putative_SSP
ALNRU00071348-RA	000124F	986885	987286			ALNRU00071348	133	0.481	-	-	-	-	0	Putative_SSP
ALNRU00071349-RA	000124F	990693	991221			ALNRU00071349	61	0.511	-	-	-	-	0	Putative_SSP
ALNRU00071364-RA	000124F	1048097	1048354			ALNRU00071364	85	0.887	-	-	-	-	0	Putative_SSP
ALNRU00071374-RA	000124F	1107868	1110460	GO:0005524, GO:0005737, GO:0008360, GO:0009058, GO:0016881, GO:0051301		ALNRU00071374	66	0.917	-	-	-	-	0	Putative_SSP
ALNRU00071447-RA	000124F	1350486	1352937			ALNRU00071447	73	0.825	THL	0.0041	-	-	0	Putative_SSP
ALNRU00071661-RA	000089F	407600	407971			ALNRU00071661	48	0.642	-	-	-	-	0	Putative_SSP
ALNRU00071675-RA	000089F	451872	452408	GO:0046910		ALNRU00071675	178	0.708	c933	6.7e-09	-	-	0	Putative_SSP
ALNRU00071888-RA	000089F	1094534	1095374	GO:0004672, GO:0005524, GO:0016021		ALNRU00071888	78	0.761	-	-	-	-	0	Putative_SSP
ALNRU00072102-RB	000089F	1669136	1671638			ALNRU00072102	137	0.581	-	-	-	-	0	Putative_SSP
ALNRU00072187-RA	000089F	1949096	1949301			ALNRU00072187	28	0.495	-	-	-	-	0	Putative_SSP
ALNRU00072203-RB	000121F	9777	13125	GO:0000943	K05349	ALNRU00072203	162	0.177	c3638	3.1e-09	LCR_LCR101_Mt	7.1e-23	-	Likely_Known_SSP
ALNRU00072230-RA	000121F	129632	130031			ALNRU00072230	68	0.553	-	-	-	-	0	Putative_SSP
ALNRU00072233-RB	000121F	144432	148703	GO:0016021		ALNRU00072233	175	0.448	c277	7.9e-11	CAPE_CAPE17_Mt	0.0098	0	Known_SSP
ALNRU00072243-RA	000121F	189902	191471			ALNRU00072243	128	0.497	-	-	-	-	0	Putative_SSP
ALNRU00072266-RA	000121F	311732	312145			ALNRU00072266	97	0.607	-	-	-	-	0	Putative_SSP
ALNRU00072336-RA	000121F	604608	604895	GO:0009058, GO:0016844	K21407	ALNRU00072336	95	0.682	-	-	-	-	0	Putative_SSP
ALNRU00072343-RA	000121F	648460	652202	GO:0005507, GO:0055114	K05909	ALNRU00072343	101	0.861	c2163	6.4e-05	-	-	0	Putative_SSP
ALNRU00072362-RA	000121F	723308	723774			ALNRU00072362	94	0.458	-	-	-	-	0	Putative_SSP
ALNRU00072375-RA	000121F	786240	786707	GO:0016301	K01568	ALNRU00072375	155	0.73	c22	2.3e-13	Ole_e_I_At5g15780_CRP3330_At	9.8e-11	0	Known_SSP
ALNRU00072376-RA	000121F	789020	789454	GO:0016301	K01568	ALNRU00072376	144	0.823	c22	1.9e-09	Ole_e_I_At5g15780_CRP3330_At	6.4e-09	0	Known_SSP
ALNRU00072385-RA	000121F	805181	805822	GO:0016301		ALNRU00072385	213	0.751	-	-	Ole_e_I_At5g15780_CRP3330_At	1.9e-05	0	Putative_SSP
ALNRU00072390-RA	000121F	816036	816671	GO:0016301		ALNRU00072390	211	0.75	-	-	Ole_e_I_At5g15780_CRP3330_At	0.00012	0	Putative_SSP
ALNRU00072445-RA	000121F	1069256	1078781	GO:0005783, GO:0006886, GO:0016021	K14009	ALNRU00072445	218	0.935	c1353	1.5e-18	Root_Cap/Late_Embryogenesis_related_At5g60530_CRP2850_At	0.0079	-	Likely_Known_SSP
ALNRU00072451-RA	000121F	1106558	1106916	GO:0016021		ALNRU00072451	80	0.805	-	-	-	-	0	Putative_SSP
ALNRU00072454-RA	000121F	1117385	1117729			ALNRU00072454	114	0.872	-	-	-	-	0	Putative_SSP
ALNRU00072455-RA	000121F	1121477	1121842			ALNRU00072455	121	0.892	-	-	NodGRP_NodGRP38_Mt	0.00072	0	Putative_SSP
ALNRU00072460-RA	000121F	1140215	1141549	GO:0005576, GO:0008083, GO:0008283		ALNRU00072460	86	0.923	PSK	7.3e-19	PSK_PSK5_At	6.1e-13	0	Known_SSP
ALNRU00072471-RA	000121F	1177479	1178288			ALNRU00072471	95	0.564	-	-	-	-	0	Putative_SSP
ALNRU00072485-RA	000121F	1238489	1238689			ALNRU00072485	66	0.567	-	-	-	-	0	Putative_SSP
ALNRU00072486-RA	000121F	1238540	1239986	GO:0016021		ALNRU00072486	102	0.609	-	-	-	-	0	Putative_SSP
ALNRU00072507-RA	000121F	1343445	1345425	GO:0005576, GO:0030145, GO:0045735		ALNRU00072507	217	0.836	c290	4.1e-10	-	-	0	Putative_SSP
ALNRU00072514-RA	000121F	1370935	1371364			ALNRU00072514	47	0.458	-	-	-	-	0	Putative_SSP
ALNRU00072572-RA	000116F	49030	49983			ALNRU00072572	154	0.785	c839	0.002	-	-	0	Putative_SSP
ALNRU00072592-RB	000116F	127565	129726	GO:0016021		ALNRU00072592	135	0.662	c94	2e-14	PNP_PNP2_At	2.9e-15	0	Known_SSP
ALNRU00072602-RA	000116F	154652	154837			ALNRU00072602	61	0.488	-	-	-	-	0	Putative_SSP
ALNRU00072603-RD	000116F	156835	162867	GO:0016021		ALNRU00072603	128	0.678	c376	2.6e-07	-	-	0	Putative_SSP
ALNRU00072606-RA	000116F	177005	178206			ALNRU00072606	76	0.866	-	-	-	-	0	Putative_SSP
ALNRU00072614-RA	000116F	219852	220148			ALNRU00072614	45	0.664	-	-	-	-	0	Putative_SSP
ALNRU00072749-RA	000116F	816824	817953	GO:0004867		ALNRU00072749	81	0.809	c205	1.8e-12	T2SPI_T2SPI2_Mt	1.7e-13	0	Known_SSP
ALNRU00072752-RB	000116F	821814	831060	GO:0004867		ALNRU00072752	100	0.773	c205	3.8e-07	T2SPI_T2SPI2_Mt	2.8e-09	0	Known_SSP
ALNRU00072753-RA	000116F	832318	833718	GO:0004867		ALNRU00072753	80	0.694	c205	2.1e-12	T2SPI_T2SPI2_Mt	8.5e-14	0	Known_SSP
ALNRU00072757-RA	000116F	854260	855127	GO:0004867		ALNRU00072757	75	0.505	c205	2.9e-09	T2SPI_T2SPI2_Mt	6.3e-09	0	Known_SSP
ALNRU00072758-RA	000116F	856044	856883	GO:0004867		ALNRU00072758	88	0.709	c205	3.3e-12	T2SPI_T2SPI2_Mt	4.3e-08	0	Known_SSP
ALNRU00072761-RA	000116F	868034	868873	GO:0004867		ALNRU00072761	88	0.709	c205	3.3e-12	T2SPI_T2SPI2_Mt	4.3e-08	0	Known_SSP
ALNRU00072762-RA	000116F	872647	873241			ALNRU00072762	67	0.751	-	-	-	-	0	Putative_SSP
ALNRU00072763-RA	000116F	887121	887730	GO:0004867		ALNRU00072763	84	0.867	c205	3.6e-09	T2SPI_T2SPI2_Mt	9.6e-10	0	Known_SSP
ALNRU00072764-RC	000116F	893199	895966	GO:0004867		ALNRU00072764	81	0.621	c205	2e-09	T2SPI_T2SPI2_Mt	1.7e-05	0	Known_SSP
ALNRU00072769-RA	000116F	930578	931102	GO:0004190	K22683	ALNRU00072769	174	0.858	c643	5.5e-06	-	-	0	Putative_SSP
ALNRU00072810-RA	000116F	1108017	1109164	GO:0016021		ALNRU00072810	118	0.61	c94	3e-16	PNP_PNP2_At	5.7e-18	0	Known_SSP
ALNRU00072812-RA	000116F	1116906	1117763	GO:0016021		ALNRU00072812	160	0.213	c94	2.8e-16	PNP_PNP2_At	3.1e-19	-	Likely_Known_SSP
ALNRU00072813-RA	000116F	1128746	1130713	GO:0016021		ALNRU00072813	123	0.781	c94	1.2e-15	PNP_PNP2_At	2.4e-16	0	Known_SSP
ALNRU00072845-RA	000116F	1253955	1254416	GO:0004857		ALNRU00072845	153	0.883	-	-	-	-	0	Putative_SSP
ALNRU00072946-RA	000096F	80869	81654	GO:0005777, GO:0047617	K17362	ALNRU00072946	73	0.68	-	-	-	-	0	Putative_SSP
ALNRU00073029-RA	000096F	417266	418159			ALNRU00073029	54	0.453	-	-	-	-	0	Putative_SSP
ALNRU00073085-RA	000096F	615394	615820			ALNRU00073085	77	0.596	c597	0.0012	-	-	0	Putative_SSP
ALNRU00073098-RA	000096F	682674	684543	GO:0005576, GO:0008083, GO:0008283		ALNRU00073098	94	0.844	PSK	1.7e-20	PSK_PSK5_At	9.1e-15	0	Known_SSP
ALNRU00073154-RB	000096F	937716	938363			ALNRU00073154	48	0.769	-	-	-	-	0	Putative_SSP
ALNRU00073155-RA	000096F	941492	941677			ALNRU00073155	61	0.766	-	-	-	-	0	Putative_SSP
ALNRU00073195-RA	000096F	1101488	1106019	GO:0016021		ALNRU00073195	98	0.703	-	-	-	-	0	Putative_SSP
ALNRU00073240-RA	000096F	1340845	1341093	GO:0004190	K00924	ALNRU00073240	82	0.884	-	-	-	-	0	Putative_SSP
ALNRU00073276-RA	000096F	1453075	1454442	GO:0016021		ALNRU00073276	163	0.822	c3505	1.3e-28	LAT52-POE_LAT52/POE16_Mt	6.3e-37	0	Known_SSP
ALNRU00073290-RA	000096F	1492178	1492567			ALNRU00073290	129	0.1	c538	6.9e-05	NodGRP_NodGRP31_Mt	0.0048	-	Likely_Known_SSP
ALNRU00073376-RA	000096F	1893707	1895353	GO:0016021		ALNRU00073376	155	0.886	c2682	0.00042	-	-	0	Putative_SSP
ALNRU00073377-RA	000096F	1901114	1902253	GO:0003676, GO:0004523		ALNRU00073377	162	0.921	-	-	-	-	0	Putative_SSP
ALNRU00073469-RA	000092F	127986	128502			ALNRU00073469	68	0.561	-	-	-	-	0	Putative_SSP
ALNRU00073534-RA	000092F	376080	376403			ALNRU00073534	66	0.477	-	-	-	-	0	Putative_SSP
ALNRU00073588-RA	000092F	606922	607211			ALNRU00073588	67	0.475	-	-	-	-	0	Putative_SSP
ALNRU00073633-RA	000092F	829878	830252			ALNRU00073633	40	0.459	-	-	-	-	0	Putative_SSP
ALNRU00073770-RA	000092F	1355241	1355597	GO:0008168		ALNRU00073770	118	0.45	-	-	-	-	0	Putative_SSP
ALNRU00073824-RA	000092F	1602926	1603447			ALNRU00073824	70	0.73	-	-	-	-	0	Putative_SSP
ALNRU00073920-RA	000092F	2041358	2041984	GO:0004857		ALNRU00073920	208	0.777	c193	9.6e-19	-	-	0	Putative_SSP
ALNRU00073922-RA	000092F	2044197	2045106	GO:0019988, GO:0043399		ALNRU00073922	115	0.456	-	-	-	-	0	Putative_SSP
ALNRU00073940-RA	000092F	2086045	2086754			ALNRU00073940	105	0.464	-	-	-	-	0	Putative_SSP
ALNRU00074009-RA	000115F	226618	226972			ALNRU00074009	46	0.892	-	-	-	-	0	Putative_SSP
ALNRU00074062-RA	000115F	503889	504557	GO:0005576, GO:0030145, GO:0045735		ALNRU00074062	222	0.882	c290	9.9e-07	-	-	0	Putative_SSP
ALNRU00074064-RA	000115F	509832	510509	GO:0005576, GO:0030145, GO:0045735		ALNRU00074064	225	0.868	c290	1e-06	-	-	0	Putative_SSP
ALNRU00074066-RA	000115F	515314	515997	GO:0005576, GO:0030145, GO:0045735		ALNRU00074066	227	0.879	c290	1.6e-05	-	-	0	Putative_SSP
ALNRU00074068-RA	000115F	522340	522934	GO:0005576, GO:0030145, GO:0045735		ALNRU00074068	170	0.854	-	-	-	-	0	Putative_SSP
ALNRU00074071-RA	000115F	535409	536133	GO:0005576, GO:0030145, GO:0045735		ALNRU00074071	222	0.748	c290	1.6e-07	-	-	0	Putative_SSP
ALNRU00074073-RA	000115F	537856	538631	GO:0005576, GO:0030145, GO:0045735		ALNRU00074073	226	0.792	c290	1.6e-06	-	-	0	Putative_SSP
ALNRU00074086-RB	000115F	573434	585412	GO:0005576, GO:0030145, GO:0045735		ALNRU00074086	228	0.917	c290	6.9e-07	-	-	0	Putative_SSP
ALNRU00074090-RA	000115F	593991	594365			ALNRU00074090	104	0.726	-	-	-	-	0	Putative_SSP
ALNRU00074091-RA	000115F	596479	597153	GO:0005576, GO:0030145, GO:0045735		ALNRU00074091	224	0.89	c290	9.9e-06	-	-	0	Putative_SSP
ALNRU00074103-RA	000115F	641577	641846			ALNRU00074103	74	0.113	c1393	0.0061	nsLTP_nsLTP26_Mt	0.0015	-	Likely_Known_SSP
ALNRU00074161-RA	000115F	949069	950516	GO:0004571, GO:0005509, GO:0008152, GO:0016021		ALNRU00074161	157	0.26	GASA	4.6e-31	GASA_GASA11_Mt	2.1e-20	0	Known_SSP
ALNRU00074197-RA	000115F	1127043	1127567	GO:0016021		ALNRU00074197	174	0.708	IDA	2.6e-11	IDA_IDA2_Mt	1.9e-05	0	Known_SSP
ALNRU00074200-RA	000115F	1130892	1131263			ALNRU00074200	123	0.524	-	-	-	-	0	Putative_SSP
ALNRU00074232-RA	000115F	1292488	1292916	GO:0016021	K19041	ALNRU00074232	142	0.833	c1170	1.7e-06	-	-	0	Putative_SSP
ALNRU00074264-RA	000115F	1433019	1433392			ALNRU00074264	60	0.638	-	-	-	-	0	Putative_SSP
ALNRU00074295-RA	000115F	1536245	1538008			ALNRU00074295	84	0.874	-	-	-	-	0	Putative_SSP
ALNRU00074301-RA	000115F	1555935	1558467			ALNRU00074301	84	0.822	-	-	-	-	0	Putative_SSP
ALNRU00074304-RA	000115F	1571152	1572038			ALNRU00074304	97	0.768	-	-	-	-	0	Putative_SSP
ALNRU00074305-RA	000115F	1579202	1581515			ALNRU00074305	108	0.458	-	-	-	-	0	Putative_SSP
ALNRU00074307-RA	000115F	1587563	1589840			ALNRU00074307	85	0.786	-	-	-	-	0	Putative_SSP
ALNRU00074312-RA	000115F	1595356	1597540			ALNRU00074312	83	0.883	-	-	-	-	0	Putative_SSP
ALNRU00074316-RA	000115F	1607784	1608454			ALNRU00074316	80	0.723	-	-	-	-	0	Putative_SSP
ALNRU00074320-RA	000115F	1613492	1615210			ALNRU00074320	79	0.785	-	-	-	-	0	Putative_SSP
ALNRU00074326-RA	000115F	1629509	1630856			ALNRU00074326	97	0.777	-	-	-	-	0	Putative_SSP
ALNRU00074336-RB	000115F	1659458	1663868			ALNRU00074336	147	0.878	-	-	-	-	0	Putative_SSP
ALNRU00074338-RA	000115F	1676547	1677434			ALNRU00074338	109	0.768	-	-	-	-	0	Putative_SSP
ALNRU00074339-RA	000115F	1684586	1686627			ALNRU00074339	108	0.458	-	-	-	-	0	Putative_SSP
ALNRU00074405-RA	000105F	214825	215681			ALNRU00074405	213	0.497	-	-	-	-	0	Putative_SSP
ALNRU00074409-RA	000105F	229008	229220			ALNRU00074409	70	0.593	-	-	-	-	0	Putative_SSP
ALNRU00074471-RA	000105F	419648	425493	GO:0016021	K17491	ALNRU00074471	116	0.616	-	-	-	-	0	Putative_SSP
ALNRU00074473-RA	000105F	428158	428580			ALNRU00074473	140	0.482	-	-	-	-	0	Putative_SSP
ALNRU00074559-RB	000105F	742968	746085	GO:0009055		ALNRU00074559	189	0.875	Plantacyanin	6.1e-45	PCY_PCY8_Mt	9.5e-38	0	Known_SSP
ALNRU00074618-RA	000105F	912448	913101			ALNRU00074618	103	0.788	-	-	-	-	0	Putative_SSP
ALNRU00074711-RA	000105F	1252506	1252853	GO:0003676, GO:0003735, GO:0005840, GO:0006412, GO:0015074		ALNRU00074711	115	0.611	-	-	-	-	0	Putative_SSP
ALNRU00074755-RA	000105F	1374201	1374854			ALNRU00074755	103	0.574	-	-	-	-	0	Putative_SSP
ALNRU00074765-RA	000105F	1425770	1426213	GO:0016021		ALNRU00074765	147	0.516	c123	1.5e-10	-	-	0	Putative_SSP
ALNRU00074780-RA	000105F	1464790	1465041			ALNRU00074780	83	0.595	-	-	-	-	0	Putative_SSP
ALNRU00074834-RA	000105F	1636108	1636428	GO:0003677, GO:0004519, GO:0006281		ALNRU00074834	106	0.14	c2093	0.00025	NCR-B_NCR803_Mt	1.1e-09	-	Likely_Known_SSP
ALNRU00074864-RA	000105F	1732059	1732758			ALNRU00074864	92	0.504	-	-	-	-	0	Putative_SSP
ALNRU00074888-RA	000105F	1792967	1793155			ALNRU00074888	62	0.466	-	-	-	-	0	Putative_SSP
ALNRU00074983-RA	000142F	163835	164116	GO:0006869		ALNRU00074983	93	0.91	c10	3.6e-11	nsLTP_nsLTP109_Mt	4.1e-11	0	Known_SSP
ALNRU00074987-RA	000142F	180248	180484	GO:0016021		ALNRU00074987	78	0.571	c1225	3e-15	-	-	0	Putative_SSP
ALNRU00074995-RA	000142F	216300	217208			ALNRU00074995	96	0.723	-	-	-	-	0	Putative_SSP
ALNRU00074996-RA	000142F	222499	222813			ALNRU00074996	104	0.814	THL	0.0028	-	-	0	Putative_SSP
ALNRU00075000-RA	000142F	232915	233353	GO:0009451		ALNRU00075000	130	0.135	c2101	3.1e-18	nsLTP_nsLTP129_Mt	0.0021	-	Likely_Known_SSP
ALNRU00075001-RA	000142F	240045	241546			ALNRU00075001	131	0.692	-	-	-	-	0	Putative_SSP
ALNRU00075027-RA	000142F	367023	367620			ALNRU00075027	156	0.513	-	-	-	-	0	Putative_SSP
ALNRU00075036-RA	000142F	399920	400386			ALNRU00075036	129	0.474	-	-	-	-	0	Putative_SSP
ALNRU00075092-RA	000142F	708873	709208			ALNRU00075092	46	0.652	-	-	-	-	0	Putative_SSP
ALNRU00075103-RA	000142F	800812	801648	GO:0006952		ALNRU00075103	84	0.867	PDF	9e-15	-	-	0	Putative_SSP
ALNRU00075146-RA	000142F	953190	953582	GO:0016021, GO:0016301		ALNRU00075146	130	0.692	-	-	-	-	0	Putative_SSP
ALNRU00075163-RA	000142F	1010104	1010371			ALNRU00075163	33	0.505	-	-	-	-	0	Putative_SSP
ALNRU00075178-RA	000142F	1110313	1111361	GO:0006952		ALNRU00075178	82	0.82	PDF	8.8e-10	-	-	0	Putative_SSP
ALNRU00075262-RA	000139F	205604	206187			ALNRU00075262	72	0.579	-	-	-	-	0	Putative_SSP
ALNRU00075297-RA	000139F	337924	341193			ALNRU00075297	92	0.604	-	-	-	-	0	Putative_SSP
ALNRU00075300-RA	000139F	355411	356281	GO:0004601, GO:0005576, GO:0006979, GO:0020037, GO:0042744, GO:0046872	K00430	ALNRU00075300	204	0.827	c516	1.6e-19	-	-	0	Putative_SSP
ALNRU00075342-RA	000139F	554960	555151			ALNRU00075342	63	0.569	-	-	-	-	0	Putative_SSP
ALNRU00075534-RA	000139F	1360118	1360393			ALNRU00075534	91	0.166	c937	0.0071	NCR-A_NCR140_Mt	0.0016	-	Likely_Known_SSP
ALNRU00075552-RA	000126F	2748	4379			ALNRU00075552	86	0.878	-	-	-	-	0	Putative_SSP
ALNRU00075555-RA	000126F	19554	20054			ALNRU00075555	77	0.715	-	-	-	-	0	Putative_SSP
ALNRU00075558-RA	000126F	25023	26736			ALNRU00075558	79	0.851	-	-	-	-	0	Putative_SSP
ALNRU00075575-RA	000126F	90842	91417			ALNRU00075575	67	0.535	-	-	-	-	0	Putative_SSP
ALNRU00075586-RA	000126F	121573	122763			ALNRU00075586	83	0.847	-	-	-	-	0	Putative_SSP
ALNRU00075622-RA	000126F	282853	284923			ALNRU00075622	79	0.824	-	-	-	-	0	Putative_SSP
ALNRU00075635-RB	000126F	312569	317429			ALNRU00075635	105	0.484	-	-	-	-	0	Putative_SSP
ALNRU00075638-RA	000126F	324389	326281			ALNRU00075638	127	0.492	-	-	-	-	0	Putative_SSP
ALNRU00075660-RA	000126F	424375	424847			ALNRU00075660	118	0.702	-	-	-	-	0	Putative_SSP
ALNRU00075691-RB	000126F	550135	553596	GO:0005623, GO:0009055, GO:0015035, GO:0045454	K03676	ALNRU00075691	152	0.595	c31	5.7e-13	-	-	0	Putative_SSP
ALNRU00075716-RA	000126F	665415	665803			ALNRU00075716	107	0.795	-	-	-	-	0	Putative_SSP
ALNRU00075820-RA	000126F	1104769	1106547			ALNRU00075820	73	0.484	-	-	-	-	0	Putative_SSP
ALNRU00075825-RA	000126F	1118685	1119699			ALNRU00075825	143	0.873	-	-	ns-LTP_At3g22142_CRP4820_At	0.0025	0	Putative_SSP
ALNRU00075831-RA	000126F	1125886	1126895			ALNRU00075831	94	0.812	c269	0.01	-	-	0	Putative_SSP
ALNRU00075848-RA	000126F	1168083	1168691			ALNRU00075848	112	0.773	-	-	-	-	0	Putative_SSP
ALNRU00075849-RA	000126F	1173720	1174480			ALNRU00075849	131	0.505	-	-	-	-	0	Putative_SSP
ALNRU00075852-RA	000126F	1179211	1180138			ALNRU00075852	98	0.786	-	-	-	-	0	Putative_SSP
ALNRU00075878-RA	000126F	1286785	1287409			ALNRU00075878	145	0.703	-	-	-	-	0	Putative_SSP
ALNRU00075917-RA	000126F	1425409	1425937	GO:0005524, GO:0005634, GO:0006351, GO:0006355, GO:0032502		ALNRU00075917	137	0.482	-	-	-	-	0	Putative_SSP
ALNRU00075934-RA	000126F	1474292	1474906			ALNRU00075934	133	0.766	nsLTP	1.8e-07	-	-	0	Putative_SSP
ALNRU00075957-RA	000114F	73207	75580			ALNRU00075957	219	0.653	-	-	-	-	0	Putative_SSP
ALNRU00076081-RA	000114F	686661	691829	GO:0016021, GO:0016491	K04708	ALNRU00076081	191	0.801	-	-	-	-	0	Putative_SSP
ALNRU00076137-RA	000114F	959989	960425			ALNRU00076137	127	0.659	-	-	-	-	0	Putative_SSP
ALNRU00076229-RB	000114F	1357289	1357795			ALNRU00076229	64	0.457	-	-	-	-	0	Putative_SSP
ALNRU00076237-RA	000114F	1407254	1407445			ALNRU00076237	63	0.203	c1722	0.0094	NCR-B_NCR807_Mt	0.0015	-	Likely_Known_SSP
ALNRU00076268-RA	000114F	1574985	1578099	GO:0005789, GO:0016021	K20352	ALNRU00076268	228	0.832	c1207	9.5e-14	-	-	0	Putative_SSP
ALNRU00076307-RA	000111F	74359	75402	GO:0005615		ALNRU00076307	46	0.123	CAPE	1.2e-08	CAPE_CAPE14_Mt	1.6e-05	-	Likely_Known_SSP
ALNRU00076313-RA	000111F	112619	113427			ALNRU00076313	49	0.655	-	-	-	-	0	Putative_SSP
ALNRU00076399-RB	000111F	369772	374763	GO:0016021		ALNRU00076399	196	0.774	-	-	-	-	0	Putative_SSP
ALNRU00076580-RA	000111F	880644	881108			ALNRU00076580	68	0.611	-	-	-	-	0	Putative_SSP
ALNRU00076696-RA	000111F	1212442	1212758			ALNRU00076696	93	0.505	-	-	-	-	0	Putative_SSP
ALNRU00076808-RA	000111F	1519668	1519911			ALNRU00076808	73	0.546	-	-	-	-	0	Putative_SSP
ALNRU00076809-RA	000111F	1521489	1521708			ALNRU00076809	28	0.559	-	-	-	-	0	Putative_SSP
ALNRU00076929-RA	000107F	160788	161474			ALNRU00076929	228	0.697	-	-	-	-	0	Putative_SSP
ALNRU00076930-RA	000107F	165031	165723			ALNRU00076930	230	0.802	-	-	-	-	0	Putative_SSP
ALNRU00076932-RA	000107F	174611	175279			ALNRU00076932	222	0.82	-	-	-	-	0	Putative_SSP
ALNRU00076964-RG	000107F	323852	325689	GO:0016021		ALNRU00076964	147	0.462	-	-	-	-	0	Putative_SSP
ALNRU00077045-RA	000107F	621997	625418			ALNRU00077045	33	0.469	-	-	-	-	0	Putative_SSP
ALNRU00077047-RA	000107F	629798	630812			ALNRU00077047	78	0.725	-	-	-	-	0	Putative_SSP
ALNRU00077070-RA	000107F	749146	749502	GO:0009269		ALNRU00077070	118	0.777	-	-	-	-	0	Putative_SSP
ALNRU00077085-RA	000107F	807838	811423	GO:0034051, GO:0045595		ALNRU00077085	200	0.528	c2786	3e-50	-	-	0	Putative_SSP
ALNRU00077110-RA	000107F	896347	896826			ALNRU00077110	38	0.451	-	-	-	-	0	Putative_SSP
ALNRU00077212-RA	000107F	1305625	1306260			ALNRU00077212	211	0.786	-	-	Novel_family_At5g49350_CRP3210_At	3.3e-28	0	Putative_SSP
ALNRU00077220-RA	000107F	1330055	1336118			ALNRU00077220	48	0.698	-	-	-	-	0	Putative_SSP
ALNRU00077221-RA	000107F	1330288	1330950			ALNRU00077221	220	0.782	-	-	Novel_family_At5g49350_CRP3210_At	3.9e-29	0	Putative_SSP
ALNRU00077222-RA	000107F	1336056	1336742			ALNRU00077222	228	0.773	-	-	Novel_family_At5g49350_CRP3210_At	3.8e-29	0	Putative_SSP
ALNRU00077390-RA	000127F	329706	330135			ALNRU00077390	129	0.561	-	-	-	-	0	Putative_SSP
ALNRU00077428-RA	000127F	529990	530604	GO:0006952		ALNRU00077428	85	0.694	PDF	4.2e-14	PDF_PDF63_Mt	0.0012	0	Known_SSP
ALNRU00077433-RA	000127F	540146	540630	GO:0006952	K20727	ALNRU00077433	86	0.753	PDF	2e-11	DEFENSIN_At1g19610_CRP0100_At	0.0038	0	Known_SSP
ALNRU00077436-RA	000127F	544431	545035	GO:0006633, GO:0016020, GO:0016747	K10393	ALNRU00077436	144	0.455	-	-	-	-	0	Putative_SSP
ALNRU00077456-RA	000127F	643283	644546	GO:0016757		ALNRU00077456	222	0.723	-	-	-	-	0	Putative_SSP
ALNRU00077477-RA	000127F	740631	741044			ALNRU00077477	137	0.747	-	-	-	-	0	Putative_SSP
ALNRU00077565-RA	000127F	1038492	1038722			ALNRU00077565	76	0.794	-	-	-	-	0	Putative_SSP
ALNRU00077567-RA	000127F	1048986	1049216			ALNRU00077567	76	0.841	-	-	-	-	0	Putative_SSP
ALNRU00077570-RA	000127F	1055603	1055854			ALNRU00077570	83	0.842	-	-	-	-	0	Putative_SSP
ALNRU00077602-RA	000127F	1196519	1196779			ALNRU00077602	86	0.875	-	-	-	-	0	Putative_SSP
ALNRU00077877-RA	000112F	695101	701758			ALNRU00077877	113	0.46	c318	0.0058	-	-	0	Putative_SSP
ALNRU00078180-RA	000112F	1651998	1653187	GO:0003676, GO:0008270		ALNRU00078180	173	0.451	-	-	-	-	0	Putative_SSP
ALNRU00078375-RA	000109F	420717	422667			ALNRU00078375	36	0.594	-	-	-	-	0	Putative_SSP
ALNRU00078596-RA	000109F	1043291	1043760			ALNRU00078596	60	0.506	-	-	-	-	0	Putative_SSP
ALNRU00078661-RA	000109F	1227919	1229115			ALNRU00078661	49	0.472	c4425	0.0068	-	-	0	Putative_SSP
ALNRU00078966-RA	000117F	398824	399288			ALNRU00078966	143	0.582	-	-	-	-	0	Putative_SSP
ALNRU00079106-RA	000117F	799885	800547	GO:0016021		ALNRU00079106	220	0.714	c66	1e-13	-	-	0	Putative_SSP
ALNRU00079262-RA	000117F	1373061	1373499			ALNRU00079262	73	0.603	-	-	-	-	0	Putative_SSP
ALNRU00079273-RA	000117F	1412390	1412640			ALNRU00079273	61	0.771	-	-	-	-	0	Putative_SSP
ALNRU00079346-RA	000110F	591	7444	GO:0016021		ALNRU00079346	192	0.708	c2495	3.1e-18	-	-	0	Putative_SSP
ALNRU00079369-RA	000110F	100497	100967			ALNRU00079369	129	0.558	-	-	-	-	0	Putative_SSP
ALNRU00079414-RA	000110F	321623	322132			ALNRU00079414	169	0.73	-	-	-	-	0	Putative_SSP
ALNRU00079494-RA	000110F	580559	580853			ALNRU00079494	42	0.641	-	-	-	-	0	Putative_SSP
ALNRU00079517-RA	000110F	643047	644397			ALNRU00079517	85	0.836	-	-	-	-	0	Putative_SSP
ALNRU00079526-RA	000110F	672488	673818			ALNRU00079526	81	0.837	-	-	-	-	0	Putative_SSP
ALNRU00079603-RA	000110F	1036386	1038730	GO:0004553, GO:0005975, GO:0016021	K19893	ALNRU00079603	132	0.507	-	-	-	-	0	Putative_SSP
ALNRU00079613-RB	000110F	1054356	1059772	GO:0005623, GO:0032366		ALNRU00079613	157	0.915	c175	4e-26	-	-	0	Putative_SSP
ALNRU00079615-RA	000110F	1061871	1062239			ALNRU00079615	122	0.6	-	-	-	-	0	Putative_SSP
ALNRU00079646-RA	000110F	1155614	1156030	GO:0005886	K15455	ALNRU00079646	138	0.885	c3334	2.4e-16	-	-	0	Putative_SSP
ALNRU00079656-RA	000110F	1197276	1197593	GO:0004672, GO:0005524		ALNRU00079656	105	0.168	c505	0.00044	NCR-B_NCR668_Mt	3.8e-05	-	Likely_Known_SSP
ALNRU00079749-RA	000110F	1619858	1620643			ALNRU00079749	119	0.818	-	-	-	-	0	Putative_SSP
ALNRU00079763-RA	000110F	1691753	1692622			ALNRU00079763	137	0.736	-	-	-	-	0	Putative_SSP
ALNRU00079779-RA	000118F	46674	46961	GO:0004751, GO:0009052	K01807	ALNRU00079779	95	0.463	-	-	-	-	0	Putative_SSP
ALNRU00079801-RA	000118F	137263	137733	GO:0016021	K19041	ALNRU00079801	156	0.599	c1169	1.9e-05	-	-	0	Putative_SSP
ALNRU00079808-RA	000118F	186084	186695			ALNRU00079808	80	0.548	-	-	-	-	0	Putative_SSP
ALNRU00079816-RA	000118F	236315	236895			ALNRU00079816	55	0.812	-	-	-	-	0	Putative_SSP
ALNRU00079837-RA	000118F	331330	331821	GO:0016021	K19041	ALNRU00079837	163	0.676	c1169	1.8e-06	-	-	0	Putative_SSP
ALNRU00079928-RA	000118F	750449	751042	GO:0003676	K11593	ALNRU00079928	147	0.695	-	-	-	-	0	Putative_SSP
ALNRU00079992-RA	000118F	944651	946695			ALNRU00079992	29	0.632	-	-	-	-	0	Putative_SSP
ALNRU00079996-RA	000118F	975822	976799			ALNRU00079996	99	0.559	-	-	-	-	0	Putative_SSP
ALNRU00080125-RA	000118F	1347148	1347504			ALNRU00080125	36	0.64	-	-	-	-	0	Putative_SSP
ALNRU00080149-RA	000118F	1489786	1494651	GO:0005199		ALNRU00080149	220	0.814	nsLTP	1.8e-21	nsLTP_nsLTP77_Mt	1.2e-25	-	Likely_Known_SSP
ALNRU00080216-RA	000120F	64603	64857			ALNRU00080216	84	0.501	-	-	-	-	0	Putative_SSP
ALNRU00080226-RA	000120F	107434	108087			ALNRU00080226	69	0.655	-	-	-	-	0	Putative_SSP
ALNRU00080355-RA	000120F	617859	627949			ALNRU00080355	41	0.639	-	-	-	-	0	Putative_SSP
ALNRU00080402-RA	000120F	839400	842820	GO:0016021		ALNRU00080402	121	0.812	-	-	-	-	0	Putative_SSP
ALNRU00080417-RA	000120F	904219	904519			ALNRU00080417	52	0.629	-	-	-	-	0	Putative_SSP
ALNRU00080563-RA	000120F	1409381	1409649			ALNRU00080563	52	0.515	-	-	-	-	0	Putative_SSP
ALNRU00080791-RA	000173F	890145	897064	GO:0016021		ALNRU00080791	178	0.569	c915	5.3e-29	LAT52-POE_LAT52/POE11_Mt	1.9e-46	0	Known_SSP
ALNRU00080870-RA	000159F	253870	256612	GO:0016021		ALNRU00080870	152	0.748	c624	5e-24	LAT52-POE_LAT52/POE14_Mt	3.1e-50	0	Known_SSP
ALNRU00081214-RA	000119F	890325	891680			ALNRU00081214	76	0.757	-	-	-	-	0	Putative_SSP
ALNRU00081227-RA	000119F	951457	951696			ALNRU00081227	79	0.455	-	-	-	-	0	Putative_SSP
ALNRU00081244-RA	000119F	1019274	1019513			ALNRU00081244	79	0.455	-	-	-	-	0	Putative_SSP
ALNRU00081255-RA	000119F	1057852	1058091			ALNRU00081255	79	0.455	-	-	-	-	0	Putative_SSP
ALNRU00081317-RA	000119F	1333921	1334142			ALNRU00081317	73	0.58	-	-	-	-	0	Putative_SSP
ALNRU00081321-RA	000119F	1352587	1357308	GO:0004602, GO:0006979	K00432	ALNRU00081321	202	0.669	c1754	1.8e-26	-	-	0	Putative_SSP
ALNRU00081401-RA	000149F	94281	94787			ALNRU00081401	44	0.675	-	-	-	-	0	Putative_SSP
ALNRU00081427-RA	000149F	196324	204575	GO:0004252		ALNRU00081427	95	0.81	c124	3.2e-10	MtSUBPEP_MtSUBPEP_Mt	1.8e-07	0	Known_SSP
ALNRU00081467-RA	000149F	355783	356193			ALNRU00081467	136	0.788	c4534	0.004	-	-	0	Putative_SSP
ALNRU00081472-RA	000149F	368931	369408			ALNRU00081472	118	0.766	-	-	-	-	0	Putative_SSP
ALNRU00081501-RA	000149F	548116	548444			ALNRU00081501	29	0.479	-	-	-	-	0	Putative_SSP
ALNRU00081575-RA	000149F	825439	825714			ALNRU00081575	35	0.45	-	-	-	-	0	Putative_SSP
ALNRU00081586-RB	000149F	852878	854533	GO:0008083		ALNRU00081586	133	0.901	GLV	1.6e-15	GLV_GLV9_Mt	1.4e-17	0	Known_SSP
ALNRU00081608-RA	000149F	975171	977015			ALNRU00081608	146	0.708	-	-	-	-	0	Putative_SSP
ALNRU00081612-RA	000149F	988954	993109			ALNRU00081612	148	0.551	-	-	-	-	0	Putative_SSP
ALNRU00081663-RA	000149F	1238400	1238723			ALNRU00081663	107	0.111	c1173	0.0026	NodGRP_NodGRP5_Mt	0.0062	-	Likely_Known_SSP
ALNRU00081671-RA	000138F	13549	14672			ALNRU00081671	116	0.894	-	-	ns-LTP_At4g15160.2_CRP4820_At	7.2e-06	0	Putative_SSP
ALNRU00081787-RA	000138F	489689	490375			ALNRU00081787	54	0.489	c4551	0.00042	-	-	0	Putative_SSP
ALNRU00081899-RA	000138F	940449	940919	GO:0016021	K19041	ALNRU00081899	156	0.598	c1169	0.00046	-	-	0	Putative_SSP
ALNRU00081900-RA	000138F	941339	941809			ALNRU00081900	35	0.494	-	-	-	-	0	Putative_SSP
ALNRU00081933-RA	000138F	1080536	1083731	GO:0016021		ALNRU00081933	132	0.455	-	-	-	-	0	Putative_SSP
ALNRU00081982-RA	000138F	1234058	1234552	GO:0016021	K19041	ALNRU00081982	164	0.676	c1169	1.9e-05	-	-	0	Putative_SSP
ALNRU00082012-RA	000138F	1345727	1346218	GO:0016021	K19041	ALNRU00082012	163	0.676	c1169	1.8e-06	-	-	0	Putative_SSP
ALNRU00082094-RA	000123F	292358	292711	GO:0008138, GO:0016021		ALNRU00082094	117	0.168	c1032	5.6e-24	SCR_At3g27503_CRP0830_At	0.0096	-	Likely_Known_SSP
ALNRU00082190-RA	000123F	705763	706416	GO:0005576, GO:0030145, GO:0045735		ALNRU00082190	217	0.691	c290	5.6e-08	-	-	0	Putative_SSP
ALNRU00082197-RA	000123F	735506	735881			ALNRU00082197	82	0.534	-	-	-	-	0	Putative_SSP
ALNRU00082221-RA	000123F	826818	834341	GO:0045735		ALNRU00082221	148	0.515	-	-	-	-	0	Putative_SSP
ALNRU00082229-RA	000123F	862372	862946			ALNRU00082229	113	0.502	-	-	-	-	0	Putative_SSP
ALNRU00082384-RA	000123F	1405774	1406081			ALNRU00082384	52	0.8	-	-	-	-	0	Putative_SSP
ALNRU00082417-RA	000123F	1530731	1530925			ALNRU00082417	64	0.508	-	-	-	-	0	Putative_SSP
ALNRU00082580-RA	000128F	603032	617503	GO:0008168, GO:0016021	K22900	ALNRU00082580	72	0.607	-	-	-	-	0	Putative_SSP
ALNRU00082614-RA	000128F	751020	751556	GO:0016021	K19041	ALNRU00082614	178	0.617	-	-	-	-	0	Putative_SSP
ALNRU00082629-RA	000128F	792463	795729	GO:0016021		ALNRU00082629	160	0.246	c94	3e-16	PNP_PNP2_At	3.6e-28	-	Likely_Known_SSP
ALNRU00082949-RA	000165F	882716	883273			ALNRU00082949	185	0.715	-	-	ns-LTP_At3g63095_CRP3800_At	8.6e-05	0	Putative_SSP
ALNRU00082966-RA	000165F	926635	926991			ALNRU00082966	40	0.492	-	-	-	-	0	Putative_SSP
ALNRU00083462-RA	000133F	219180	219728	GO:0016021		ALNRU00083462	182	0.811	-	-	ns-LTP_At4g15160.2_CRP4820_At	1.4e-06	0	Putative_SSP
ALNRU00083614-RA	000133F	734828	735364	GO:0004386		ALNRU00083614	178	0.157	c2384	8.7e-06	Novel_GRP_family_At1g75550_CRP2855_At	1.2e-05	-	Likely_Known_SSP
ALNRU00083682-RA	000133F	893322	893914			ALNRU00083682	65	0.488	-	-	-	-	0	Putative_SSP
ALNRU00083850-RA	000125F	32619	32888			ALNRU00083850	89	0.622	-	-	-	-	0	Putative_SSP
ALNRU00083882-RA	000125F	165165	166640			ALNRU00083882	113	0.844	PDF	0.008	-	-	0	Putative_SSP
ALNRU00083896-RA	000125F	203537	204206			ALNRU00083896	77	0.707	-	-	-	-	0	Putative_SSP
ALNRU00083897-RA	000125F	207894	216936			ALNRU00083897	155	0.708	-	-	-	-	0	Putative_SSP
ALNRU00083907-RA	000125F	247371	247966			ALNRU00083907	65	0.757	-	-	-	-	0	Putative_SSP
ALNRU00083909-RA	000125F	257602	259610			ALNRU00083909	115	0.693	NCR-B	0.0015	-	-	0	Putative_SSP
ALNRU00084027-RA	000125F	649187	649846	GO:0016757		ALNRU00084027	219	0.099	c1317	3.2e-06	RC_RC2_Mt	0.00023	-	Likely_Known_SSP
ALNRU00084044-RA	000125F	779035	779778	GO:0003677, GO:0004519, GO:0006281	K20299	ALNRU00084044	247	0.276	c4500	0.00014	NCR-B_NCR803_Mt	1.8e-08	-	Likely_Known_SSP
ALNRU00084092-RA	000125F	926891	927135			ALNRU00084092	58	0.487	-	-	-	-	0	Putative_SSP
ALNRU00084226-RA	000125F	1512274	1513336	GO:0009055, GO:0016021		ALNRU00084226	205	0.884	Plantacyanin	7.7e-39	PCY_PCY29_Mt	1.5e-18	-	Likely_Known_SSP
ALNRU00084254-RA	000151F	76126	77505			ALNRU00084254	135	0.808	-	-	-	-	0	Putative_SSP
ALNRU00084255-RA	000151F	77963	79593			ALNRU00084255	139	0.83	-	-	-	-	0	Putative_SSP
ALNRU00084259-RA	000151F	95575	96228			ALNRU00084259	178	0.808	-	-	-	-	0	Putative_SSP
ALNRU00084276-RA	000151F	138958	139509	GO:0004857		ALNRU00084276	183	0.854	c53	2.9e-10	-	-	0	Putative_SSP
ALNRU00084307-RA	000151F	353923	354306			ALNRU00084307	127	0.57	-	-	-	-	0	Putative_SSP
ALNRU00084339-RA	000151F	492849	501573	GO:0000347, GO:0006397, GO:0006406	K12879	ALNRU00084339	162	0.531	-	-	-	-	0	Putative_SSP
ALNRU00084406-RA	000151F	822837	823617			ALNRU00084406	144	0.505	-	-	-	-	0	Putative_SSP
ALNRU00084414-RA	000151F	885471	886010			ALNRU00084414	101	0.513	-	-	-	-	0	Putative_SSP
ALNRU00084439-RA	000151F	1032086	1032439	GO:0016021		ALNRU00084439	117	0.461	-	-	NodGRP_NodGRP41_Mt	1e-05	0	Putative_SSP
ALNRU00084454-RA	000151F	1114188	1114615			ALNRU00084454	85	0.67	-	-	-	-	0	Putative_SSP
ALNRU00084862-RA	000132F	1131146	1131400			ALNRU00084862	84	0.484	-	-	-	-	0	Putative_SSP
ALNRU00084961-RA	000185F	97698	98136	GO:0009451		ALNRU00084961	130	0.135	c2101	3.1e-18	nsLTP_nsLTP129_Mt	0.0021	-	Likely_Known_SSP
ALNRU00084964-RA	000185F	108246	108684	GO:0009451		ALNRU00084964	130	0.135	c2101	3.1e-18	nsLTP_nsLTP129_Mt	0.0021	-	Likely_Known_SSP
ALNRU00085148-RA	000131F	64987	72512	GO:0003824, GO:0005975, GO:0016021, GO:0030246	K18195	ALNRU00085148	209	0.496	c1149	7e-13	-	-	0	Putative_SSP
ALNRU00085173-RA	000131F	170412	170768	GO:0016021		ALNRU00085173	118	0.319	PIP	0.00019	PIP_PIP5_Mt	1.4e-08	0	Known_SSP
ALNRU00085187-RA	000131F	231555	231872			ALNRU00085187	105	0.509	-	-	-	-	0	Putative_SSP
ALNRU00085233-RA	000131F	435665	435940	GO:0016021		ALNRU00085233	91	0.813	CLE	0.0084	CLE_CLE19_At	3.7e-06	0	Known_SSP
ALNRU00085254-RA	000131F	505415	505639	GO:0045168		ALNRU00085254	74	0.917	c49	3.3e-05	CLE_CLE13_At	1.1e-06	0	Known_SSP
ALNRU00085256-RA	000131F	511947	512207	GO:0016021		ALNRU00085256	86	0.916	c49	0.00022	CLE_CLE2_At	0.00067	0	Known_SSP
ALNRU00085268-RA	000131F	550409	550630	GO:0033612, GO:0045168		ALNRU00085268	73	0.907	c49	1.8e-05	CLE_CLE19_At	0.00018	0	Known_SSP
ALNRU00085298-RA	000131F	648989	649550	GO:0004672, GO:0005524, GO:0030247	K04733	ALNRU00085298	132	0.823	-	-	-	-	0	Putative_SSP
ALNRU00085306-RA	000131F	671699	672899	GO:0016021		ALNRU00085306	74	0.8	-	-	NCR-B_NCR751_Mt	9.2e-05	0	Putative_SSP
ALNRU00085333-RA	000131F	776031	776678	GO:0016021	K19038	ALNRU00085333	215	0.611	c1169	1.3e-06	-	-	0	Putative_SSP
ALNRU00085371-RA	000131F	893240	899135			ALNRU00085371	49	0.543	-	-	-	-	0	Putative_SSP
ALNRU00085395-RA	000131F	978559	979353			ALNRU00085395	74	0.583	c2673	0.00077	-	-	0	Putative_SSP
ALNRU00085489-RA	000131F	1356425	1363573	GO:0005634, GO:0005829		ALNRU00085489	179	0.104	c2719	9.1e-15	Root_Cap/Late_Embryogenesis_related_At5g60530_CRP2850_At	0.00086	-	Likely_Known_SSP
ALNRU00085558-RA	000148F	181221	184950	GO:0005789, GO:0006633, GO:0016021, GO:0102158, GO:0102343, GO:0102344, GO:0102345	K10703	ALNRU00085558	226	0.661	c1935	5.5e-06	nsLTP_nsLTP131_Mt	0.001	-	Likely_Known_SSP
ALNRU00085681-RA	000148F	706792	707635			ALNRU00085681	74	0.59	-	-	IDA_IDA13_Mt	0.0075	0	Putative_SSP
ALNRU00085737-RA	000148F	924029	926895	GO:0016021		ALNRU00085737	132	0.472	c385	1.8e-12	-	-	0	Putative_SSP
ALNRU00085824-RA	000129F	58798	61198			ALNRU00085824	73	0.822	PDL	3.3e-08	-	-	0	Putative_SSP
ALNRU00085982-RA	000129F	534869	535367			ALNRU00085982	139	0.525	-	-	-	-	0	Putative_SSP
ALNRU00085990-RA	000129F	556084	556715	GO:0005524	K09490	ALNRU00085990	196	0.197	c41	1e-08	PSK_PSK11_Mt	0.00016	-	Likely_Known_SSP
ALNRU00086002-RA	000129F	584227	585805			ALNRU00086002	112	0.587	-	-	-	-	0	Putative_SSP
ALNRU00086003-RA	000129F	584227	585780	GO:0005504, GO:0009627		ALNRU00086003	137	0.898	c69	5.3e-20	nsLTP_nsLTP67_Mt	1.1e-12	0	Known_SSP
ALNRU00086091-RA	000129F	895880	896282			ALNRU00086091	110	0.463	-	-	-	-	0	Putative_SSP
ALNRU00086159-RD	000129F	1152461	1163865	GO:0000076, GO:0003676, GO:0005634, GO:0006974, GO:0008270, GO:0048478	K10904	ALNRU00086159	123	0.451	c1310	0.009	-	-	0	Putative_SSP
ALNRU00086213-RA	000129F	1345467	1345820			ALNRU00086213	95	0.591	-	-	-	-	0	Putative_SSP
ALNRU00086215-RA	000129F	1349729	1350118			ALNRU00086215	129	0.809	-	-	-	-	0	Putative_SSP
ALNRU00086260-RA	000186F	45953	46453	GO:0016021		ALNRU00086260	166	0.78	-	-	-	-	0	Putative_SSP
ALNRU00086265-RA	000186F	64939	65508	GO:0016021		ALNRU00086265	189	0.906	c66	9e-17	-	-	0	Putative_SSP
ALNRU00086339-RA	000186F	389913	390335			ALNRU00086339	48	0.567	-	-	-	-	0	Putative_SSP
ALNRU00086382-RA	000186F	589656	592050	GO:0006457		ALNRU00086382	207	0.664	c3597	1.6e-19	-	-	0	Putative_SSP
ALNRU00086495-RA	000152F	175284	178113	GO:0009055		ALNRU00086495	236	0.951	Plantacyanin	2.2e-34	PCY_PCY39_Mt	4.7e-14	-	Likely_Known_SSP
ALNRU00086626-RA	000152F	591795	592087			ALNRU00086626	71	0.721	-	-	-	-	0	Putative_SSP
ALNRU00086724-RA	000152F	890087	891031			ALNRU00086724	145	0.538	-	-	-	-	0	Putative_SSP
ALNRU00086744-RA	000152F	962660	964340	GO:0006869, GO:0008289		ALNRU00086744	186	0.863	nsLTP	8.9e-19	nsLTP_nsLTP59_Mt	1.5e-13	0	Known_SSP
ALNRU00086745-RA	000152F	965111	969165	GO:0016021		ALNRU00086745	216	0.784	nsLTP	7.1e-15	nsLTP_nsLTP96_Mt	1.2e-16	-	Likely_Known_SSP
ALNRU00086829-RA	000152F	1230795	1231516			ALNRU00086829	79	0.715	-	-	-	-	0	Putative_SSP
ALNRU00086875-RA	000143F	112094	112824			ALNRU00086875	82	0.476	-	-	-	-	0	Putative_SSP
ALNRU00086884-RA	000143F	137280	140235			ALNRU00086884	42	0.536	-	-	-	-	0	Putative_SSP
ALNRU00086928-RA	000143F	238623	238856			ALNRU00086928	77	0.503	-	-	-	-	0	Putative_SSP
ALNRU00086938-RA	000143F	279414	279611			ALNRU00086938	65	0.473	-	-	-	-	0	Putative_SSP
ALNRU00086940-RA	000143F	280463	281027	GO:0003677, GO:0004519, GO:0006281, GO:0016491, GO:0071949		ALNRU00086940	148	0.119	c1480	8.4e-05	LCR_LCR90_Mt	2.9e-07	-	Likely_Known_SSP
ALNRU00086975-RA	000143F	365235	365456	GO:0048364		ALNRU00086975	73	0.873	c110	3.3e-12	CEP_CEP4_Mt	1.7e-11	0	Known_SSP
ALNRU00087015-RA	000143F	506277	506456			ALNRU00087015	59	0.776	-	-	-	-	0	Putative_SSP
ALNRU00087230-RC	000143F	1325874	1327703	GO:0016021		ALNRU00087230	121	0.607	-	-	-	-	0	Putative_SSP
ALNRU00087284-RA	000137F	196525	197160			ALNRU00087284	70	0.593	-	-	-	-	0	Putative_SSP
ALNRU00087288-RA	000137F	231174	236044			ALNRU00087288	62	0.484	-	-	NCR-B_NCR807_Mt	0.0075	0	Putative_SSP
ALNRU00087314-RA	000137F	324761	325291	GO:0004857		ALNRU00087314	176	0.854	c192	0.00096	-	-	0	Putative_SSP
ALNRU00087349-RA	000137F	439860	440039			ALNRU00087349	59	0.778	c3989	0.0059	-	-	0	Putative_SSP
ALNRU00087354-RA	000137F	478854	479191			ALNRU00087354	44	0.496	-	-	-	-	0	Putative_SSP
ALNRU00087469-RA	000137F	949061	949198			ALNRU00087469	46	0.46	-	-	-	-	0	Putative_SSP
ALNRU00087516-RA	000137F	1148255	1148476			ALNRU00087516	73	0.523	-	-	-	-	0	Putative_SSP
ALNRU00087528-RA	000137F	1187166	1187666	GO:0005576	K20412	ALNRU00087528	166	0.86	CAPE	1.8e-64	CAPE_CAPE15_Mt	9.5e-54	0	Known_SSP
ALNRU00087598-RB	000145F	99706	102099			ALNRU00087598	91	0.653	-	-	-	-	0	Putative_SSP
ALNRU00087620-RB	000145F	209100	210025			ALNRU00087620	46	0.555	-	-	-	-	0	Putative_SSP
ALNRU00087646-RA	000145F	315715	318256			ALNRU00087646	110	0.689	-	-	-	-	0	Putative_SSP
ALNRU00087654-RA	000145F	367374	368120			ALNRU00087654	33	0.474	c3912	1e-09	-	-	0	Putative_SSP
ALNRU00087774-RA	000145F	827057	828689	GO:0030001, GO:0046872		ALNRU00087774	188	0.1	c325	3.2e-05	Root_Cap/Late_Embryogenesis_related_At5g60530_CRP2850_At	3.2e-05	-	Likely_Known_SSP
ALNRU00087982-RA	000134F	407118	408034			ALNRU00087982	150	0.851	THL	1.1e-05	-	-	0	Putative_SSP
ALNRU00087984-RA	000134F	414259	416341			ALNRU00087984	151	0.784	THL	0.0026	-	-	0	Putative_SSP
ALNRU00088035-RA	000134F	660717	660965	GO:0016021		ALNRU00088035	82	0.811	-	-	-	-	0	Putative_SSP
ALNRU00088072-RA	000134F	814300	814604			ALNRU00088072	54	0.464	-	-	-	-	0	Putative_SSP
ALNRU00088173-RA	000134F	1283581	1284544	GO:0016021	K18266	ALNRU00088173	206	0.663	-	-	-	-	0	Putative_SSP
ALNRU00088428-RA	000136F	595793	598630	GO:0016021, GO:0022857		ALNRU00088428	71	0.789	c492	2.9e-19	THL_THL30_Mt	1.2e-06	0	Known_SSP
ALNRU00088471-RA	000136F	720335	720526			ALNRU00088471	63	0.699	-	-	-	-	0	Putative_SSP
ALNRU00088492-RA	000136F	788554	788987			ALNRU00088492	58	0.734	-	-	-	-	0	Putative_SSP
ALNRU00088557-RA	000136F	1061163	1061970			ALNRU00088557	83	0.844	-	-	-	-	0	Putative_SSP
ALNRU00088681-RA	000144F	26573	27712	GO:0006891, GO:0030173		ALNRU00088681	152	0.559	-	-	-	-	0	Putative_SSP
ALNRU00088737-RA	000144F	200142	200908			ALNRU00088737	173	0.498	-	-	-	-	0	Putative_SSP
ALNRU00088743-RA	000144F	224001	224594	GO:0003676, GO:0008270	K10406	ALNRU00088743	179	0.489	-	-	-	-	0	Putative_SSP
ALNRU00088811-RA	000144F	464194	467273	GO:0004519		ALNRU00088811	196	0.478	-	-	-	-	0	Putative_SSP
ALNRU00088833-RA	000144F	561612	562447	GO:0006869, GO:0008289		ALNRU00088833	146	0.83	c8	2.7e-18	ns-LTP_At4g33355_CRP4000_At	2.8e-09	0	Known_SSP
ALNRU00088923-RA	000144F	922787	924323			ALNRU00088923	84	0.459	-	-	-	-	0	Putative_SSP
ALNRU00088999-RB	000144F	1235564	1237049			ALNRU00088999	63	0.698	-	-	-	-	0	Putative_SSP
ALNRU00089056-RA	000157F	90485	90823	GO:0009506, GO:0019722		ALNRU00089056	112	0.678	-	-	-	-	0	Putative_SSP
ALNRU00089063-RA	000157F	115097	115453	GO:0016021		ALNRU00089063	118	0.321	RALF	5.6e-05	RALF_At4g14010_CRP1920_At	0.00066	0	Known_SSP
ALNRU00089101-RA	000157F	280142	280480	GO:0016021		ALNRU00089101	112	0.745	c567	8e-11	RALF_At3g29780_CRP1920_At	0.0015	0	Known_SSP
ALNRU00089178-RA	000157F	569618	569884			ALNRU00089178	88	0.553	-	-	-	-	0	Putative_SSP
ALNRU00089195-RA	000157F	662131	663694	GO:0005876, GO:0051011, GO:0051225, GO:0070652		ALNRU00089195	218	0.749	LAT52-POE	3.2e-32	LAT52-POE_LAT52/POE2_Mt	2.2e-44	-	Likely_Known_SSP
ALNRU00089211-RA	000157F	776512	778630	GO:0008083, GO:0010082		ALNRU00089211	226	0.856	GLV	0.0007	GLV_GLV4_Mt	8.9e-05	-	Likely_Known_SSP
ALNRU00089227-RA	000157F	878580	879243	GO:0003677, GO:0004519, GO:0006281, GO:0016021	K20299	ALNRU00089227	173	0.687	-	-	-	-	0	Putative_SSP
ALNRU00089261-RA	000157F	984929	985237	GO:0016021, GO:0080143		ALNRU00089261	102	0.624	c121	7.4e-15	-	-	0	Putative_SSP
ALNRU00089263-RA	000157F	991544	991858	GO:0016021, GO:0080143		ALNRU00089263	104	0.454	c121	9.7e-16	-	-	0	Putative_SSP
ALNRU00089371-RA	000179F	336186	336538			ALNRU00089371	80	0.461	-	-	-	-	0	Putative_SSP
ALNRU00089378-RA	000179F	359099	359392	GO:0010227		ALNRU00089378	97	0.777	IDA	3.6e-08	IDA_IDA4_Mt	7.4e-05	0	Known_SSP
ALNRU00089445-RA	000179F	675434	675814			ALNRU00089445	126	0.726	-	-	-	-	0	Putative_SSP
ALNRU00089456-RA	000179F	745688	746068			ALNRU00089456	126	0.537	-	-	-	-	0	Putative_SSP
ALNRU00089469-RA	000179F	833121	833411			ALNRU00089469	96	0.899	-	-	-	-	0	Putative_SSP
ALNRU00089479-RA	000179F	866169	868377			ALNRU00089479	133	0.906	-	-	-	-	0	Putative_SSP
ALNRU00089495-RA	000135F	12983	13826			ALNRU00089495	89	0.469	-	-	-	-	0	Putative_SSP
ALNRU00089545-RA	000135F	248885	249094			ALNRU00089545	69	0.568	-	-	-	-	0	Putative_SSP
ALNRU00089550-RA	000135F	274681	275199	GO:0004857		ALNRU00089550	172	0.712	c53	0.00044	-	-	0	Putative_SSP
ALNRU00089553-RA	000135F	285970	286491	GO:0004857		ALNRU00089553	173	0.71	c53	0.00067	-	-	0	Putative_SSP
ALNRU00089588-RA	000135F	436347	436676	GO:0016021		ALNRU00089588	109	0.853	c974	0.0023	-	-	0	Putative_SSP
ALNRU00089590-RA	000135F	440981	441816	GO:0016021		ALNRU00089590	133	0.759	-	-	-	-	0	Putative_SSP
ALNRU00089600-RA	000135F	483642	483965	GO:0004185	K16297	ALNRU00089600	107	0.91	c395	0.00013	-	-	0	Putative_SSP
ALNRU00089623-RA	000135F	569058	569884	GO:0009055		ALNRU00089623	177	0.87	Plantacyanin	1.6e-31	PCY_PCY67_Mt	9.1e-50	0	Known_SSP
ALNRU00089627-RA	000135F	581725	583390	GO:0009055		ALNRU00089627	199	0.843	Plantacyanin	1.4e-28	PCY_PCY67_Mt	8.5e-18	0	Known_SSP
ALNRU00089628-RA	000135F	587938	589755	GO:0009055		ALNRU00089628	145	0.862	Plantacyanin	2.9e-22	PCY_PCY67_Mt	6.9e-15	0	Known_SSP
ALNRU00089634-RA	000135F	621307	626207	GO:0009055		ALNRU00089634	171	0.785	Plantacyanin	9e-29	PCY_PCY67_Mt	2.5e-27	0	Known_SSP
ALNRU00089635-RA	000135F	631860	633719	GO:0009055		ALNRU00089635	188	0.872	Plantacyanin	7.2e-27	PCY_PCY67_Mt	6.6e-27	0	Known_SSP
ALNRU00089678-RA	000135F	862206	865136	GO:0006629	K10255	ALNRU00089678	78	0.828	-	-	-	-	0	Putative_SSP
ALNRU00089774-RA	000135F	1313706	1316226			ALNRU00089774	186	0.477	c602	0.0036	LAT52-POE_LAT52/POE40_Mt	0.0039	0	Known_SSP
ALNRU00089781-RA	000135F	1348116	1352262	GO:0016021		ALNRU00089781	172	0.754	c172	1.2e-21	-	-	0	Putative_SSP
ALNRU00089886-RA	000122F	517649	522442			ALNRU00089886	90	0.874	-	-	-	-	0	Putative_SSP
ALNRU00089888-RA	000122F	525563	526954			ALNRU00089888	150	0.629	-	-	-	-	0	Putative_SSP
ALNRU00089900-RA	000122F	578767	583492			ALNRU00089900	84	0.906	-	-	-	-	0	Putative_SSP
ALNRU00089917-RA	000122F	614065	618067			ALNRU00089917	127	0.846	-	-	-	-	0	Putative_SSP
ALNRU00090053-RA	000122F	1207612	1213290	GO:0005524, GO:0005829, GO:0006457, GO:0051082	K09493	ALNRU00090053	210	0.497	-	-	-	-	0	Putative_SSP
ALNRU00090183-RA	000155F	250297	250948	GO:0003676, GO:0004523		ALNRU00090183	192	0.139	c4764	0.0095	CCP_At1g47320_CRP1050_At	0.0014	-	Likely_Known_SSP
ALNRU00090230-RA	000155F	443651	445307			ALNRU00090230	81	0.57	-	-	-	-	0	Putative_SSP
ALNRU00090339-RA	000155F	852527	861331			ALNRU00090339	102	0.635	-	-	-	-	0	Putative_SSP
ALNRU00090367-RA	000155F	1025564	1025824	GO:0048367		ALNRU00090367	86	0.113	RTFL-DVL	2.1e-25	RTFL-DVL_RTFL/DVL11_Mt	2e-29	-	Likely_Known_SSP
ALNRU00090424-RA	000150F	170813	171295	GO:0016021	K16282	ALNRU00090424	160	0.813	c742	5.7e-22	-	-	0	Putative_SSP
ALNRU00090562-RA	000150F	662416	663191	GO:0003677		ALNRU00090562	70	0.881	c639	1e-06	-	-	0	Putative_SSP
ALNRU00090596-RA	000150F	791119	792839	GO:0005615		ALNRU00090596	164	0.891	LAT52-POE	7.4e-28	LAT_LAT52-like3_At	1.4e-33	0	Known_SSP
ALNRU00090615-RA	000150F	928464	929482	GO:0004096, GO:0020037		ALNRU00090615	171	0.894	c131	2.2e-19	-	-	0	Putative_SSP
ALNRU00090800-RA	000169F	489263	489679	GO:0016021		ALNRU00090800	138	0.742	c4176	0.0002	-	-	0	Putative_SSP
ALNRU00090827-RA	000169F	617099	619931	GO:0016021		ALNRU00090827	99	0.927	c561	0.00013	NodGRP_NodGRP6_Mt	1.3e-06	0	Known_SSP
ALNRU00090877-RI	000169F	830714	836732	GO:0004045	K04794	ALNRU00090877	188	0.621	c1400	4.6e-35	-	-	0	Putative_SSP
ALNRU00090900-RA	000169F	921166	921928	GO:0016021		ALNRU00090900	206	0.587	-	-	-	-	0	Putative_SSP
ALNRU00090975-RA	000182F	155801	158093			ALNRU00090975	235	0.102	c442	0.0096	RC_RC2_Mt	0.0086	-	Likely_Known_SSP
ALNRU00091050-RA	000182F	500880	501098	GO:0016021		ALNRU00091050	72	0.678	c226	2.6e-11	-	-	0	Putative_SSP
ALNRU00091054-RA	000182F	512642	512854	GO:0016021		ALNRU00091054	70	0.546	c226	6.5e-12	-	-	0	Putative_SSP
ALNRU00091065-RA	000182F	547200	547436	GO:0016021		ALNRU00091065	78	0.477	c226	2.5e-11	-	-	0	Putative_SSP
ALNRU00091070-RA	000182F	575903	576139	GO:0016021		ALNRU00091070	78	0.463	c226	4.2e-13	-	-	0	Putative_SSP
ALNRU00091090-RA	000182F	637048	637767	GO:0008270		ALNRU00091090	239	0.45	c3952	1.4e-05	nsLTP_nsLTP129_Mt	0.00082	-	Likely_Known_SSP
ALNRU00091125-RA	000182F	784965	786187			ALNRU00091125	66	0.532	-	-	-	-	0	Putative_SSP
ALNRU00091126-RA	000182F	786913	788694			ALNRU00091126	69	0.534	-	-	-	-	0	Putative_SSP
ALNRU00091184-RA	000187F	127864	128846	GO:0005576, GO:0005618, GO:0009664, GO:0016020	K20628	ALNRU00091184	151	0.761	c1273	3.7e-27	-	-	0	Putative_SSP
ALNRU00091258-RA	000187F	540574	541355			ALNRU00091258	142	0.657	-	-	-	-	0	Putative_SSP
ALNRU00091281-RA	000187F	681959	682948	GO:0016021		ALNRU00091281	63	0.543	c838	1.4e-27	-	-	0	Putative_SSP
ALNRU00091297-RA	000187F	745463	746638	GO:0016021		ALNRU00091297	134	0.898	c94	6.8e-15	PNP_PNP2_At	3.7e-17	0	Known_SSP
ALNRU00091299-RA	000187F	748733	752898	GO:0016021		ALNRU00091299	176	0.816	c37	3.8e-08	-	-	0	Putative_SSP
ALNRU00091302-RA	000187F	759251	759769	GO:0005773		ALNRU00091302	172	0.839	c291	6.9e-10	-	-	0	Putative_SSP
ALNRU00091316-RA	000187F	796807	797575			ALNRU00091316	95	0.803	-	-	-	-	0	Putative_SSP
ALNRU00091317-RA	000187F	797215	797517			ALNRU00091317	100	0.5	-	-	-	-	0	Putative_SSP
ALNRU00091319-RA	000187F	801474	803932	GO:0016021		ALNRU00091319	181	0.851	nsLTP	5e-17	nsLTP_nsLTP100_Mt	2.1e-20	0	Known_SSP
ALNRU00091328-RA	000187F	850263	850748			ALNRU00091328	93	0.771	-	-	-	-	0	Putative_SSP
ALNRU00091336-RA	000187F	871399	871980	GO:0048046		ALNRU00091336	193	0.811	c6	1.9e-18	-	-	0	Putative_SSP
ALNRU00091345-RA	000187F	892599	893189	GO:0048046		ALNRU00091345	196	0.838	c6	2.8e-19	-	-	0	Putative_SSP
ALNRU00091352-RA	000187F	915218	915802	GO:0016021, GO:0048046		ALNRU00091352	194	0.777	c6	1.4e-19	-	-	0	Putative_SSP
ALNRU00091353-RA	000187F	917379	917990	GO:0048046		ALNRU00091353	203	0.609	c6	3.7e-19	-	-	0	Putative_SSP
ALNRU00091354-RA	000187F	922485	923060	GO:0048046		ALNRU00091354	191	0.801	c6	2.6e-18	-	-	0	Putative_SSP
ALNRU00091473-RA	000158F	423083	425671			ALNRU00091473	52	0.512	-	-	-	-	0	Putative_SSP
ALNRU00091492-RA	000158F	469106	469630			ALNRU00091492	97	0.87	-	-	-	-	0	Putative_SSP
ALNRU00091496-RA	000158F	495426	497209	GO:0010374		ALNRU00091496	124	0.827	EPFL	1.8e-23	EPFL_EPFL19_Mt	2.7e-21	0	Known_SSP
ALNRU00091608-RA	000158F	1010584	1011138	GO:0006952	K20727	ALNRU00091608	83	0.762	PDF	2.9e-15	DEFENSIN_At1g75830_CRP0090_At	0.00033	0	Known_SSP
ALNRU00091658-RA	000153F	93445	93648			ALNRU00091658	67	0.701	c3169	0.0023	-	-	0	Putative_SSP
ALNRU00091714-RA	000153F	240842	241201			ALNRU00091714	119	0.472	-	-	-	-	0	Putative_SSP
ALNRU00091799-RA	000153F	503998	508020	GO:0016021		ALNRU00091799	147	0.81	nsLTP	6.7e-13	nsLTP_nsLTP60_Mt	1.8e-11	0	Known_SSP
ALNRU00091812-RA	000153F	568504	569130	GO:0004857		ALNRU00091812	208	0.82	c193	1.9e-22	-	-	0	Putative_SSP
ALNRU00092047-RA	000164F	114752	115192	GO:0009507, GO:0016301		ALNRU00092047	146	0.517	c154	7.4e-17	-	-	0	Putative_SSP
ALNRU00092137-RA	000164F	494429	498608			ALNRU00092137	46	0.462	-	-	-	-	0	Putative_SSP
ALNRU00092143-RA	000164F	517975	518232			ALNRU00092143	85	0.593	-	-	-	-	0	Putative_SSP
ALNRU00092160-RA	000164F	573082	573360	GO:0004601, GO:0006979, GO:0020037	K00430	ALNRU00092160	92	0.806	c412	1.5e-14	-	-	0	Putative_SSP
ALNRU00092174-RA	000164F	636139	640255	GO:0016021		ALNRU00092174	80	0.785	c190	9.6e-17	-	-	0	Putative_SSP
ALNRU00092201-RA	000164F	762747	764459	GO:0005576, GO:0005618, GO:0009664, GO:0016020	K20628	ALNRU00092201	247	0.893	c1273	5e-28	PNP_PNP2_At	0.0058	-	Likely_Known_SSP
ALNRU00092214-RA	000164F	816521	817812	GO:0006869, GO:0008289		ALNRU00092214	119	0.797	c8	9.3e-14	nsLTP_nsLTP17_Mt	2.2e-11	0	Known_SSP
ALNRU00092293-RA	000130F	125673	127141			ALNRU00092293	151	0.88	-	-	-	-	0	Putative_SSP
ALNRU00092330-RA	000130F	251306	251886			ALNRU00092330	93	0.802	-	-	-	-	0	Putative_SSP
ALNRU00092356-RA	000130F	388477	389367	GO:0046872, GO:0070006, GO:0070084	K01265	ALNRU00092356	66	0.484	-	-	-	-	0	Putative_SSP
ALNRU00092438-RA	000130F	865936	866265	GO:0004222, GO:0008270, GO:0031012		ALNRU00092438	109	0.88	-	-	-	-	0	Putative_SSP
ALNRU00092441-RA	000130F	876764	877102			ALNRU00092441	112	0.876	-	-	-	-	0	Putative_SSP
ALNRU00092459-RA	000130F	921943	922717			ALNRU00092459	101	0.579	-	-	-	-	0	Putative_SSP
ALNRU00092518-RB	000130F	1170225	1173077			ALNRU00092518	64	0.664	-	-	-	-	0	Putative_SSP
ALNRU00092598-RA	000147F	92836	93266	GO:0016021		ALNRU00092598	71	0.746	-	-	-	-	0	Putative_SSP
ALNRU00092750-RA	000147F	630043	634637			ALNRU00092750	146	0.775	-	-	-	-	0	Putative_SSP
ALNRU00092785-RA	000147F	760652	766527	GO:0016787	K17725	ALNRU00092785	176	0.62	-	-	-	-	0	Putative_SSP
ALNRU00092843-RA	000147F	931907	936311			ALNRU00092843	190	0.51	-	-	-	-	0	Putative_SSP
ALNRU00092887-RA	000147F	1129292	1130476			ALNRU00092887	61	0.619	-	-	-	-	0	Putative_SSP
ALNRU00092927-RA	000184F	16	630	GO:0003700		ALNRU00092927	180	0.595	-	-	-	-	0	Putative_SSP
ALNRU00092931-RA	000184F	25066	26396			ALNRU00092931	77	0.798	-	-	-	-	0	Putative_SSP
ALNRU00093000-RA	000184F	366728	367018			ALNRU00093000	40	0.789	-	-	-	-	0	Putative_SSP
ALNRU00093034-RA	000184F	483829	484413	GO:0048046		ALNRU00093034	194	0.807	c6	2.1e-16	-	-	0	Putative_SSP
ALNRU00093035-RA	000184F	486132	486705	GO:0048046		ALNRU00093035	181	0.899	c6	2.4e-14	-	-	0	Putative_SSP
ALNRU00093041-RA	000184F	504366	504935	GO:0048046		ALNRU00093041	189	0.927	c6	1.8e-18	-	-	0	Putative_SSP
ALNRU00093070-RA	000184F	585880	586167			ALNRU00093070	35	0.508	-	-	-	-	0	Putative_SSP
ALNRU00093085-RA	000184F	634391	635008	GO:0048046		ALNRU00093085	205	0.502	c6	3.1e-12	-	-	0	Putative_SSP
ALNRU00093194-RA	000174F	140013	140693	GO:0016021		ALNRU00093194	226	0.828	-	-	-	-	0	Putative_SSP
ALNRU00093350-RA	000174F	764688	766091	GO:0016021		ALNRU00093350	155	0.855	-	-	-	-	0	Putative_SSP
ALNRU00093374-RA	000174F	855870	857367			ALNRU00093374	101	0.483	-	-	-	-	0	Putative_SSP
ALNRU00093473-RA	000204F	259431	259909			ALNRU00093473	127	0.6	-	-	-	-	0	Putative_SSP
ALNRU00093566-RA	000204F	611333	612120			ALNRU00093566	226	0.1	c4172	4.5e-06	RC_RC2_Mt	0.0084	-	Likely_Known_SSP
ALNRU00093611-RA	000204F	774847	775306			ALNRU00093611	63	0.56	-	-	-	-	0	Putative_SSP
ALNRU00093654-RA	000190F	84982	85197			ALNRU00093654	71	0.62	-	-	-	-	0	Putative_SSP
ALNRU00093665-RA	000190F	135543	137112	GO:0045892		ALNRU00093665	118	0.454	-	-	-	-	0	Putative_SSP
ALNRU00093877-RA	000163F	107958	111007	GO:0004497, GO:0005506, GO:0016021, GO:0016705, GO:0020037	K07428	ALNRU00093877	239	0.442	c4549	5.1e-13	CTLA_CTLA11_Mt	0.00089	-	Likely_Known_SSP
ALNRU00093883-RA	000163F	138885	139975			ALNRU00093883	66	0.655	-	-	-	-	0	Putative_SSP
ALNRU00093904-RA	000163F	201377	213264	GO:0004497, GO:0005506, GO:0016705, GO:0020037	K07425	ALNRU00093904	224	0.12	c793	2e-10	CTLA_CTLA11_Mt	5.2e-17	-	Likely_Known_SSP
ALNRU00094034-RA	000163F	663046	666768	GO:0020037	K22422	ALNRU00094034	226	0.727	-	-	-	-	0	Putative_SSP
ALNRU00094304-RA	000161F	549146	549452			ALNRU00094304	80	0.595	-	-	-	-	0	Putative_SSP
ALNRU00094309-RA	000161F	570160	570624			ALNRU00094309	154	0.79	-	-	ns-LTP_At4g15160.2_CRP4820_At	2.5e-08	0	Putative_SSP
ALNRU00094597-RA	000154F	635493	635801			ALNRU00094597	54	0.578	-	-	-	-	0	Putative_SSP
ALNRU00094599-RA	000154F	651289	652046	GO:0003980, GO:0006486	K11718	ALNRU00094599	161	0.781	-	-	-	-	0	Putative_SSP
ALNRU00094719-RA	000154F	1140237	1145870			ALNRU00094719	119	0.722	-	-	-	-	0	Putative_SSP
ALNRU00094877-RA	000162F	583464	587613	GO:0003735, GO:0005840, GO:0006414	K02943	ALNRU00094877	118	0.37	c42	2.9e-07	Novel_GRP_family_At1g75550_CRP2855_At	0.0075	0	Known_SSP
ALNRU00094949-RA	000162F	875363	875626	GO:0005774		ALNRU00094949	87	0.622	c261	4e-10	-	-	0	Putative_SSP
ALNRU00095235-RA	000140F	687600	688866			ALNRU00095235	218	0.454	-	-	-	-	0	Putative_SSP
ALNRU00095320-RA	000140F	933240	933576			ALNRU00095320	46	0.654	-	-	-	-	0	Putative_SSP
ALNRU00095370-RA	000166F	49487	52088	GO:0004601, GO:0005576, GO:0006979, GO:0020037, GO:0042744, GO:0046872	K00430	ALNRU00095370	202	0.844	c516	1.1e-08	-	-	0	Putative_SSP
ALNRU00095641-RA	000166F	867001	867971	GO:0010374		ALNRU00095641	132	0.593	EPFL	4.4e-24	EPFL_EPFL9_Mt	5.3e-25	0	Known_SSP
ALNRU00095672-RA	000166F	967466	967828			ALNRU00095672	120	0.675	-	-	-	-	0	Putative_SSP
ALNRU00095698-RA	000171F	27154	30399			ALNRU00095698	153	0.875	-	-	-	-	0	Putative_SSP
ALNRU00095724-RA	000171F	178301	179247			ALNRU00095724	75	0.77	c250	0.00096	-	-	0	Putative_SSP
ALNRU00095755-RA	000171F	280377	280646	GO:0016021		ALNRU00095755	89	0.918	-	-	-	-	0	Putative_SSP
ALNRU00095776-RA	000171F	375551	380492	GO:0000814, GO:0071985	K12189	ALNRU00095776	136	0.458	-	-	-	-	0	Putative_SSP
ALNRU00095852-RA	000171F	692298	694216			ALNRU00095852	99	0.508	-	-	-	-	0	Putative_SSP
ALNRU00095925-RA	000191F	28424	29270			ALNRU00095925	89	0.469	-	-	-	-	0	Putative_SSP
ALNRU00095994-RA	000191F	358688	360653			ALNRU00095994	112	0.47	-	-	-	-	0	Putative_SSP
ALNRU00096367-RA	000160F	783414	783633			ALNRU00096367	28	0.567	-	-	-	-	0	Putative_SSP
ALNRU00096421-RA	000160F	961168	963086	GO:0005737, GO:0006898, GO:0030276, GO:0031982, GO:0043231, GO:0072318, GO:0072583	K18626	ALNRU00096421	89	0.566	-	-	-	-	0	Putative_SSP
ALNRU00096427-RA	000160F	976002	976469			ALNRU00096427	94	0.469	c420	0.00016	-	-	0	Putative_SSP
ALNRU00096437-RA	000160F	1018138	1021548			ALNRU00096437	161	0.788	-	-	-	-	0	Putative_SSP
ALNRU00096460-RA	000160F	1062884	1063177	GO:0009772, GO:0016021, GO:0045156	K02950	ALNRU00096460	97	0.679	-	-	-	-	0	Putative_SSP
ALNRU00096467-RA	000216F	10	313			ALNRU00096467	88	0.634	-	-	-	-	0	Putative_SSP
ALNRU00096506-RA	000216F	155627	159780	GO:0016021		ALNRU00096506	194	0.721	LAT52-POE	4.4e-10	LAT52-POE_LAT52/POE31_Mt	3.7e-32	0	Known_SSP
ALNRU00096634-RA	000202F	2833	3199			ALNRU00096634	80	0.556	-	-	-	-	0	Putative_SSP
ALNRU00096677-RA	000202F	140749	140943			ALNRU00096677	64	0.662	-	-	-	-	0	Putative_SSP
ALNRU00096690-RA	000202F	246035	253124			ALNRU00096690	61	0.673	-	-	-	-	0	Putative_SSP
ALNRU00096773-RA	000202F	566888	567512	GO:0003677, GO:0004519, GO:0006281		ALNRU00096773	179	0.53	-	-	-	-	0	Putative_SSP
ALNRU00096791-RA	000202F	657050	657475			ALNRU00096791	141	0.75	-	-	-	-	0	Putative_SSP
ALNRU00096818-RA	000202F	752243	753271			ALNRU00096818	143	0.851	-	-	-	-	0	Putative_SSP
ALNRU00096854-RA	000176F	53005	56153	GO:0004672, GO:0005524	K04733	ALNRU00096854	157	0.856	-	-	-	-	0	Putative_SSP
ALNRU00096917-RA	000176F	345719	346168	GO:0016021		ALNRU00096917	149	0.72	-	-	-	-	0	Putative_SSP
ALNRU00096958-RA	000176F	561417	564096			ALNRU00096958	109	0.845	-	-	-	-	0	Putative_SSP
ALNRU00096993-RA	000176F	691854	692417			ALNRU00096993	56	0.451	-	-	-	-	0	Putative_SSP
ALNRU00097114-RA	000180F	218605	219497			ALNRU00097114	99	0.898	-	-	-	-	0	Putative_SSP
ALNRU00097201-RA	000180F	610887	613051	GO:0000160	K14490	ALNRU00097201	185	0.699	c1062	3.4e-07	-	-	0	Putative_SSP
ALNRU00097204-RA	000180F	620226	626011	GO:0003677, GO:0005634, GO:0008270		ALNRU00097204	211	0.118	c1492	3.1e-35	NodGRP_NodGRP47_Mt	0.00035	-	Likely_Known_SSP
ALNRU00097236-RA	000180F	782316	782601			ALNRU00097236	49	0.563	-	-	-	-	0	Putative_SSP
ALNRU00097249-RA	000180F	819618	819850			ALNRU00097249	31	0.5	-	-	-	-	0	Putative_SSP
ALNRU00097271-RA	000180F	913760	917924			ALNRU00097271	54	0.573	-	-	-	-	0	Putative_SSP
ALNRU00097378-RB	000170F	375466	376508			ALNRU00097378	62	0.51	-	-	-	-	0	Putative_SSP
ALNRU00097397-RA	000170F	444439	444707			ALNRU00097397	69	0.711	-	-	-	-	0	Putative_SSP
ALNRU00097437-RA	000170F	561125	562338			ALNRU00097437	77	0.635	-	-	-	-	0	Putative_SSP
ALNRU00097446-RA	000170F	579360	580399	GO:0004471		ALNRU00097446	222	0.115	c505	0.0061	NCR-B_NCR668_Mt	0.00034	-	Likely_Known_SSP
ALNRU00097568-RA	000170F	1007830	1008171			ALNRU00097568	76	0.523	-	-	-	-	0	Putative_SSP
ALNRU00097590-RA	000223F	52970	53194			ALNRU00097590	74	0.493	-	-	-	-	0	Putative_SSP
ALNRU00097594-RA	000223F	66210	69661	GO:0004869		ALNRU00097594	102	0.098	PhyCys	1.3e-19	PhyCys_PhyCys31_Mt	3e-39	-	Likely_Known_SSP
ALNRU00097652-RA	000223F	277083	279594	GO:0016021		ALNRU00097652	69	0.755	c533	7.2e-32	-	-	0	Putative_SSP
ALNRU00097658-RA	000223F	318768	319379	GO:0016021		ALNRU00097658	203	0.607	c444	6e-06	-	-	0	Putative_SSP
ALNRU00097679-RA	000223F	391791	391931	GO:0016021		ALNRU00097679	46	0.868	-	-	-	-	0	Putative_SSP
ALNRU00097772-RA	000175F	44388	44932			ALNRU00097772	47	0.499	-	-	-	-	0	Putative_SSP
ALNRU00097778-RA	000175F	74092	74295			ALNRU00097778	52	0.688	-	-	-	-	0	Putative_SSP
ALNRU00097790-RA	000175F	91418	91696			ALNRU00097790	92	0.471	-	-	-	-	0	Putative_SSP
ALNRU00097854-RA	000175F	328950	329485			ALNRU00097854	130	0.71	-	-	-	-	0	Putative_SSP
ALNRU00097879-RA	000175F	451493	455404			ALNRU00097879	54	0.461	c1315	0.0086	-	-	0	Putative_SSP
ALNRU00097921-RA	000175F	610474	616388			ALNRU00097921	114	0.485	-	-	-	-	0	Putative_SSP
ALNRU00098053-RA	000210F	70964	71296	GO:0016021		ALNRU00098053	110	0.107	c266	0.0038	NodGRP_NodGRP43_Mt	0.005	-	Likely_Known_SSP
ALNRU00098066-RA	000210F	97036	99653	GO:0016021		ALNRU00098066	221	0.786	TPD	2.7e-42	TPDL_TPDL2_At	2.5e-40	-	Likely_Known_SSP
ALNRU00098094-RA	000210F	223920	225756	GO:0016787	K19891	ALNRU00098094	117	0.886	c56	1.5e-21	-	-	0	Putative_SSP
ALNRU00098145-RA	000210F	375171	377448			ALNRU00098145	170	0.488	-	-	-	-	0	Putative_SSP
ALNRU00098174-RA	000210F	483232	483600	GO:0004869	K13899	ALNRU00098174	122	0.925	PhyCys	2.6e-36	PhyCys_PhyCys14_Mt	6.1e-27	0	Known_SSP
ALNRU00098176-RA	000210F	486641	486919			ALNRU00098176	92	0.922	-	-	-	-	0	Putative_SSP
ALNRU00098243-RA	000210F	660415	660840	GO:0016021		ALNRU00098243	141	0.775	c4176	0.0013	-	-	0	Putative_SSP
ALNRU00098253-RA	000210F	694563	694994	GO:0016021		ALNRU00098253	143	0.727	c4176	0.0054	-	-	0	Putative_SSP
ALNRU00098316-RA	000183F	303142	303510			ALNRU00098316	61	0.528	-	-	-	-	0	Putative_SSP
ALNRU00098333-RA	000183F	345973	346265			ALNRU00098333	62	0.478	-	-	-	-	0	Putative_SSP
ALNRU00098345-RA	000183F	411330	415063	GO:0016021		ALNRU00098345	239	0.878	c1290	0.0043	N26_N26_1_Mt	9.3e-19	-	Likely_Known_SSP
ALNRU00098358-RA	000183F	482655	484153	GO:0010374		ALNRU00098358	120	0.603	EPFL	8e-25	EPFL_EPFL9_At	2.1e-16	0	Known_SSP
ALNRU00098481-RA	000178F	15544	15874	GO:0005576, GO:0005618, GO:0009664, GO:0016020		ALNRU00098481	81	0.691	-	-	-	-	0	Putative_SSP
ALNRU00098618-RA	000178F	478730	478960			ALNRU00098618	76	0.478	-	-	-	-	0	Putative_SSP
ALNRU00098638-RA	000178F	536418	536690			ALNRU00098638	90	0.637	-	-	-	-	0	Putative_SSP
ALNRU00098648-RA	000178F	584258	589414			ALNRU00098648	126	0.798	-	-	-	-	0	Putative_SSP
ALNRU00098656-RA	000178F	611505	611890			ALNRU00098656	97	0.474	-	-	-	-	0	Putative_SSP
ALNRU00098681-RA	000178F	710466	713865	GO:0016021		ALNRU00098681	99	0.637	-	-	-	-	0	Putative_SSP
ALNRU00098723-RA	000178F	841160	841875			ALNRU00098723	77	0.713	-	-	-	-	0	Putative_SSP
ALNRU00098740-RA	000178F	902590	905198	GO:0006869, GO:0008289		ALNRU00098740	129	0.889	nsLTP	1.7e-15	nsLTP_nsLTP95_Mt	1.7e-13	0	Known_SSP
ALNRU00098746-RA	000178F	936023	936408			ALNRU00098746	44	0.697	-	-	-	-	0	Putative_SSP
ALNRU00098960-RA	000198F	198118	199416	GO:0016021		ALNRU00098960	77	0.793	NCR-B	0.00058	-	-	0	Putative_SSP
ALNRU00098968-RA	000198F	226337	227344	GO:0016021		ALNRU00098968	78	0.854	LCR	9.4e-06	-	-	0	Putative_SSP
ALNRU00099126-RA	000198F	840842	844979	GO:0016021	K22832	ALNRU00099126	99	0.942	c56	7.1e-17	-	-	0	Putative_SSP
ALNRU00099137-RA	000168F	29940	30218	GO:0006869		ALNRU00099137	92	0.917	c10	8e-11	nsLTP_nsLTP109_Mt	8.8e-13	0	Known_SSP
ALNRU00099164-RA	000168F	153760	154239			ALNRU00099164	55	0.748	-	-	-	-	0	Putative_SSP
ALNRU00099280-RA	000168F	585302	594998			ALNRU00099280	65	0.528	-	-	-	-	0	Putative_SSP
ALNRU00099308-RA	000168F	716858	717910			ALNRU00099308	122	0.557	-	-	-	-	0	Putative_SSP
ALNRU00099383-RA	000168F	982895	983114			ALNRU00099383	28	0.541	-	-	-	-	0	Putative_SSP
ALNRU00099398-RA	000207F	7018	10376	GO:0016021	K22366	ALNRU00099398	229	0.731	-	-	-	-	0	Putative_SSP
ALNRU00099432-RB	000207F	165393	168412			ALNRU00099432	105	0.578	-	-	-	-	0	Putative_SSP
ALNRU00099435-RA	000207F	190318	191060			ALNRU00099435	90	0.749	-	-	-	-	0	Putative_SSP
ALNRU00099439-RA	000207F	198994	200388	GO:0016021		ALNRU00099439	73	0.921	-	-	PSY_PSY1_At	6.3e-09	0	Putative_SSP
ALNRU00099440-RA	000207F	202940	205104			ALNRU00099440	90	0.91	c43	5e-05	PSY_PSY5_At	0.00061	0	Known_SSP
ALNRU00099486-RA	000207F	443217	443777			ALNRU00099486	80	0.739	-	-	-	-	0	Putative_SSP
ALNRU00099511-RA	000207F	564426	564975			ALNRU00099511	122	0.791	-	-	-	-	0	Putative_SSP
ALNRU00099531-RA	000207F	645471	648282	GO:0004553, GO:0005975	K13098	ALNRU00099531	136	0.862	c1661	5.3e-11	-	-	0	Putative_SSP
ALNRU00099582-RA	000218F	2941	4345			ALNRU00099582	94	0.824	-	-	nsLTP_nsLTP92_Mt	0.00064	0	Putative_SSP
ALNRU00099626-RA	000218F	150046	150612			ALNRU00099626	54	0.572	-	-	-	-	0	Putative_SSP
ALNRU00099630-RA	000218F	153539	153739			ALNRU00099630	66	0.5	-	-	-	-	0	Putative_SSP
ALNRU00099701-RA	000218F	434036	434882			ALNRU00099701	91	0.862	-	-	-	-	0	Putative_SSP
ALNRU00099821-RA	000196F	237080	237963			ALNRU00099821	75	0.487	c4477	0.0013	-	-	0	Putative_SSP
ALNRU00100141-RA	000193F	577894	578234			ALNRU00100141	48	0.473	-	-	-	-	0	Putative_SSP
ALNRU00100149-RA	000193F	586181	586474	GO:0009772, GO:0016021, GO:0045156	K02950	ALNRU00100149	97	0.743	-	-	-	-	0	Putative_SSP
ALNRU00100158-RA	000193F	605190	605504	GO:0008289, GO:0009535, GO:0015986, GO:0015991, GO:0016021, GO:0045263, GO:0046933	K02110	ALNRU00100158	63	0.524	-	-	-	-	0	Putative_SSP
ALNRU00100173-RA	000193F	629268	629561	GO:0009772, GO:0016021, GO:0045156	K02950	ALNRU00100173	97	0.743	-	-	-	-	0	Putative_SSP
ALNRU00100270-RA	000193F	870694	870975	GO:0009772, GO:0016021, GO:0045156	K02950	ALNRU00100270	93	0.741	-	-	-	-	0	Putative_SSP
ALNRU00100300-RB	000201F	112456	115073	GO:0004857		ALNRU00100300	224	0.765	-	-	-	-	0	Putative_SSP
ALNRU00100303-RA	000201F	123754	124275	GO:0004857		ALNRU00100303	173	0.825	-	-	-	-	0	Putative_SSP
ALNRU00100305-RA	000201F	138209	138724	GO:0004857		ALNRU00100305	171	0.645	-	-	-	-	0	Putative_SSP
ALNRU00100307-RA	000201F	148349	148867	GO:0004857		ALNRU00100307	172	0.76	-	-	-	-	0	Putative_SSP
ALNRU00100310-RA	000201F	154653	155174	GO:0004857		ALNRU00100310	173	0.757	-	-	-	-	0	Putative_SSP
ALNRU00100314-RA	000201F	183817	184338	GO:0004857		ALNRU00100314	173	0.818	-	-	-	-	0	Putative_SSP
ALNRU00100321-RA	000201F	200339	200860	GO:0004857		ALNRU00100321	173	0.818	-	-	-	-	0	Putative_SSP
ALNRU00100322-RA	000201F	206994	207515	GO:0004857		ALNRU00100322	173	0.782	-	-	-	-	0	Putative_SSP
ALNRU00100405-RA	000201F	584341	585143			ALNRU00100405	93	0.6	-	-	-	-	0	Putative_SSP
ALNRU00100446-RA	000201F	704305	706208	GO:0005886		ALNRU00100446	175	0.554	-	-	-	-	0	Putative_SSP
ALNRU00100457-RA	000201F	737581	737943	GO:0004672, GO:0005524	K04733	ALNRU00100457	120	0.45	c1246	1.8e-09	-	-	0	Putative_SSP
ALNRU00100464-RA	000201F	769091	771344			ALNRU00100464	82	0.469	-	-	-	-	0	Putative_SSP
ALNRU00100477-RA	000201F	814688	815917	GO:0016021		ALNRU00100477	97	0.927	-	-	-	-	0	Putative_SSP
ALNRU00100479-RA	000201F	823260	824231	GO:0016021		ALNRU00100479	95	0.834	-	-	-	-	0	Putative_SSP
ALNRU00100484-RA	000201F	832845	833979	GO:0016021		ALNRU00100484	98	0.893	-	-	-	-	0	Putative_SSP
ALNRU00100510-RA	000167F	91267	96367			ALNRU00100510	43	0.608	-	-	-	-	0	Putative_SSP
ALNRU00100517-RA	000167F	134912	136006			ALNRU00100517	43	0.608	-	-	-	-	0	Putative_SSP
ALNRU00100650-RA	000167F	626253	626727	GO:0003993		ALNRU00100650	94	0.811	-	-	-	-	0	Putative_SSP
ALNRU00100835-RA	000200F	228305	228830			ALNRU00100835	92	0.521	-	-	-	-	0	Putative_SSP
ALNRU00100857-RA	000200F	328201	328502			ALNRU00100857	77	0.473	-	-	-	-	0	Putative_SSP
[truncated: 1,543 more rows]

## Sheet: Table S4
Table S4: 178-181 bp tandem repeat array statistics
contig	contig_size	repeat array length (bp)	bp of array containing repeat	percentage of array containing the repeat	percentage of contig containing the repeat
000637F	28156	28080	28080	100	99.7301
000653F	26716	26630	26630	100	99.6781
000701F	21837	21766	21766	100	99.6749
000733F	19401	19343	19343	100	99.701
000734F	19195	19087	19087	100	99.4374
000802F	15363	15184	15184	100	98.8349
000807F	15110	14980	14980	100	99.1396
000819F	14852	14788	14788	100	99.5691
000935F	9598	9466	9466	100	98.6247
000943F	9253	9246	9246	100	99.9243
000988F	7543	7494	7494	100	99.3504
001001F	7113	7100	7100	100	99.8172
001007F	7029	6951	6951	100	98.8903
001016F	6522	6521	6521	100	99.9847
001044F	5894	5681	5681	100	96.3862
001063F	5307	5307	5307	100	100
001068F	5144	5006	5006	100	97.3173
001113F	3813	3708	3708	100	97.2463
001142F	3047	2974	2974	100	97.6042
001143F	3025	2852	2852	100	94.281
001159F	2313	2300	2300	100	99.438
001172F	2039	1912	1912	100	93.7715
001178F	1926	1780	1780	100	92.4195
001213F	352	339	339	100	96.3068
000058F	2627652	179	179	100	0.00681217
001214F	322	175	175	100	54.3478
000000F	8361807	158	158	100	0.00188954
000007F	4463806	132	132	100	0.00295712
000847F	13711	13552	13551	99.9926	98.8331
000503F	59129	58979	58973	99.9898	99.7362
000867F	12903	12894	12891	99.9767	99.907
000983F	7819	7796	7794	99.9743	99.6803
000743F	18497	18357	18350	99.9619	99.2053
001046F	5865	5662	5659	99.947	96.4876
000992F	7395	7395	7391	99.9459	99.9459
001131F	3272	3176	3174	99.937	97.0049
001049F	5705	5662	5658	99.9294	99.1762
000251F	516169	2685	2683	99.9255	0.519791
000078F	2388771	1251	1250	99.9201	0.0523282
001076F	4950	4808	4804	99.9168	97.0505
001116F	3708	3498	3495	99.9142	94.2557
001088F	4512	4394	4390	99.909	97.2961
000884F	12050	12040	12029	99.9086	99.8257
000040F	3052073	13372	13358	99.8953	0.43767
000934F	9775	9769	9758	99.8874	99.8261
000901F	11529	11516	11502	99.8784	99.7658
001074F	4950	4747	4740	99.8525	95.7576
000084F	2253658	1790	1787	99.8324	0.0792933
001002F	7059	6997	6985	99.8285	98.9517
000842F	13810	13810	13786	99.8262	99.8262
000953F	8756	8414	8394	99.7623	95.8657
000028F	3561435	351	350	99.7151	0.0098275
000925F	9968	9903	9870	99.6668	99.0169
000050F	2869993	7297	7272	99.6574	0.25338
001185F	1813	1751	1742	99.486	96.0838
001022F	6346	6286	6252	99.4591	98.5188
000113F	1696719	894	888	99.3289	0.0523363
001129F	3306	3293	3269	99.2712	98.8808
001203F	1044	1034	1023	98.9362	97.9885
000883F	12037	11956	11771	98.4527	97.7901
000088F	2143630	18690	18333	98.0899	0.855232
000938F	9630	9604	9413	98.0112	97.7466
000444F	84566	15060	14687	97.5232	17.3675
001047F	5780	5721	5537	96.7838	95.7958
000868F	12465	12307	11773	95.661	94.4485
000071F	2458042	4622	4410	95.4132	0.179411
000121F	1554609	4651	4281	92.0447	0.275375
000890F	11805	11618	10636	91.5476	90.0974
001194F	1435	1342	1222	91.0581	85.1568
000039F	3086967	4077	3706	90.9002	0.120053
000277F	423091	5870	5326	90.7325	1.25883
000250F	524024	7516	6779	90.1943	1.29364
000216F	705699	5536	4990	90.1373	0.7071
000019F	3834809	2242	1966	87.6896	0.0512672
001106F	3989	898	713	79.3987	17.8742
000302F	326059	12421	8336	67.1121	2.55659
000097F	2203423	3732	2010	53.8585	0.0912217
000017F	3986239	1928767	892	0.0462472	0.022377

## Sheet: Table S5
Table S5: Consensus sequences of ~180 bp tandem repeat units
>103870_arubra	AGTTTTATTCGGATCTATCCgTCTTCCAATATTCCAAATTCTTAGGACGTnTGTGATTTTATTTCGTTTGATgAAAAAAcnCtgCTATATCAGCCAATTTATTTACGnCCnnAAnAAAAACTCACGTTCAATTGCGTTTTGTGTGGTTCGTTAGTGAATCGGATTTTCGGGnACnAAAAnnnnn
>104435_arubra	AGTTTTATTCCGAGATTTCCGTCTTCAAATATTCCAAATACTTAGGACGTTGTGATTTTGTCTCGcTTGATGAAAAAAACTGACATATGATCCAATTTnTTTACGCCCAAACAAAAACTCGGATAGATTTGCGTTTTGTGTGTTTCGTTAGTGAATCGGAATTTCCGGGACCAAAAGTC
>110455_arubra	AGTTTTATTCCGAGATTTCCGTCtTnCAATATTCCAAATACTTAGGACGTTGTGATTTTGTCTCGTTTGATnGAAAAAACTGACATATGATCCAATTTATTTAGGCCCAAAcAAAACTnCGGATAGATTTGCGTTTTGTGTGTTTCGTTAGTGAATCGGAATTTCCGGGACCAAAagnc
>110706_arubra	AGTTTTATTCCGAGATTtnCGTCTTCAAATATTCCAAATTCTTAGGCCGTCnGGATTTTATTTCGTTTGATGAAAATAACTGCTATATGATATAATTTATTTACGCnAAAACAAAAACTCGCGTAGATTTTCGTTTCGTGTGGTTCGTTnGTGAATCGAAaTTnCcGGnnCAAAAnnnn
>111015_arubra	AGTTTTATTCCGAGATTTCCGTCTTCAnAATATTCGAAATACTTAGGACGTTGTGnTTTTnnTTnCnGTTTGATGAAAAAAACTGACATATGATCCAATTTATTTACGCCCAAACAAAAACTCGGATAGATTTGCGTTTTGTGTGTTTCGTTAGTGAATCGGAATTTCCGGGACCAAAAATCn
>115201_arubra	AGTTTTATTCCGAGATTTCCGTCTTCAAATATTCCAAATACTTAGGACGTTGTGATTTTCTnTCGTTTGATGAAAAAAAACTGACATnTGATCCAATTTATTTACGCCCAAACAAAAACTCGGATAGATTnnGCGTTTTGTGTGTTTCGTTAGTGAATCGGAATTTCCGGGACCAAAAATC
>120738_arubra	AGTTTTATTCCGAGATTTCCGTCTTCAAATATnCCAAATACTTAGGACGTTGTGATTTTCnTTCGTTTGnTGnAAAAAAnnnnnCAnnTGnnCCAATTTATTTnGGCCCAAACAAAAACTCGGATAGATTTGCGTTTTGTGTGTTTCGnTTAGTGAATCGGAATTTCCGGGACCAAAAATC
>124536_arubra	AGTTTTATTCCGAGATTTCCGTCTTCAAATATTCCAAAgACTTAGGACGTTGTGATTTTCTnTCGTTTGATGAAAAAAACTGACATtTGATCCAATTTATTTACGCCCAAACAAAAACTCGGATAGATTcGCGTTTTGTGTGTTTCGTTAGTGAATCGGAATTTCCGGGACCAAAAATC
>124974_arubra	AGTTTTATTCCGAGATTTCCGTCTTCAAATATTCcAAATACTTAGGACGTTGTGATTTTGTCTCGnTTGATGAAAAAAACTGACATATGATCCAATTTATTTAcGCCCAAACAAAAACTCGGATAGATTTGCGTTTTGTGTGTTTCGTTAGTGAATCGGAATTTCCGGGACCAAAAGTCn
>132892_arubra	AGTTTTATTCCGAGATTTCCGTCTTCAAATATTCCAAATACTTAGGACGTTGTGATTTTGTCTCGCTTGATGAAAAAAACTGACATATGATCCAATTTATTTAGnGCCCAAACAAAAACTCGGATAGATTTGCGTTTTGnnTGTGTTTCGTTAGTGAATCGGAATTTCCGGGACCAAAAGTC
>148036_arubra	AGTTTTATTCCGAGATTTCCGTCTTCAAATATTCCAAATACTTAGGACGTTGTGATTTTGTCTCGCTTGATGAAAAAAACTGACATATGATCCAATTTATTTACGCCCAAACAAAAACTCGGATAGATTTGCGTTTTGTGTGTTTCGTTAGTGAATCGGAATTTCCGGGACCAAAAGTC
>155738_arubra	AGTTTTATTCCGAGATTTCCGTCTTCAAATATTCCAAATACTTAGGACGTTGTGATTTTGTCTCGTTTGATGAAAAAAACTGACATATGATCCAATTTATTTACGCCCAAACAAAAACTCGGATAGATTTGCGTTTTGTGTGTTTCGTTAGTGAATCGGAATTTCCGGGACCAAAAGTC
>157887_arubra	AGTTTTATTCCGAGATTTCCGTCTTCAAATATTCCAAATACTTAGGACGTTGTGATTTTGTCTCGTTTGATGAAAAAAACTGACATATGATCCAATTTATTTACGCCCAAACAAAAACTCGGATAGATTTGCGTTTTGTGTGTTTCGTTAGTGAATCGGAATTTCCGGGACCAAAAGTC
>161070_arubra	AGTTTTATTCCGAGATTTCCGTCTTCAAATATTCCAAATACTTAGGACGTTGTGATTTTGTCTCGTTTGATGAAAAAAAACTGACATATGATCCAATTTnTTTAGGCCCAAACAAAAACTCGGATAGATTTGCGTTTTGTGTGTTTCGTTAGTGAATCGGAATTTCCGGGACCAAAAGTC
>16787_arubra	AGTTTTATTCCGAGATTTCCGTCTTCAAATATnCnAAATACTTAGGACGTTGTGATTTTcTTTCGTTTGATGAAAAAAACTGACATATGATCCAATTTATTTACGCCCAAACAAAAACTCGGATAGATTTGCGTTTTGTGTGTTTCGTTAGTGAATCGGAATTTCCGGGACCAAAAATC
>22780_arubra	AGTTTTATTCCGAGATTTCCGTCTTCAAATATTCCAAAGACTTAGGACGTTGTGATTTTnnnTCGTTTGATGAAAAAAACTGACATATGATCCAATTTATTTACGnCCAAACAAAAACTCGGATAGATTTGCGTTTTGTGTGTTTCGTTAGTGAATCGGAATTTCCGGGnCCAAAAAnC
>23055_1_arubra	AGTTTTATTCCGAGATTTCCGTCTTCAAATATTCCAAATACTTAGGACGTTGTGATTTTGTCTCGTTTGATGAAAAAAAACTGACATATGATCCAATTTATTTACGCCCAAACAAAAACTCGGATAGATTTGCGTTTTGTGTGTTTCGTTAGTGAATCGGAATTTCCGGGACCAAAAGTC
>23055_2_arubra	AGTTTTATTCCGAGATTTCCGTCTTCAAATATTCCAAATACTTAGGACGTTGTGATTTTGTCTCGTTTGATGAAAAAAACTGACATATGATCCAATTTATTTACGCCCAAACAAAAACTCGGATAGATTTGCGTTTTGTGTGTTTCGTTAGTGAATCGGAATTTCCGGGACCAAAAGTC
>32392_arubra	AGTTTTATTCCGAGATTTCCGTCTTCAAATATTCCAAATACTTAGGACGTTGTGATTTTcTCTCGTTTGATGAAAAAAACTGACATATGATCCAATTTATTTAGGCCCAAACAAAAACTCGGATAGATTTGCGTTTTGTGTGTTTCGTTAGTGAATCGGAATTTCCGGGACCAAAAGTC
>36122_arubra	AGTTTTATTCCGAGATTTCCGTCTTCAAATATTCCAAATACTTAGGACGTTGTGATTTTGTCTCGTTTGATGAAAAAnAACTGACATATGATCCAATTTCTTTAGGCCCAAACAAAAACTCGGATAGATTTGCGTTTTGTGTGTTTCGTTAGTGAATCGGAATTTCCGGGACCAAAAGTC
>40534_arubra	AGTTTTGTTCTGATCTTTCAGTCTTCCAATATCATAGACTATGTGGGCGATGTAATTTGGTTTCGTTTGACGCAAAAAACTTGTTTnTTcAGCAAAATTATTTACAATTGGATACGCACTCCCGTTTAATCCTATTCTGGGACCTGCACTGGTGAATCAGATTTTGGTGnGCCAAAAAGGn
>41720_arubra	AGTTTTATTCCGAGATTTCCGTCTTCAAATATTCGAAATACTTAGGACGTTGTGATTTTCTnTCGTTTGATGAAAAAAACTGACATATGATCCAATTTCTTTAGGCCCAAACAAAAACTCGGATAGATTTGCGTTTTGTGTGTTTCGTTAGTGAATCGGAATTTCCGGGACCAAAAGTC
>42351_arubra	AGTTTTATTCCGAGATTTCCGTCTTCAAATATTCCAAATACTTAGGACGTTGTGATTTTGTCTCGTTTGATGAAAAAAACTGACATATGATCCAATTTATTTAGGCCCAAACAAAAACTCGGATAGATTTGCGTTTTGTGTGTTTCGTTAGTGAATCGGAATTTCCGGGACCAAAAGTC
>44508_arubra	AGTTTTATTCCGAGATTTCCGTCTTCAAATATTCCAAATACnTTAGGACGTTGTGATTTTGTCTCGTTTGnATGAAAAAAACTGACATATGATCCAATTTnTTTAGGCCCAAACAAAAACTCGGATAGATTTGCGTTTTTGTGTGTTTCGTTAGTGAATCGGAATTTCCGGGACCAAAAGTCnn
>44521_arubra	nAnTTTTATnCGAGATTTCCGTCTTCAAATATTCCAAATAnCTTAGGACGTTGTGATTTTnTCTCGTTTGATGAAAAAAACTGACATATGATCCAATTTATTTACGCCCAAACAAAAACTCGGATAGATTTGCGTnTTTGTGTGTTTCGTTAGTGAATCGGAATTTCCGGGACCAAAAAnC
>44718_arubra	nAGTTTTATTCCGAGATTTCCGTCTTCAAATATTCCAAATACTTAGGACGTTGTGATTTTGTnCTCGTTTGATGAAAAAAACTGACATAnTGATCCAATTTATTTACGCCCAAACAAAAACTCGGAnTAGATTTGCGTTTTGTGTGTTTCGTTAGTGAATCGGAATTTCCGGGACCAAAAGTCn
>47475_arubra	nAGTTTTATTCCGAGATTTCCGTCTTCAAATAnTTCCAAATACTTAGGACGTTGTGATTTTnTCTCGTTTGAnTGAAAAAAACTGACATATGATCCAATTTATTTACGCCCAAACAnAAAACTCGGATAGATTTGCGTTTTGTGTGTTTCGTTAGTGAATCGGAATTTCCGGGACCAAAAATCn
>49734_arubra	AGTTTTATTCCGAGATTTCCGTCTTCAAATATTCCAAATACTTAGGACGTTGTGATTTTCTTTCGTTTGATGAnAAAAAACTGACATATGATCCAATTTATTTACGCCCAAACAAAAACTCGGATAGATTTGCGTTTTGTGTGTTTCGTTAGTGAATCGGAATTTCCGGGACCAAAAATC
>52970_arubra	aGTTTTATTCCGAGATTTCCGTCTTCAAATATTCCAAATACTTAGGACGTTGTGATTTTgTCTCGTTTGATGAAaAAAACTGACATATGATCCAATTTATTTACGCCCAAACAAAAACTCGGATAGATTTGCGTTTTGTGTGTTTcGTTAGTGAATCGGAATTTCCnGgaCcAAAaatn
>55254_arubra	AGTTTTATTCCGAGATTTCCGTCTTCAAATATTCCAAAGACTTAGGACGTTGTGATTTTCtTTCGTTTGATGAAAAAAACTGnACATATGATCCAATTTATTTAnCGTCCAAACAAAAACTCGGATAGATTTGCGTTTTGTGTGTTTCGTTAGTGAATCGGAATTTCCGGGACCAAAAATC
>60418_arubra	AGTTTTATTCCGAGATTTCCGTCTTCAAATATTCCAAATACTTAGGACGTTGTGATTTTGTCTCGTTTGATGAAAAAAACTGACATATGATCCAATTTATTTAGGCCCAAACAnAAAACTCGGATAGATTTGCGTTTTGTGTGTTTCGTTAGTGAATCGGAATTTCCGGGACCAAAAnTCn
>60532_arubra	AGTTTTATTCCGAGATTTCCGTCTTCAAATATTCCAAATTCTTAGGCCGTCGGGATTTTATTTCGTTTGATGAAAATAACTGCTATATGATATAATTTATTTACGCnnAAACAAAAACTCGCGTAGATTTnTCGTTTCGTGTGGTTCGGTAGTGAATCGGAATTTCCGGGACAAAAAAGC
>62360_arubra	AGTTTTATTCCGAGATTTCCGTCTTCAAATATTCCAAAgACTTAGGACGTTGTGATTTTcTTTCGTTTGATGAAAAAAACTGACATtTGATCCAATTTATTTACGCCCAAACAAAAACTCGGATAGATTnGCGTTTTGTGTGTTTCGTTAGTGAATCGGAATTTCCGGGACCAAAAATC
>64727_1_arubra	nnnTTTATTCCGAGATTTCCGTCTTCAAATATTCCAAATACTTAGGACGTTGTGATTTTGTCTCGCTTGATGAAAAAAACTGACATATGATCCAATTTATTTAGGCCCAAAnAAnnAAACTCGGATAGATTTGCGTTTTGTGTGTTTCGTTAGTGAATCnnGGAATTTCCGGGATCAAAAGTC
>64727_2_arubra	AGTTTTATTCCGAGATTTCCGTCTTCAAATATTCCAAATACTTAGGACGTTGTGATTTTGTCTCGcTTGATGAAAAAAnCTGACATATGATCCAAnTTTATTTAGGCCCAAACAAAAACTCGGATAGATTTGCGTTTTGTGTGTTnTCGTTAGTGAATCGGAATTTCCGGGAcCAAAAGTC
>65250_arubra	AGTTTTATTCCGAGATTTCCGTCTTCAAATATTCGAAATACTTAGGACGTTGTGATTTTnTCTCGTTTGATGAAAAnAAACTGACATATGATCCAATTTnTTTAnGCCCAAAnCAAAAACTCGGATAGATTTGCGTTTTGTGTGTTTCGTTAGTGAATCGGAATTTCCGGGACCAAAAGTC
>69378_arubra	AGTTTTATTCCGAGATTTCCGTCTTCAAATATTCCAAATACTTAGGACGTTGTGATTTTGTCTCGTTTGATGAAAAAAAACTGACATATGATCCAATTTATTTAnnGCCCnAAnAAAAACTCGGATAGATTTGCGTTTTGTGTGTTTCGTTAGTGAATCGGAATTTCCGGGACCAAAAnnn
>74118_arubra	AGTTTTATTCCGAGATTTCCGTCTTCAAATATTCGAAATACTTAGGACGTTGTGATTTnTCTTTCGTTTGATGAAAAAAACTGACATATGATCCAATTTATTTAnGCCCAAACAAAAACTCGGATAGATTTGCGTTTTnGTGTGTTTCGTTAGTGAATCGGAATTTCCGGGACCAAAAATC
>79423_arubra	AGTTTTATTCCGAGATTTCCGTCTTCAAATATTCGnAAATACTTAGGACGTTGTGATTTTCTTTCGTTTGATnGAAAAAAACTGACATATGATCCAATTTATTTAGGnCCAAACAAAAACTCGGATAGATTTGCGTTTTGTGTGTTTCGTTAGTGAATCGGAATTTCCGGGACCAAAAATCn
>84296_arubra	AGTTTTATTCGGATCTTTCCGCCTTCCAATATTCCAAATTCTTAGGACGTTGTGATTTTATTTCGTTTGnTAAAAAAACTnTCTATATCAGCCAATTTATTTACGCCCAAACAAAAACTCACGTTCAATTGCGTTTTGTGTGGTTCGTTAGTGAATCGGATTTTCGnGGACCAAAAAGCn
>8532_arubra	AnTTTTATTCCGAGATTTCCGTCTTCAAATATTCCAAATACTTAGGACGTTGTGATTTTnTnnTCGTTTGATGAAAAAAACTGACATATGATCCAATTTnTTTAnGCCCAAACAAAAACTCGGATAGATTTGCGTTTTGTGTGTTTCGTTAGTGAATCGGAATTTCCGGnnCnAAAAnnn
>9616_arubra	AGTTTTATTCCGAGATTTCCGTCTTCAAATATTCCAAATACTTAGGACGTTGTGATTTTCTTTCGTTTGATGAAAAnnAAACTGACATATGATCCAATTTATTTACGCCCAAACAnAAAACTCGGATAGATTTGCGTTTTGTGTGTTTCGTTAGTGAATCGGAATTTCCGGGACCAAAAATCn
>96515_arubra	AGTTTTGTTCTGATCTTTCAGTCTTCCaATATcATAGACTATGTGGGCGATGTAATTTGGTTTCgTTTGACGCAAAAAACTTGTTTTTcAGCAAAATTATTTACAATTGGATACGCACTCCCGTTTAATCCTATTCTGGGACCTGCACTGGTGAATCAGATTTTGGTGAGCCAAAAAGG
>QAOD01006493_aglutinosa	AGTTTTATTCCGAGATTTCCGTCTTCAAATATTCCAAATTCTTAGGACGTTnTGATTTTATTTCGTTTGATGAAAATAACTGCTATATGATCCAATTTATTTACGCCCAAACAAAAACTCGCGTTCATTTGCGTTTTGTGTGGTTCGTTAGTGAATCGGAATTTCCGGGACCAAAAAGC
>QAOD01014896_aglutinosa	AGTTAAATTCTGATCTCTCCGTCTTCCAATATTnCAAACTnTTAGGGCGTTGTGATTTTGTTTCGTTTGACgAAAnnnnnnnnnnnAnnAAACTGCTATATCAGCAAATTTATTTACGCCCGAACACAAACTCAnGTTAAATTGCGTTTTGCGTGGTACATTAGTAAATCAGATTTTGGAGGACCAAAAAGC
>QAOD01026141_aglutinosa	AGTTTTATTCCGAnATTTCCGTCTTCAAATATTCCAAATTCTTAGGACGTCGTGATTTTnTTTCGTTTGACGAAAATAACTGCTATATGGTACAATTTATTTACGCCCAAACAAAAACTCGCGTTCATTTGCGTnTTTGTGTGGTTCGTTAGTGAATCGGAATTTCCGGGACCAAAAAGC
>QAOD01038883_aglutinosa	AGTTTTATTCcGATaTTTCCGTCTTCCAATATTCCAAATTCTTAGGACGTTGTGATTTTATTTCGTTTGATGnAAAAAAACTGCTATATCAgCCAATTTATTTACGCCCAAACAAAAACTCACGTTCATTTGCGTTTTGTGTGGTTCGTTAGTGAATCGGATTTTCGGGGACCAAAAAGC
>QAOD01109499_aglutinosa	AGTTTTATTCCGAGATTTCCGTCTTCCAATATTCCAAATTCTTAGGACGTTnTGATTTTGTTTCGTTTGATGAAAATAACTGCTATATGATACAATTTATTTACGCCCAAACAAAAACnTCGCGTTCATTTGCGTTTTGTGTGGTTCGTTAGTGAATCGGAATTTCCGGGACCAAAAAGC

## Sheet: Table S6
Table S6: Sizes and gene content of syntenic duplicated segments identified by MCScanX.
Each row describes a duplicate segment pair indicating the lengths of the two segments, their number of duplicate genes, and the total number of genes in each segment.
Segment A length	Segment B length	Duplicated gene number	Number of genes segment A	Number of genes segment B
4301709	875091	12	496	102
4703659	153069	6	555	24
565302	401430	14	77	49
555410	1239053	14	71	173
469107	574534	9	65	88
3641510	571161	7	429	69
1377202	772160	10	170	84
382681	239134	6	42	40
5025872	498451	9	572	73
1302192	1109251	25	173	147
4791409	2463185	12	612	303
2840221	1515967	12	371	178
1811557	406164	8	232	50
245604	113963	7	34	23
4791409	1217518	19	612	167
2909027	465490	7	377	59
3603361	580997	7	466	68
2329647	972745	13	302	131
216985	194320	9	29	26
1009225	2111889	15	134	272
581072	1712789	7	76	224
119465	123259	6	10	16
717495	657336	10	84	90
655129	898113	10	81	111
45944	69045	6	6	12
3104010	465260	9	391	63
2698666	539561	7	340	64
1492990	1158908	6	182	144
531699	708807	8	62	87
32968	67903	8	8	13
1244876	811164	8	130	110
329097	171214	6	31	22
2060422	1785796	18	263	233
547169	1301582	8	84	187
215522	205340	7	36	25
2391338	48834	7	309	7
1457452	1044150	16	170	123
1763885	1537891	8	204	193
1036040	1297969	14	147	147
47600	84777	7	7	8
2846498	1556558	6	259	173
363416	231045	6	39	34
2547809	336507	7	309	48
1974327	281341	6	237	39
1377331	224849	8	159	34
2474553	564302	8	300	60
173533	218246	6	21	29
256154	184131	6	35	28
299360	313970	14	38	34
732648	818499	35	82	88
853891	278660	7	88	34
934649	119127	9	102	19
333058	246566	14	34	41
929550	478437	11	118	72
170138	113963	6	27	23
2463185	1059751	13	303	137
710325	538894	12	90	64
956859	428430	8	115	45
1631204	415145	8	216	59
1339331	925515	24	142	133
2254656	961187	14	238	105
1009381	204771	6	110	34
70620	56577	6	10	7
230690	93503	7	30	18
347495	1040880	6	38	101
60041	60707	8	9	9
1191024	637966	6	146	45
1689174	363073	8	220	49
548648	383860	12	66	60
167152	318056	6	23	40
330040	395233	7	34	38
407665	795708	8	63	118
604707	679619	15	88	91
1990601	120935	7	261	18
1558164	1381309	14	176	146
181984	185854	14	20	23
1355918	1733603	26	162	203
1553034	1075818	26	187	127
1861656	757715	20	227	95
736323	1092238	10	98	132
323542	399087	8	34	46
949837	689608	20	106	93
1282131	517189	8	159	67
174332	383660	6	13	37
217071	81162	7	23	7
985154	127962	8	125	14
166760	154330	6	22	18
444640	281905	6	70	38
1324974	834326	6	178	98
103322	392772	6	11	42
108499	237770	6	13	23
766165	507214	8	85	61
737648	546336	11	83	74
643152	451523	8	74	60
795708	337641	7	118	46
1198878	1531080	17	155	185
211609	237779	19	31	37
1101109	1018182	6	143	124
347905	245750	7	50	28
71909	88970	8	13	15
527277	446091	41	66	56
1422701	314717	6	194	45
328281	563858	8	49	60
543708	1374413	12	59	166
426517	150432	6	43	21
612560	803058	14	72	113
300485	315150	9	45	42
439024	399114	8	71	37
98585	80286	8	15	12
381844	401830	8	46	65
463703	306664	7	64	42
1366029	279452	8	165	34
1385430	36851	6	168	7
944417	1005556	17	118	121
1161662	121570	6	145	18
1392846	13189	5	180	5
160821	56529	8	17	11
1336489	237646	6	140	32
1097248	1006328	9	166	142
524968	292186	6	83	36
988373	903540	16	152	123
260919	370732	7	39	42
281849	407102	7	45	51
490438	33209	6	79	7
285603	286278	6	41	34
274272	261149	6	40	32
656654	505939	10	89	72
253445	142906	17	43	24
94986	182619	7	11	25
588160	719898	7	61	80
15382	15002	6	6	6
664814	177953	6	79	15
663535	59585	8	82	8
331752	611382	10	34	65
163975	203592	6	24	28
664491	686071	12	67	85
40204	30319	6	7	9
543087	84415	7	67	8
581725	343131	6	50	34
77164	138423	8	15	13
474906	42327	7	68	11
217567	226388	7	33	16
276413	190802	11	32	18
67324	44031	7	11	9
277809	557942	8	34	50
277257	310334	6	33	21
234772	86589	7	28	13
218783	161036	12	33	19
227174	113352	10	24	17
92479	70463	8	12	10
209284	235001	18	23	30
197759	188881	14	25	21
159587	88135	6	19	11
219445	133634	6	25	21
87338	94931	7	9	14
97780	104093	7	10	9
111762	113886	12	15	18
64875	61216	7	8	9
137980	159824	10	20	23
235483	297659	7	26	31
199135	67350	8	35	11
205314	136447	9	17	14
83589	54146	6	13	8
164363	105131	6	19	9
348957	151126	6	31	17
44341	44166	9	13	10
151859	134514	6	17	12
143676	101735	8	14	10
320508	287970	9	39	29
209075	160314	13	30	34
52821	45640	6	12	12
204733	225414	6	28	26
246001	210903	6	36	26
246787	288879	6	33	26
115532	115788	9	13	20
160027	156856	9	22	19
372102	326319	10	44	43
128957	93465	6	14	18
257755	301523	10	20	26
149076	188254	6	19	19
185534	148936	7	18	23
142950	237670	10	20	28
219656	42542	6	19	9
340824	384440	32	48	56
50230	50293	6	8	10
65810	41572	8	11	8
120560	120221	11	16	12
41714	55964	7	8	9
142724	156688	11	17	23
129895	155623	8	18	22
40029	39872	6	8	9
7016	7017	5	5	5
7016	7015	5	5	5
7016	7015	5	5	5
33967	18713	5	5	5
22860	22105	5	5	5
9145	9145	6	8	8
7017	7015	5	5	5
7017	7015	5	5	5
9145	9145	6	8	8
7017	7015	5	5	5
7017	7015	5	5	5
8982	9145	6	8	8
8982	9137	6	8	8
8982	8695	6	8	8
11383	11379	5	5	5
9145	9145	6	8	8
7017	7015	5	5	5
7017	7015	5	5	5
7017	7015	5	5	5
9145	8695	6	8	8
5595	5594	4	4	4
153630297	84371564

## Sheet: Table S7
Table S7: Output of GOATOOLS evaluating the overrepresentation of gene ontology assignments given to Arabidopsis homologs of red alder genes found as tandem repeats
GO	NS	enrichment	name	ratio_in_study	ratio_in_pop	p_uncorrected	depth	study_count	p_bonferroni	p_sidak	p_holm	p_fdr_bh	study_items
GO:0003824	MF	e	catalytic activity	391/884	7694/33602	1.04816e-45	1	391	2.12358e-42	2.07006e-42	2.12358e-42	2.12358e-42	AT1G01090, AT1G01420, AT1G01580, AT1G01800, AT1G02205, AT1G03940, AT1G04110, AT1G04220, AT1G05280, AT1G06620, AT1G06840, AT1G07080, AT1G07440, AT1G07650, AT1G08080, AT1G08840, AT1G09890, AT1G09970, AT1G10370, AT1G11330, AT1G11340, AT1G11580, AT1G13130, AT1G13280, AT1G14550, AT1G14700, AT1G15125, AT1G16110, AT1G16330, AT1G17170, AT1G17180, AT1G17190, AT1G19190, AT1G19640, AT1G20140, AT1G21270, AT1…
GO:0110165	CC	e	cellular anatomical entity	582/884	14477/33602	4.00589e-43	1	582	2.15116e-40	2.09702e-40	2.15116e-40	2.15116e-40	AT1G01090, AT1G01580, AT1G01620, AT1G01800, AT1G02205, AT1G02260, AT1G02520, AT1G02816, AT1G03220, AT1G04110, AT1G04220, AT1G06840, AT1G06970, AT1G07080, AT1G07530, AT1G07650, AT1G07730, AT1G08080, AT1G08840, AT1G09070, AT1G09155, AT1G09970, AT1G10370, AT1G11330, AT1G11340, AT1G11580, AT1G11910, AT1G11925, AT1G13130, AT1G13280, AT1G14550, AT1G14700, AT1G15520, AT1G15960, AT1G16110, AT1G16330, AT1…
GO:0050896	BP	e	response to stimulus	191/884	3217/33602	3.38592e-27	1	191	1.18067e-23	1.15091e-23	1.18067e-23	1.18067e-23	AT1G01580, AT1G01620, AT1G03220, AT1G04220, AT1G07400, AT1G07530, AT1G11910, AT1G14550, AT1G15520, AT1G17190, AT1G19320, AT1G19640, AT1G20030, AT1G21270, AT1G22640, AT1G23010, AT1G24020, AT1G24190, AT1G24620, AT1G32920, AT1G42540, AT1G45616, AT1G50010, AT1G50180, AT1G52500, AT1G52890, AT1G53940, AT1G55020, AT1G58170, AT1G59780, AT1G60420, AT1G61560, AT1G63460, AT1G65870, AT1G70830, AT1G70840, AT1…
GO:0012505	CC	e	endomembrane system	203/884	3914/33602	9.37455e-22	2	203	5.03414e-19	4.90744e-19	5.02476e-19	2.51707e-19	AT1G02205, AT1G02260, AT1G07650, AT1G07730, AT1G08080, AT1G09155, AT1G11340, AT1G11925, AT1G13130, AT1G14550, AT1G16110, AT1G18980, AT1G19320, AT1G20925, AT1G23890, AT1G24190, AT1G29750, AT1G30700, AT1G32920, AT1G32970, AT1G33540, AT1G33811, AT1G35710, AT1G43650, AT1G49740, AT1G50060, AT1G53940, AT1G55770, AT1G58170, AT1G64940, AT1G65680, AT1G66910, AT1G66920, AT1G67000, AT1G67520, AT1G69730, AT1…
GO:0016020	CC	e	membrane	195/884	3762/33602	7.8976e-21	2	195	4.24101e-18	4.13428e-18	4.22522e-18	1.17303e-18	AT1G01580, AT1G01620, AT1G02520, AT1G02816, AT1G03220, AT1G04220, AT1G06840, AT1G09970, AT1G11330, AT1G11580, AT1G13280, AT1G15520, AT1G15960, AT1G16860, AT1G17840, AT1G21270, AT1G24020, AT1G27040, AT1G28220, AT1G29930, AT1G30320, AT1G30360, AT1G31460, AT1G33110, AT1G34300, AT1G42540, AT1G43650, AT1G45616, AT1G47330, AT1G50010, AT1G52290, AT1G54730, AT1G55850, AT1G60690, AT1G61560, AT1G62200, AT1…
GO:0005886	CC	e	plasma membrane	124/884	1902/33602	8.73766e-21	3	124	4.69212e-18	4.57404e-18	4.66591e-18	1.17303e-18	AT1G01580, AT1G01620, AT1G02520, AT1G02816, AT1G03220, AT1G06840, AT1G09970, AT1G11330, AT1G11580, AT1G13280, AT1G15520, AT1G16860, AT1G17840, AT1G21270, AT1G30320, AT1G30360, AT1G31460, AT1G34300, AT1G47330, AT1G52290, AT1G55850, AT1G60690, AT1G61560, AT1G65730, AT1G70520, AT1G70530, AT1G71140, AT1G71380, AT1G75280, AT1G75950, AT1G77120, AT1G78380, AT1G78880, AT2G02990, AT2G17290, AT2G18630, AT2…
GO:0006950	BP	e	response to stress	120/884	1960/33602	6.61299e-18	2	120	2.30595e-14	2.24783e-14	2.30529e-14	1.15298e-14	AT1G01620, AT1G03220, AT1G04220, AT1G07400, AT1G11910, AT1G14550, AT1G15520, AT1G17190, AT1G19640, AT1G22640, AT1G23010, AT1G24020, AT1G24620, AT1G32920, AT1G45616, AT1G50010, AT1G50180, AT1G52500, AT1G52890, AT1G53940, AT1G55020, AT1G58170, AT1G59780, AT1G61560, AT1G63460, AT1G65870, AT1G70830, AT1G70840, AT1G70890, AT1G71040, AT1G71695, AT1G72060, AT1G72300, AT1G72930, AT1G75280, AT1G76690, AT1…
GO:0016740	MF	e	transferase activity	156/884	3018/33602	2.6763e-16	2	156	5.42218e-13	5.28554e-13	5.41951e-13	2.71109e-13	AT1G01420, AT1G03940, AT1G04220, AT1G05280, AT1G06840, AT1G07650, AT1G09970, AT1G10370, AT1G11330, AT1G11340, AT1G15125, AT1G16110, AT1G16330, AT1G17170, AT1G17180, AT1G17190, AT1G19640, AT1G20140, AT1G21270, AT1G22340, AT1G22360, AT1G22380, AT1G24430, AT1G29750, AT1G34300, AT1G35710, AT1G47210, AT1G52290, AT1G55850, AT1G63800, AT1G65790, AT1G66520, AT1G66910, AT1G66920, AT1G67000, AT1G67520, AT1…
GO:0009607	BP	e	response to biotic stimulus	59/884	688/33602	2.39005e-15	2	59	8.33409e-12	8.12402e-12	8.32931e-12	2.77803e-12	AT1G01580, AT1G15520, AT1G19320, AT1G20030, AT1G24020, AT1G53940, AT1G55020, AT1G61560, AT1G70830, AT1G70840, AT1G70890, AT1G72930, AT1G75030, AT1G75800, AT2G15480, AT2G15490, AT2G17860, AT2G23620, AT2G26560, AT2G34930, AT2G38870, AT2G41430, AT3G07040, AT3G10985, AT3G12500, AT3G12580, AT3G17210, AT3G20600, AT3G24550, AT3G45140, AT3G46530, AT3G51660, AT3G53160, AT3G57260, AT3G60240, AT4G08450, AT4…
GO:0016491	MF	e	oxidoreductase activity	93/884	1498/33602	1.93209e-14	2	93	3.91441e-11	3.81577e-11	3.91055e-11	1.3048e-11	AT1G01090, AT1G01580, AT1G01800, AT1G06620, AT1G07440, AT1G14550, AT1G23010, AT1G30700, AT1G32100, AT1G52790, AT1G55020, AT1G60420, AT1G60680, AT1G60690, AT1G63460, AT1G64940, AT1G71040, AT1G71695, AT1G72680, AT1G75130, AT1G76690, AT1G77120, AT2G15780, AT2G16530, AT2G24580, AT2G25060, AT2G27035, AT2G29150, AT2G32300, AT2G34790, AT2G37770, AT2G40890, AT2G42250, AT2G44890, AT2G45400, AT2G45510, AT2…
GO:0051707	BP	e	response to other organism	53/884	646/33602	3.76996e-13	4	53	1.31458e-09	1.28145e-09	1.31345e-09	3.28646e-10	AT1G01580, AT1G19320, AT1G20030, AT1G53940, AT1G55020, AT1G61560, AT1G72930, AT1G75030, AT1G75800, AT2G15480, AT2G15490, AT2G17860, AT2G23620, AT2G26560, AT2G34930, AT2G38870, AT2G41430, AT3G07040, AT3G10985, AT3G12500, AT3G12580, AT3G17210, AT3G20600, AT3G24550, AT3G45140, AT3G46530, AT3G51660, AT3G53160, AT3G57260, AT3G60240, AT4G08450, AT4G11650, AT4G12010, AT4G15760, AT4G20970, AT4G24180, AT4…
GO:0043207	BP	e	response to external biotic stimulus	53/884	654/33602	6.09816e-13	3	53	2.12643e-09	2.07283e-09	2.12399e-09	4.23497e-10	AT1G01580, AT1G19320, AT1G20030, AT1G53940, AT1G55020, AT1G61560, AT1G72930, AT1G75030, AT1G75800, AT2G15480, AT2G15490, AT2G17860, AT2G23620, AT2G26560, AT2G34930, AT2G38870, AT2G41430, AT3G07040, AT3G10985, AT3G12500, AT3G12580, AT3G17210, AT3G20600, AT3G24550, AT3G45140, AT3G46530, AT3G51660, AT3G53160, AT3G57260, AT3G60240, AT4G08450, AT4G11650, AT4G12010, AT4G15760, AT4G20970, AT4G24180, AT4…
GO:0044419	BP	e	interspecies interaction between organisms	53/884	657/33602	7.28701e-13	1	53	2.54098e-09	2.47693e-09	2.53734e-09	4.23497e-10	AT1G01580, AT1G19320, AT1G20030, AT1G53940, AT1G55020, AT1G61560, AT1G72930, AT1G75030, AT1G75800, AT2G15480, AT2G15490, AT2G17860, AT2G23620, AT2G26560, AT2G34930, AT2G38870, AT2G41430, AT3G07040, AT3G10985, AT3G12500, AT3G12580, AT3G17210, AT3G20600, AT3G24550, AT3G45140, AT3G46530, AT3G51660, AT3G53160, AT3G57260, AT3G60240, AT4G08450, AT4G11650, AT4G12010, AT4G15760, AT4G20970, AT4G24180, AT4…
GO:0009605	BP	e	response to external stimulus	61/884	836/33602	1.02202e-12	2	61	3.5638e-09	3.47396e-09	3.55766e-09	5.09114e-10	AT1G01580, AT1G19320, AT1G20030, AT1G23010, AT1G53940, AT1G55020, AT1G61560, AT1G71040, AT1G72930, AT1G75030, AT1G75800, AT1G78380, AT2G02990, AT2G15480, AT2G15490, AT2G17860, AT2G23620, AT2G26560, AT2G34930, AT2G38870, AT2G41430, AT2G45130, AT2G47000, AT3G07040, AT3G10985, AT3G12500, AT3G12580, AT3G17210, AT3G17600, AT3G20600, AT3G24550, AT3G45140, AT3G46530, AT3G51660, AT3G53160, AT3G57260, AT3…
GO:0030312	CC	e	external encapsulating structure	46/884	551/33602	7.66942e-12	2	46	4.11848e-09	4.01483e-09	4.0878e-09	6.86413e-10	AT1G01800, AT1G03220, AT1G11580, AT1G17860, AT1G28110, AT1G32960, AT1G47960, AT1G50010, AT1G65870, AT1G71040, AT1G71380, AT1G71695, AT1G74010, AT2G02990, AT2G16430, AT2G18660, AT2G34790, AT2G34930, AT2G38540, AT2G38870, AT2G44450, AT3G07830, AT3G10720, AT3G12580, AT3G14920, AT3G22060, AT3G26720, AT3G57030, AT3G57260, AT4G02320, AT4G08950, AT4G12420, AT4G16260, AT4G19810, AT5G05340, AT5G13980, AT5…
GO:0005618	CC	e	cell wall	46/884	551/33602	7.66942e-12	3	46	4.11848e-09	4.01483e-09	4.0878e-09	6.86413e-10	AT1G01800, AT1G03220, AT1G11580, AT1G17860, AT1G28110, AT1G32960, AT1G47960, AT1G50010, AT1G65870, AT1G71040, AT1G71380, AT1G71695, AT1G74010, AT2G02990, AT2G16430, AT2G18660, AT2G34790, AT2G34930, AT2G38540, AT2G38870, AT2G44450, AT3G07830, AT3G10720, AT3G12580, AT3G14920, AT3G22060, AT3G26720, AT3G57030, AT3G57260, AT4G02320, AT4G08950, AT4G12420, AT4G16260, AT4G19810, AT5G05340, AT5G13980, AT5…
GO:0019748	BP	e	secondary metabolic process	28/884	208/33602	1.6871e-12	2	28	5.88291e-09	5.73462e-09	5.8711e-09	7.35363e-10	AT1G04220, AT1G10370, AT1G17170, AT1G17180, AT1G17190, AT1G22640, AT1G32100, AT1G32770, AT1G58170, AT1G65870, AT1G72680, AT1G78380, AT2G20610, AT2G21100, AT2G29420, AT2G39430, AT2G40890, AT3G09220, AT3G09270, AT3G24503, AT4G23690, AT4G34050, AT5G09360, AT5G35550, AT5G44070, AT5G48100, AT5G54160, AT5G58490
GO:0043167	MF	e	ion binding	177/884	4042/33602	6.30429e-12	2	177	1.27725e-08	1.24506e-08	1.27536e-08	3.19312e-09	AT1G06840, AT1G07650, AT1G08080, AT1G08840, AT1G09970, AT1G11330, AT1G11340, AT1G13130, AT1G17170, AT1G18980, AT1G21270, AT1G23010, AT1G24620, AT1G29750, AT1G29930, AT1G30700, AT1G34300, AT1G35710, AT1G50180, AT1G52290, AT1G53140, AT1G55530, AT1G59780, AT1G60360, AT1G64940, AT1G66920, AT1G67000, AT1G67520, AT1G71040, AT1G72300, AT1G72680, AT1G74360, AT1G75130, AT1G76360, AT1G78380, AT1G79620, AT2…
GO:0016787	MF	e	hydrolase activity	118/884	2383/33602	2.81788e-11	2	118	5.70902e-08	5.56515e-08	5.69775e-08	1.1418e-08	AT1G04110, AT1G08840, AT1G11580, AT1G13130, AT1G14700, AT1G19190, AT1G30370, AT1G31550, AT1G32960, AT1G32970, AT1G33811, AT1G47480, AT1G47960, AT1G49640, AT1G49740, AT1G52500, AT1G53140, AT1G53940, AT1G55770, AT1G66520, AT1G71380, AT1G71691, AT1G75900, AT2G02990, AT2G03550, AT2G04160, AT2G16430, AT2G18193, AT2G18360, AT2G23580, AT2G23610, AT2G23620, AT2G23630, AT2G26560, AT2G43890, AT2G44450, AT2…
GO:0009699	BP	e	phenylpropanoid biosynthetic process	17/884	78/33602	1.66187e-11	5	17	5.79493e-08	5.64886e-08	5.78163e-08	6.43881e-09	AT1G04220, AT1G22640, AT1G32100, AT1G32770, AT1G58170, AT1G65870, AT1G72680, AT2G21100, AT2G39430, AT2G40890, AT3G24503, AT4G23690, AT4G34050, AT5G35550, AT5G48100, AT5G54160, AT5G58490
GO:0008152	BP	e	metabolic process	291/884	7785/33602	2.11836e-11	1	291	7.38673e-08	7.20053e-08	7.36766e-08	7.38673e-09	AT1G01090, AT1G01420, AT1G01800, AT1G02205, AT1G04110, AT1G04220, AT1G06840, AT1G07440, AT1G07650, AT1G08080, AT1G08840, AT1G09970, AT1G10370, AT1G11330, AT1G11340, AT1G11910, AT1G13130, AT1G13280, AT1G16110, AT1G17170, AT1G17180, AT1G17190, AT1G19190, AT1G19640, AT1G20140, AT1G21270, AT1G22340, AT1G22360, AT1G22380, AT1G22640, AT1G24430, AT1G28110, AT1G29750, AT1G29930, AT1G30370, AT1G31550, AT1…
GO:0009698	BP	e	phenylpropanoid metabolic process	19/884	104/33602	2.91175e-11	4	19	1.01533e-07	9.89735e-08	1.01242e-07	9.23025e-09	AT1G04220, AT1G22640, AT1G32100, AT1G32770, AT1G58170, AT1G65870, AT1G72680, AT2G21100, AT2G39430, AT2G40890, AT3G09220, AT3G24503, AT4G23690, AT4G34050, AT5G09360, AT5G35550, AT5G48100, AT5G54160, AT5G58490
GO:0022857	MF	e	transmembrane transporter activity	63/884	972/33602	6.93942e-11	2	63	1.40593e-07	1.3705e-07	1.40246e-07	2.34321e-08	AT1G01620, AT1G02260, AT1G02520, AT1G06970, AT1G15520, AT1G15960, AT1G17840, AT1G20925, AT1G28220, AT1G33110, AT1G42540, AT1G54730, AT1G65730, AT1G71140, AT1G76430, AT1G76520, AT1G78130, AT1G80830, AT2G13620, AT2G26975, AT2G29120, AT2G37280, AT2G38100, AT2G38330, AT2G47000, AT3G12750, AT3G13620, AT3G18830, AT3G19640, AT3G21090, AT3G21250, AT3G21690, AT3G22910, AT3G23560, AT3G30390, AT3G47730, AT3…
GO:0052689	MF	e	carboxylic ester hydrolase activity	33/884	333/33602	8.89936e-11	4	33	1.80301e-07	1.75757e-07	1.79767e-07	2.57573e-08	AT1G11580, AT1G30370, AT1G31550, AT1G33811, AT1G47960, AT1G53940, AT1G55770, AT1G71691, AT1G75900, AT2G23630, AT3G10720, AT3G14225, AT3G17130, AT3G26430, AT3G48080, AT4G02250, AT4G02320, AT4G24160, AT4G25250, AT4G28780, AT5G03610, AT5G14450, AT5G14930, AT5G23530, AT5G45910, AT5G45950, AT5G45960, AT5G46930, AT5G46940, AT5G46970, AT5G51520, AT5G55050, AT5G61680
GO:0005215	MF	e	transporter activity	70/884	1149/33602	1.0216e-10	1	70	2.06977e-07	2.01761e-07	2.06262e-07	2.58721e-08	AT1G01620, AT1G02260, AT1G02520, AT1G06970, AT1G15520, AT1G15960, AT1G17840, AT1G20925, AT1G27040, AT1G28220, AT1G33110, AT1G42540, AT1G54730, AT1G62200, AT1G65730, AT1G71140, AT1G76430, AT1G76520, AT1G78130, AT1G80830, AT2G13620, AT2G21520, AT2G21540, AT2G26975, AT2G29120, AT2G37280, AT2G38100, AT2G38330, AT2G47000, AT3G12750, AT3G13620, AT3G18830, AT3G19640, AT3G21090, AT3G21250, AT3G21690, AT3…
GO:0009505	CC	e	plant-type cell wall	28/884	262/33602	4.23628e-10	4	28	2.27488e-07	2.21763e-07	2.24947e-07	3.24983e-08	AT1G01800, AT1G03220, AT1G11580, AT1G28110, AT1G32960, AT1G71380, AT1G71695, AT1G74010, AT2G16430, AT2G38540, AT2G44450, AT3G07830, AT3G10720, AT3G14920, AT3G26720, AT3G57030, AT4G02320, AT4G08950, AT4G12420, AT5G13980, AT5G14450, AT5G18470, AT5G20630, AT5G20950, AT5G60920, AT5G61680, AT5G64260, AT5G66920
GO:0006468	BP	e	protein phosphorylation	60/884	921/33602	1.70833e-10	7	60	5.95693e-07	5.80678e-07	5.93814e-07	4.96411e-08	AT1G06840, AT1G07650, AT1G09970, AT1G11330, AT1G11340, AT1G16110, AT1G21270, AT1G29750, AT1G34300, AT1G35710, AT1G52290, AT1G65790, AT1G66910, AT1G66920, AT1G67000, AT1G67520, AT1G69730, AT1G70520, AT1G70530, AT1G72300, AT1G74360, AT1G76360, AT1G79620, AT2G17220, AT2G17290, AT2G23200, AT2G24130, AT2G45910, AT2G48010, AT3G14840, AT3G16030, AT3G24550, AT3G47570, AT3G49060, AT3G53810, AT3G55550, AT4…
GO:0003723	MF	p	RNA binding	5/884	1322/33602	3.51618e-10	4	5	7.12378e-07	6.94425e-07	7.09565e-07	7.91531e-08	AT3G08740, AT3G51950, AT3G60240, AT4G13850, AT5G60390
GO:0044550	BP	e	secondary metabolite biosynthetic process	19/884	118/33602	2.82995e-10	3	19	9.86805e-07	9.61931e-07	9.83409e-07	7.59081e-08	AT1G04220, AT1G22640, AT1G32100, AT1G32770, AT1G58170, AT1G65870, AT1G72680, AT2G20610, AT2G21100, AT2G39430, AT2G40890, AT3G24503, AT4G23690, AT4G34050, AT5G35550, AT5G44070, AT5G48100, AT5G54160, AT5G58490
GO:0006952	BP	e	defense response	50/884	705/33602	3.18195e-10	3	50	1.10954e-06	1.08158e-06	1.10541e-06	7.92532e-08	AT1G24020, AT1G45616, AT1G50180, AT1G53940, AT1G55020, AT1G58170, AT1G59780, AT1G61560, AT1G65870, AT1G70830, AT1G70840, AT1G70890, AT1G72930, AT2G15220, AT2G21100, AT2G23620, AT2G26560, AT2G34930, AT2G38870, AT3G07040, AT3G12500, AT3G14460, AT3G14470, AT3G17210, AT3G20600, AT3G46530, AT3G51660, AT3G57260, AT3G61220, AT4G08450, AT4G11650, AT4G12010, AT4G14060, AT4G20970, AT4G23310, AT4G23690, AT4…
GO:0016310	BP	e	phosphorylation	62/884	998/33602	5.57285e-10	5	62	1.94325e-06	1.89427e-06	1.93545e-06	1.2955e-07	AT1G01090, AT1G06840, AT1G07650, AT1G09970, AT1G11330, AT1G11340, AT1G16110, AT1G21270, AT1G29750, AT1G34300, AT1G35710, AT1G52290, AT1G65790, AT1G66910, AT1G66920, AT1G67000, AT1G67520, AT1G69730, AT1G70520, AT1G70530, AT1G72300, AT1G74360, AT1G76360, AT1G79620, AT2G17220, AT2G17290, AT2G23200, AT2G24130, AT2G45910, AT2G48010, AT3G14840, AT3G16030, AT3G24550, AT3G47570, AT3G49060, AT3G53810, AT3…
GO:0008194	MF	e	UDP-glycosyltransferase activity	23/884	187/33602	9.95571e-10	4	23	2.01703e-06	1.9662e-06	2.00807e-06	2.01703e-07	AT1G01420, AT1G22340, AT1G22360, AT1G22380, AT2G15480, AT2G15490, AT2G16890, AT2G30140, AT2G30150, AT2G36760, AT2G36770, AT2G36780, AT2G43820, AT3G02100, AT3G11340, AT3G16520, AT3G46660, AT3G53150, AT3G53160, AT4G01070, AT4G34131, AT5G17050, AT5G59590
GO:0042221	BP	e	response to chemical	77/884	1374/33602	7.64093e-10	2	77	2.66439e-06	2.59723e-06	2.65293e-06	1.66525e-07	AT1G01580, AT1G01620, AT1G07530, AT1G15520, AT1G17190, AT1G21270, AT1G22640, AT1G24190, AT1G52890, AT1G53940, AT1G55020, AT1G60420, AT1G71520, AT1G75280, AT1G75490, AT1G75950, AT1G77120, AT1G78380, AT1G80100, AT2G04160, AT2G14580, AT2G16720, AT2G21210, AT2G26560, AT2G28160, AT2G29130, AT2G29420, AT2G29500, AT2G37710, AT2G41430, AT2G44840, AT2G47000, AT3G03450, AT3G09270, AT3G12500, AT3G12580, AT3…
GO:0005576	CC	e	extracellular region	34/884	419/33602	8.53477e-09	2	34	4.58317e-06	4.46783e-06	4.52343e-06	5.72897e-07	AT1G17860, AT1G18980, AT1G32960, AT1G47710, AT1G50060, AT1G65680, AT1G75900, AT2G02990, AT2G14580, AT2G18660, AT2G29130, AT2G31083, AT2G33775, AT2G38080, AT2G38540, AT3G05950, AT3G09220, AT3G57260, AT4G12420, AT4G20840, AT4G25000, AT4G33720, AT4G39330, AT4G39830, AT5G05340, AT5G09360, AT5G13980, AT5G20630, AT5G39100, AT5G39120, AT5G39150, AT5G39160, AT5G48100, AT5G63570
GO:0060090	MF	p	molecular adaptor activity	0/884	725/33602	5.6195e-09	2	0	1.13851e-05	1.10982e-05	1.13289e-05	1.03501e-06
GO:0009055	MF	e	electron transfer activity	39/884	527/33602	9.10213e-09	3	39	1.84409e-05	1.79762e-05	1.83408e-05	1.53674e-06	AT1G14550, AT1G30700, AT1G64940, AT1G71695, AT1G75130, AT2G15780, AT2G25060, AT2G27035, AT2G32300, AT2G34790, AT2G42250, AT2G44890, AT2G45510, AT2G45550, AT3G14610, AT3G14620, AT3G14690, AT3G25180, AT3G26300, AT3G26330, AT3G48280, AT3G48310, AT3G62930, AT4G15093, AT4G15760, AT4G20840, AT4G28570, AT4G30590, AT4G31940, AT4G33420, AT5G06900, AT5G06905, AT5G15350, AT5G18600, AT5G20230, AT5G25130, AT5…
GO:0016301	MF	e	kinase activity	71/884	1309/33602	1.00589e-08	4	71	2.03792e-05	1.98657e-05	2.02585e-05	1.56763e-06	AT1G06840, AT1G07650, AT1G09970, AT1G11330, AT1G11340, AT1G16110, AT1G16330, AT1G21270, AT1G29750, AT1G34300, AT1G35710, AT1G47210, AT1G52290, AT1G65790, AT1G66910, AT1G66920, AT1G67000, AT1G67520, AT1G69730, AT1G70520, AT1G70530, AT1G72300, AT1G74360, AT1G76360, AT1G79620, AT2G17220, AT2G17290, AT2G23200, AT2G24130, AT2G37710, AT2G45910, AT2G48010, AT3G14840, AT3G16030, AT3G16360, AT3G24550, AT3…
GO:0004674	MF	e	protein serine/threonine kinase activity	45/884	670/33602	1.28952e-08	6	45	2.61257e-05	2.54673e-05	2.59581e-05	1.7755e-06	AT1G06840, AT1G07650, AT1G09970, AT1G11330, AT1G11340, AT1G16330, AT1G21270, AT1G29750, AT1G34300, AT1G35710, AT1G47210, AT1G65790, AT1G66920, AT1G67000, AT1G67520, AT1G72300, AT1G74360, AT1G76360, AT1G79620, AT2G17220, AT2G17290, AT2G24130, AT2G45910, AT3G14840, AT3G16030, AT3G47570, AT3G49060, AT4G03230, AT4G09570, AT4G14480, AT4G18250, AT4G21390, AT4G23180, AT4G23240, AT4G23310, AT4G27290, AT4…
GO:0003729	MF	p	mRNA binding	0/884	704/33602	1.31453e-08	5	0	2.66325e-05	2.59613e-05	2.64484e-05	1.7755e-06
GO:0015318	MF	e	inorganic molecular entity transmembrane transporter activity	41/884	586/33602	1.85599e-08	3	41	3.76023e-05	3.66547e-05	3.73239e-05	2.25126e-06	AT1G01620, AT1G02260, AT1G06970, AT1G15960, AT1G17840, AT1G20925, AT1G42540, AT1G54730, AT1G76430, AT1G76520, AT1G78130, AT1G80830, AT2G13620, AT2G26975, AT2G29120, AT2G38100, AT3G12750, AT3G13620, AT3G18830, AT3G19640, AT3G22910, AT3G30390, AT3G51480, AT3G54820, AT3G63380, AT4G10310, AT4G13420, AT4G18910, AT4G21120, AT4G31710, AT4G35100, AT5G04770, AT5G10190, AT5G11180, AT5G26250, AT5G26340, AT5…
GO:0030533	MF	p	triplet codon-amino acid adaptor activity	0/884	688/33602	1.91177e-08	6	0	3.87324e-05	3.77563e-05	3.84265e-05	2.25126e-06
GO:0008144	MF	e	drug binding	86/884	1737/33602	2.00013e-08	2	86	4.05227e-05	3.95015e-05	4.01827e-05	2.25126e-06	AT1G06840, AT1G07650, AT1G08840, AT1G09970, AT1G11330, AT1G11340, AT1G21270, AT1G29750, AT1G34300, AT1G35710, AT1G50180, AT1G52290, AT1G59780, AT1G64940, AT1G66920, AT1G67000, AT1G67520, AT1G72300, AT1G74360, AT1G75130, AT1G76360, AT1G79620, AT2G17220, AT2G17290, AT2G18193, AT2G20830, AT2G24130, AT2G42250, AT2G44890, AT2G45510, AT2G45550, AT2G45910, AT2G46620, AT3G12580, AT3G14460, AT3G14610, AT3…
GO:0009611	BP	e	response to wounding	18/884	134/33602	1.61424e-08	3	18	5.62885e-05	5.48696e-05	5.60302e-05	3.31109e-06	AT1G04220, AT1G19640, AT1G22640, AT1G32920, AT1G55020, AT1G72300, AT1G76690, AT2G02990, AT2G38870, AT3G24550, AT3G45140, AT4G10265, AT4G10270, AT4G16740, AT5G20230, AT5G24090, AT5G46050, AT5G59820
GO:0032991	CC	p	protein-containing complex	13/884	1594/33602	1.39222e-07	1	13	7.47622e-05	7.28806e-05	7.36484e-05	8.30691e-06	AT1G20140, AT1G29930, AT1G50010, AT1G75950, AT2G45910, AT3G09520, AT3G10610, AT3G49910, AT5G19820, AT5G42190, AT5G59160, AT5G60930, ATCG00810
GO:0006796	BP	e	phosphate-containing compound metabolic process	72/884	1384/33602	4.31985e-08	4	72	0.000150633	0.000146836	0.000149899	8.36851e-06	AT1G01090, AT1G06840, AT1G07650, AT1G09970, AT1G11330, AT1G11340, AT1G16110, AT1G21270, AT1G29750, AT1G34300, AT1G35710, AT1G52290, AT1G65790, AT1G66520, AT1G66910, AT1G66920, AT1G67000, AT1G67520, AT1G69730, AT1G70520, AT1G70530, AT1G72300, AT1G74360, AT1G76360, AT1G79620, AT2G17220, AT2G17290, AT2G23200, AT2G24130, AT2G45910, AT2G48010, AT3G06270, AT3G14840, AT3G16030, AT3G18000, AT3G22910, AT3…
GO:0016757	MF	e	transferase activity, transferring glycosyl groups	35/884	480/33602	7.50815e-08	3	35	0.000152115	0.000148282	0.000150764	8.00606e-06	AT1G01420, AT1G05280, AT1G22340, AT1G22360, AT1G22380, AT1G55850, AT2G15480, AT2G15490, AT2G16890, AT2G22590, AT2G30140, AT2G30150, AT2G32530, AT2G32620, AT2G35100, AT2G36760, AT2G36770, AT2G36780, AT2G43820, AT3G02100, AT3G11340, AT3G16520, AT3G46660, AT3G53150, AT3G53160, AT4G01070, AT4G01970, AT4G15240, AT4G27570, AT4G32410, AT4G34131, AT5G07720, AT5G17050, AT5G54010, AT5G59590
GO:0006793	BP	e	phosphorus metabolic process	72/884	1394/33602	7.26142e-08	3	72	0.000253206	0.000246823	0.000251899	1.26724e-05	AT1G01090, AT1G06840, AT1G07650, AT1G09970, AT1G11330, AT1G11340, AT1G16110, AT1G21270, AT1G29750, AT1G34300, AT1G35710, AT1G52290, AT1G65790, AT1G66520, AT1G66910, AT1G66920, AT1G67000, AT1G67520, AT1G69730, AT1G70520, AT1G70530, AT1G72300, AT1G74360, AT1G76360, AT1G79620, AT2G17220, AT2G17290, AT2G23200, AT2G24130, AT2G45910, AT2G48010, AT3G06270, AT3G14840, AT3G16030, AT3G18000, AT3G22910, AT3…
GO:1901700	BP	e	response to oxygen-containing compound	46/884	734/33602	7.26838e-08	3	46	0.000253448	0.00024706	0.000252067	1.26724e-05	AT1G01620, AT1G15520, AT1G21270, AT1G22640, AT1G24190, AT1G52890, AT1G53940, AT1G55020, AT1G71520, AT1G75490, AT1G78380, AT2G14580, AT2G16720, AT2G21210, AT2G29130, AT2G29420, AT2G29500, AT2G37710, AT2G41430, AT2G44840, AT3G03450, AT3G12580, AT3G17790, AT3G22060, AT3G23230, AT3G23250, AT3G28580, AT3G45140, AT4G08950, AT4G09460, AT4G21410, AT4G24960, AT4G25000, AT4G28110, AT4G31800, AT4G34160, AT4…
GO:0042493	BP	e	response to drug	26/884	292/33602	7.72721e-08	3	26	0.000269448	0.000262656	0.000267902	1.28308e-05	AT1G15520, AT1G21270, AT1G22640, AT1G53940, AT1G71520, AT1G75490, AT2G14580, AT2G16720, AT2G21210, AT2G29420, AT2G29500, AT2G37710, AT2G44840, AT3G12580, AT3G17790, AT3G23230, AT3G23250, AT4G09460, AT4G28110, AT4G31800, AT4G38620, AT5G05410, AT5G46050, AT5G51190, AT5G52660, AT5G59820
GO:0016788	MF	e	hydrolase activity, acting on ester bonds	53/884	917/33602	1.5177e-07	3	53	0.000307486	0.000299736	0.000304602	1.53743e-05	AT1G11580, AT1G14700, AT1G30370, AT1G31550, AT1G33811, AT1G47960, AT1G49740, AT1G53940, AT1G55770, AT1G71691, AT1G75900, AT2G02990, AT2G16430, AT2G23580, AT2G23610, AT2G23620, AT2G23630, AT2G26560, AT3G06270, AT3G08510, AT3G10720, AT3G14225, AT3G17130, AT3G17790, AT3G24320, AT3G26430, AT3G48080, AT3G50440, AT3G52780, AT3G52820, AT4G02250, AT4G02320, AT4G24160, AT4G25250, AT4G28780, AT5G03610, AT5…
GO:0048046	CC	e	apoplast	26/884	329/33602	7.84048e-07	3	26	0.000421034	0.000410438	0.000413977	4.21034e-05	AT1G17860, AT1G18980, AT1G32960, AT1G47710, AT2G29130, AT2G31083, AT2G33775, AT2G38080, AT2G38540, AT3G05950, AT3G09220, AT3G57260, AT4G12420, AT4G20840, AT4G25000, AT4G39330, AT5G05340, AT5G09360, AT5G13980, AT5G20630, AT5G39100, AT5G39120, AT5G39150, AT5G39160, AT5G48100, AT5G63570
GO:0043169	MF	e	cation binding	98/884	2185/33602	2.48159e-07	3	98	0.000502771	0.0004901	0.000497808	2.39415e-05	AT1G08080, AT1G13130, AT1G18980, AT1G21270, AT1G23010, AT1G24620, AT1G55530, AT1G60360, AT1G64940, AT1G71040, AT1G72680, AT1G75130, AT2G02070, AT2G15680, AT2G15780, AT2G17290, AT2G23630, AT2G25060, AT2G27035, AT2G28710, AT2G31510, AT2G32300, AT2G35910, AT2G39830, AT2G42250, AT2G44450, AT2G44890, AT2G45510, AT2G45550, AT2G47700, AT3G03080, AT3G05950, AT3G08020, AT3G14610, AT3G14620, AT3G14690, AT3…
GO:0006139	BP	p	nucleobase-containing compound metabolic process	7/884	1190/33602	2.48272e-07	4	7	0.000865723	0.000843901	0.000860509	3.9351e-05	AT1G01090, AT1G52500, AT1G66520, AT3G22910, AT3G24320, AT3G48050, AT3G63380
GO:0005773	CC	e	vacuole	35/884	540/33602	1.69827e-06	5	35	0.000911972	0.000889021	0.00089499	8.29066e-05	AT1G02816, AT1G07080, AT1G09070, AT1G11910, AT1G14700, AT1G30360, AT1G31550, AT1G55265, AT1G71695, AT2G07050, AT2G26975, AT2G29120, AT2G47710, AT3G12500, AT3G14920, AT3G21250, AT3G22060, AT3G26720, AT3G30390, AT3G57260, AT3G62700, AT4G13010, AT4G21410, AT4G35100, AT5G03840, AT5G13980, AT5G15350, AT5G19860, AT5G20230, AT5G45890, AT5G49760, AT5G56970, AT5G59970, AT5G60390, AT5G62740
GO:0006810	BP	e	transport	79/884	1659/33602	3.74934e-07	3	79	0.0013074	0.00127444	0.00129915	5.68433e-05	AT1G01580, AT1G01620, AT1G02260, AT1G02520, AT1G06970, AT1G09070, AT1G15520, AT1G15960, AT1G17840, AT1G20925, AT1G27040, AT1G28220, AT1G33110, AT1G54730, AT1G62200, AT1G65730, AT1G71140, AT1G76430, AT1G76520, AT1G80830, AT2G13620, AT2G21520, AT2G21540, AT2G26975, AT2G37280, AT2G38100, AT2G38330, AT2G38540, AT2G41620, AT2G45180, AT2G47000, AT3G09520, AT3G12750, AT3G13620, AT3G18280, AT3G18830, AT3…
GO:0022804	MF	e	active transmembrane transporter activity	34/884	503/33602	6.65129e-07	3	34	0.00134755	0.00131359	0.00133358	6.12524e-05	AT1G02520, AT1G06970, AT1G15520, AT1G17840, AT1G20925, AT1G33110, AT1G54730, AT1G71140, AT1G76430, AT1G76520, AT1G78130, AT2G13620, AT2G37280, AT2G38330, AT2G47000, AT3G18830, AT3G21090, AT3G21250, AT3G21690, AT3G22910, AT3G23560, AT3G47730, AT3G47780, AT3G53480, AT3G59140, AT3G62150, AT3G62700, AT3G63380, AT4G13420, AT5G10190, AT5G17700, AT5G26250, AT5G26340, AT5G65380
GO:0090304	BP	p	nucleic acid metabolic process	3/884	868/33602	4.24605e-07	5	3	0.0014806	0.00144328	0.00147083	6.16916e-05	AT1G52500, AT3G24320, AT3G48050
GO:0005507	MF	e	copper ion binding	16/884	140/33602	9.41546e-07	6	16	0.00190757	0.0018595	0.00188686	8.29379e-05	AT1G23010, AT1G71040, AT2G15780, AT2G23630, AT2G25060, AT2G27035, AT2G32300, AT4G12420, AT4G30590, AT4G39830, AT5G15350, AT5G20230, AT5G44070, AT5G48100, AT5G48450, AT5G66920
GO:0031224	CC	e	intrinsic component of membrane	47/884	861/33602	3.79494e-06	2	47	0.00203788	0.0019866	0.00199614	0.000169824	AT1G02260, AT1G06970, AT1G16110, AT1G20030, AT1G20925, AT1G42540, AT1G54730, AT1G54860, AT1G69730, AT1G70170, AT1G72930, AT1G76520, AT2G13620, AT2G25060, AT2G32300, AT3G01570, AT3G12750, AT3G22600, AT3G51480, AT3G54820, AT4G08450, AT4G12010, AT4G12420, AT4G15920, AT4G27860, AT4G30590, AT4G31730, AT4G35100, AT5G03170, AT5G04885, AT5G07720, AT5G14150, AT5G15350, AT5G15630, AT5G17680, AT5G20230, AT5…
GO:0005217	MF	e	intracellular ligand-gated ion channel activity	7/884	22/33602	1.02854e-06	8	7	0.00208383	0.00203131	0.00206017	8.68262e-05	AT1G42540, AT2G29120, AT3G51480, AT4G31710, AT5G11180, AT5G27100, AT5G53130
GO:0051234	BP	e	establishment of localization	79/884	1673/33602	5.99989e-07	2	79	0.00209216	0.00203942	0.00207776	8.0523e-05	AT1G01580, AT1G01620, AT1G02260, AT1G02520, AT1G06970, AT1G09070, AT1G15520, AT1G15960, AT1G17840, AT1G20925, AT1G27040, AT1G28220, AT1G33110, AT1G54730, AT1G62200, AT1G65730, AT1G71140, AT1G76430, AT1G76520, AT1G80830, AT2G13620, AT2G21520, AT2G21540, AT2G26975, AT2G37280, AT2G38100, AT2G38330, AT2G38540, AT2G41620, AT2G45180, AT2G47000, AT3G09520, AT3G12750, AT3G13620, AT3G18280, AT3G18830, AT3…
GO:0051179	BP	e	localization	81/884	1729/33602	6.00401e-07	1	81	0.0020936	0.00204083	0.00207859	8.0523e-05	AT1G01580, AT1G01620, AT1G02260, AT1G02520, AT1G06970, AT1G09070, AT1G15520, AT1G15960, AT1G17840, AT1G20925, AT1G27040, AT1G28220, AT1G33110, AT1G54730, AT1G62200, AT1G65730, AT1G71140, AT1G76430, AT1G76520, AT1G80830, AT2G13620, AT2G21520, AT2G21540, AT2G26975, AT2G37280, AT2G38100, AT2G38330, AT2G38540, AT2G41620, AT2G45180, AT2G47000, AT3G01570, AT3G09520, AT3G12750, AT3G13620, AT3G18280, AT3…
GO:0004672	MF	e	protein kinase activity	49/884	885/33602	1.15424e-06	5	49	0.00233849	0.00227956	0.00231079	9.35397e-05	AT1G06840, AT1G07650, AT1G09970, AT1G11330, AT1G11340, AT1G16330, AT1G21270, AT1G29750, AT1G34300, AT1G35710, AT1G47210, AT1G52290, AT1G65790, AT1G66920, AT1G67000, AT1G67520, AT1G72300, AT1G74360, AT1G76360, AT1G79620, AT2G17220, AT2G17290, AT2G24130, AT2G45910, AT3G14840, AT3G16030, AT3G16360, AT3G24550, AT3G47570, AT3G49060, AT4G03230, AT4G09570, AT4G14480, AT4G18250, AT4G21390, AT4G23180, AT4…
GO:0055082	BP	e	cellular chemical homeostasis	12/884	77/33602	7.81161e-07	5	12	0.00272391	0.00265525	0.0027036	0.000100886	AT1G01580, AT1G15960, AT1G21270, AT1G42540, AT1G80830, AT2G29120, AT3G17790, AT3G51480, AT4G31710, AT5G11180, AT5G27100, AT5G55630
GO:0046914	MF	e	transition metal ion binding	78/884	1680/33602	1.43005e-06	5	78	0.00289729	0.00282427	0.00286154	0.000111434	AT1G08080, AT1G18980, AT1G23010, AT1G55530, AT1G60360, AT1G64940, AT1G71040, AT1G72680, AT1G75130, AT2G02070, AT2G15780, AT2G23630, AT2G25060, AT2G27035, AT2G28710, AT2G31510, AT2G32300, AT2G35910, AT2G39830, AT2G42250, AT2G44890, AT2G45510, AT2G45550, AT2G47700, AT3G03080, AT3G05950, AT3G08020, AT3G14610, AT3G14620, AT3G14690, AT3G19000, AT3G19950, AT3G21175, AT3G25180, AT3G26300, AT3G26330, AT3…
GO:0015075	MF	e	ion transmembrane transporter activity	38/884	617/33602	1.5198e-06	3	38	0.00307912	0.00300152	0.0030396	0.000114041	AT1G02260, AT1G06970, AT1G15960, AT1G17840, AT1G20925, AT1G42540, AT1G54730, AT1G76430, AT1G76520, AT1G78130, AT1G80830, AT2G13620, AT2G26975, AT2G29120, AT2G38100, AT3G12750, AT3G13620, AT3G18830, AT3G19640, AT3G22910, AT3G30390, AT3G51480, AT3G63380, AT4G10310, AT4G13420, AT4G18910, AT4G21120, AT4G31710, AT5G04770, AT5G10190, AT5G11180, AT5G26250, AT5G26340, AT5G27100, AT5G40780, AT5G53130, AT5…
GO:0030246	MF	e	carbohydrate binding	16/884	146/33602	1.65345e-06	2	16	0.00334988	0.00326546	0.00330524	0.000119639	AT1G09155, AT1G11330, AT1G11340, AT1G34300, AT1G67520, AT3G16030, AT3G26720, AT4G03230, AT4G21390, AT4G27290, AT4G32300, AT5G01550, AT5G13980, AT5G18470, AT5G59260, AT5G60900
GO:0016772	MF	e	transferase activity, transferring phosphorus-containing groups	73/884	1548/33602	1.85342e-06	3	73	0.00375502	0.00366039	0.00370313	0.000129484	AT1G06840, AT1G07650, AT1G09970, AT1G11330, AT1G11340, AT1G16110, AT1G16330, AT1G21270, AT1G29750, AT1G34300, AT1G35710, AT1G47210, AT1G52290, AT1G65790, AT1G66910, AT1G66920, AT1G67000, AT1G67520, AT1G69730, AT1G70520, AT1G70530, AT1G72300, AT1G74360, AT1G76360, AT1G79620, AT1G80100, AT2G17220, AT2G17290, AT2G23200, AT2G24130, AT2G37710, AT2G45910, AT2G48010, AT3G14840, AT3G16030, AT3G16360, AT3…
GO:0006414	BP	p	translational elongation	2/884	717/33602	1.4872e-06	6	2	0.00518586	0.00505514	0.0051457	0.000185209	AT3G08740, AT5G60390
GO:0046906	MF	e	tetrapyrrole binding	25/884	329/33602	2.57472e-06	3	25	0.00521639	0.00508493	0.00514172	0.00017388	AT1G14550, AT1G29930, AT1G64940, AT1G71695, AT1G75130, AT2G42250, AT2G44890, AT2G45510, AT2G45550, AT3G14610, AT3G14620, AT3G14690, AT3G22840, AT3G25180, AT3G26300, AT3G26330, AT3G48280, AT3G48310, AT4G31940, AT4G33420, AT5G06900, AT5G06905, AT5G25130, AT5G63450, AT5G67400
GO:0016070	BP	p	RNA metabolic process	1/884	627/33602	1.69076e-06	6	1	0.00589569	0.00574708	0.00584835	0.00019994	AT3G48050
GO:0046677	BP	e	response to antibiotic	17/884	164/33602	1.72016e-06	3	17	0.00599819	0.005847	0.00594831	0.00019994	AT1G15520, AT1G21270, AT1G22640, AT1G53940, AT2G14580, AT2G16720, AT2G29420, AT2G29500, AT2G37710, AT3G12580, AT3G17790, AT4G09460, AT4G31800, AT4G38620, AT5G05410, AT5G46050, AT5G52660
GO:0046872	MF	e	metal ion binding	89/884	2041/33602	2.99759e-06	4	89	0.00607311	0.00592006	0.00598318	0.000195907	AT1G08080, AT1G18980, AT1G21270, AT1G23010, AT1G24620, AT1G55530, AT1G60360, AT1G64940, AT1G71040, AT1G72680, AT1G75130, AT2G02070, AT2G15680, AT2G15780, AT2G17290, AT2G23630, AT2G25060, AT2G27035, AT2G28710, AT2G31510, AT2G32300, AT2G35910, AT2G39830, AT2G42250, AT2G44890, AT2G45510, AT2G45550, AT2G47700, AT3G03080, AT3G05950, AT3G08020, AT3G14610, AT3G14620, AT3G14690, AT3G19000, AT3G19950, AT3…
GO:0009807	BP	e	lignan biosynthetic process	6/884	16/33602	2.08291e-06	6	6	0.0072631	0.00708002	0.00720061	0.000226972	AT1G32100, AT1G58170, AT1G65870, AT2G21100, AT2G39430, AT4G23690
GO:0009806	BP	e	lignan metabolic process	6/884	16/33602	2.08291e-06	5	6	0.0072631	0.00708002	0.00720061	0.000226972	AT1G32100, AT1G58170, AT1G65870, AT2G21100, AT2G39430, AT4G23690
GO:0020037	MF	e	heme binding	23/884	296/33602	4.4303e-06	4	23	0.00897579	0.00874959	0.00883845	0.000278466	AT1G14550, AT1G64940, AT1G71695, AT1G75130, AT2G42250, AT2G44890, AT2G45510, AT2G45550, AT3G14610, AT3G14620, AT3G14690, AT3G25180, AT3G26300, AT3G26330, AT3G48280, AT3G48310, AT4G31940, AT4G33420, AT5G06900, AT5G06905, AT5G25130, AT5G63450, AT5G67400
GO:0140096	MF	e	catalytic activity, acting on a protein	76/884	1675/33602	4.53573e-06	2	76	0.00918939	0.0089578	0.00904424	0.000278466	AT1G04110, AT1G06840, AT1G07650, AT1G09970, AT1G11330, AT1G11340, AT1G14700, AT1G16330, AT1G20140, AT1G21270, AT1G29750, AT1G32960, AT1G32970, AT1G34300, AT1G35710, AT1G47210, AT1G52290, AT1G63800, AT1G65790, AT1G66920, AT1G67000, AT1G67520, AT1G72300, AT1G74360, AT1G75950, AT1G76360, AT1G79620, AT2G04160, AT2G16430, AT2G17220, AT2G17290, AT2G24130, AT2G45910, AT2G47700, AT3G06270, AT3G14840, AT3…
GO:0004553	MF	e	hydrolase activity, hydrolyzing O-glycosyl compounds	28/884	409/33602	4.97037e-06	4	28	0.01007	0.00981618	0.00990594	0.000296175	AT1G13130, AT1G71380, AT2G43890, AT2G44450, AT3G07820, AT3G07830, AT3G07840, AT3G12500, AT3G26720, AT3G48950, AT3G57260, AT3G57270, AT3G59850, AT4G01970, AT4G16260, AT4G19810, AT4G20050, AT4G25000, AT5G04885, AT5G13980, AT5G14650, AT5G20950, AT5G24090, AT5G24540, AT5G42260, AT5G48140, AT5G49900, AT5G55180
GO:0009059	BP	p	macromolecule biosynthetic process	14/884	1506/33602	3.1062e-06	4	14	0.0108313	0.0105583	0.0107319	0.000328222	AT1G08840, AT1G55850, AT2G32530, AT2G32620, AT2G35100, AT3G08740, AT3G10610, AT3G48050, AT3G49910, AT4G19130, AT4G32410, AT5G45400, AT5G60390, ATCG00810
GO:0048037	MF	e	cofactor binding	38/884	653/33602	5.9186e-06	2	38	0.0119911	0.0116889	0.0117898	0.000342602	AT1G14550, AT1G17170, AT1G29930, AT1G30700, AT1G64940, AT1G71695, AT1G72680, AT1G75130, AT1G78380, AT2G34790, AT2G42250, AT2G44890, AT2G45400, AT2G45510, AT2G45550, AT2G45630, AT3G06350, AT3G14610, AT3G14620, AT3G14690, AT3G22840, AT3G25180, AT3G26300, AT3G26330, AT3G48280, AT3G48310, AT3G48730, AT4G20840, AT4G28570, AT4G31940, AT4G33420, AT5G06900, AT5G06905, AT5G25130, AT5G36160, AT5G44390, AT5…
GO:0030001	BP	e	metal ion transport	19/884	211/33602	3.59835e-06	6	19	0.0125474	0.0122312	0.0124287	0.000369042	AT1G01580, AT1G15520, AT1G15960, AT1G80830, AT2G26975, AT3G12750, AT3G19640, AT3G20180, AT3G22910, AT3G63380, AT4G05030, AT4G10310, AT4G13420, AT4G16380, AT5G20230, AT5G48290, AT5G52760, AT5G53130, AT5G59030
GO:0034645	BP	p	cellular macromolecule biosynthetic process	13/884	1432/33602	4.06844e-06	5	13	0.0141866	0.013829	0.0140483	0.000405333	AT1G08840, AT1G55850, AT2G32530, AT2G32620, AT3G08740, AT3G10610, AT3G48050, AT3G49910, AT4G19130, AT4G32410, AT5G45400, AT5G60390, ATCG00810
GO:0016798	MF	e	hydrolase activity, acting on glycosyl bonds	29/884	441/33602	7.35323e-06	3	29	0.0148976	0.0145222	0.0146403	0.000413824	AT1G13130, AT1G52500, AT1G71380, AT2G43890, AT2G44450, AT3G07820, AT3G07830, AT3G07840, AT3G12500, AT3G26720, AT3G48950, AT3G57260, AT3G57270, AT3G59850, AT4G01970, AT4G16260, AT4G19810, AT4G20050, AT4G25000, AT5G04885, AT5G13980, AT5G14650, AT5G20950, AT5G24090, AT5G24540, AT5G42260, AT5G48140, AT5G49900, AT5G55180
GO:0009751	BP	e	response to salicylic acid	13/884	106/33602	4.42661e-06	5	13	0.0154356	0.0150465	0.0152807	0.000428766	AT1G15520, AT1G21270, AT1G22640, AT1G53940, AT2G14580, AT2G16720, AT2G29420, AT2G37710, AT4G09460, AT4G31800, AT4G38620, AT5G46050, AT5G52660
GO:0022834	MF	e	ligand-gated channel activity	7/884	29/33602	8.01566e-06	6	7	0.0162397	0.0158305	0.0159512	0.000427361	AT1G42540, AT2G29120, AT3G51480, AT4G31710, AT5G11180, AT5G27100, AT5G53130
GO:0015276	MF	e	ligand-gated ion channel activity	7/884	29/33602	8.01566e-06	7	7	0.0162397	0.0158305	0.0159512	0.000427361	AT1G42540, AT2G29120, AT3G51480, AT4G31710, AT5G11180, AT5G27100, AT5G53130
GO:0006873	BP	e	cellular ion homeostasis	11/884	76/33602	4.73439e-06	6	11	0.0165088	0.0160927	0.0163384	0.000441874	AT1G01580, AT1G15960, AT1G42540, AT1G80830, AT2G29120, AT3G17790, AT3G51480, AT4G31710, AT5G11180, AT5G27100, AT5G55630
GO:0034641	BP	p	cellular nitrogen compound metabolic process	21/884	1864/33602	4.81538e-06	3	21	0.0167912	0.016368	0.016613	0.000441874	AT1G01090, AT1G52500, AT1G66520, AT2G20610, AT2G24580, AT2G41290, AT3G10610, AT3G18000, AT3G22910, AT3G24320, AT3G48050, AT3G48730, AT3G49910, AT3G57030, AT3G63380, AT4G34880, AT4G37000, AT5G44070, AT5G49900, AT5G63570, ATCG00810
GO:0006875	BP	e	cellular metal ion homeostasis	10/884	63/33602	5.46458e-06	8	10	0.019055	0.0185747	0.0188473	0.00048859	AT1G01580, AT1G15960, AT1G42540, AT1G80830, AT2G29120, AT3G51480, AT4G31710, AT5G11180, AT5G27100, AT5G55630
GO:0010033	BP	e	response to organic substance	47/884	883/33602	5.70593e-06	3	47	0.0198966	0.0193951	0.0196741	0.000497415	AT1G01580, AT1G15520, AT1G21270, AT1G22640, AT1G24190, AT1G53940, AT1G55020, AT1G71520, AT1G75490, AT1G80100, AT2G04160, AT2G14580, AT2G16720, AT2G21210, AT2G28160, AT2G29420, AT2G37710, AT2G44840, AT2G47000, AT3G03450, AT3G17600, AT3G22060, AT3G23230, AT3G23250, AT3G28580, AT3G45140, AT4G08950, AT4G09460, AT4G21410, AT4G24960, AT4G25000, AT4G28110, AT4G31800, AT4G34160, AT4G34770, AT4G38620, AT4…
GO:0009719	BP	e	response to endogenous stimulus	40/884	699/33602	6.02505e-06	2	40	0.0210093	0.0204798	0.0207683	0.000500222	AT1G01580, AT1G15520, AT1G21270, AT1G22640, AT1G24190, AT1G53940, AT1G55020, AT1G80100, AT2G04160, AT2G14580, AT2G16720, AT2G21210, AT2G28160, AT2G29420, AT2G37710, AT2G47000, AT3G03450, AT3G17600, AT3G22060, AT3G23250, AT3G28580, AT3G45140, AT4G08950, AT4G09460, AT4G21410, AT4G24960, AT4G25000, AT4G28110, AT4G31800, AT4G34160, AT4G34770, AT4G38620, AT4G38840, AT5G07010, AT5G18050, AT5G45890, AT5…
GO:0009725	BP	e	response to hormone	40/884	699/33602	6.02505e-06	4	40	0.0210093	0.0204798	0.0207683	0.000500222	AT1G01580, AT1G15520, AT1G21270, AT1G22640, AT1G24190, AT1G53940, AT1G55020, AT1G80100, AT2G04160, AT2G14580, AT2G16720, AT2G21210, AT2G28160, AT2G29420, AT2G37710, AT2G47000, AT3G03450, AT3G17600, AT3G22060, AT3G23250, AT3G28580, AT3G45140, AT4G08950, AT4G09460, AT4G21410, AT4G24960, AT4G25000, AT4G28110, AT4G31800, AT4G34160, AT4G34770, AT4G38620, AT4G38840, AT5G07010, AT5G18050, AT5G45890, AT5…
GO:0009536	CC	p	plastid	46/884	2974/33602	4.26565e-05	5	46	0.0229065	0.02233	0.0223946	0.00176204	AT1G01090, AT1G01620, AT1G08840, AT1G10370, AT1G13280, AT1G16330, AT1G29930, AT1G30360, AT1G58280, AT1G70890, AT1G76360, AT1G78380, AT2G02070, AT2G02080, AT2G17080, AT2G17220, AT2G25470, AT2G32840, AT2G38330, AT2G39830, AT3G06350, AT3G07700, AT3G08740, AT3G17600, AT3G24320, AT3G24780, AT3G45140, AT3G48730, AT3G48770, AT3G49910, AT4G05460, AT4G13010, AT4G34450, AT4G37000, AT5G01650, AT5G01750, AT5…
GO:0009628	BP	e	response to abiotic stimulus	58/884	1186/33602	7.21088e-06	2	58	0.0251443	0.0245105	0.0248415	0.000584752	AT1G01620, AT1G03220, AT1G04220, AT1G07400, AT1G11910, AT1G17190, AT1G22640, AT1G24620, AT1G42540, AT1G50010, AT1G52890, AT1G77120, AT1G78380, AT2G16720, AT2G29120, AT2G29130, AT2G29500, AT2G41430, AT2G47000, AT3G03450, AT3G12580, AT3G17600, AT3G18990, AT3G22840, AT3G23250, AT3G45140, AT3G49910, AT3G51480, AT3G57260, AT4G01070, AT4G10250, AT4G10310, AT4G11650, AT4G13850, AT4G16260, AT4G24960, AT4…
GO:0019825	MF	e	oxygen binding	19/884	231/33602	1.32673e-05	3	19	0.0268795	0.0262021	0.0263754	0.000689219	AT1G64940, AT1G75130, AT2G42250, AT2G44890, AT2G45510, AT2G45550, AT3G14610, AT3G14620, AT3G14690, AT3G25180, AT3G26300, AT3G26330, AT3G48280, AT3G48310, AT4G31940, AT5G06900, AT5G06905, AT5G25130, AT5G63450
GO:0098771	BP	e	inorganic ion homeostasis	11/884	80/33602	7.87342e-06	6	11	0.0274546	0.0267626	0.0271161	0.000623969	AT1G01580, AT1G15960, AT1G42540, AT1G80830, AT2G29120, AT3G17790, AT3G51480, AT4G31710, AT5G11180, AT5G27100, AT5G55630
GO:0016298	MF	e	lipase activity	14/884	135/33602	1.38115e-05	4	14	0.0279821	0.0272769	0.0274435	0.000699553	AT1G30370, AT1G31550, AT1G49740, AT1G53940, AT1G75900, AT2G26560, AT3G08510, AT3G14225, AT3G48080, AT4G24160, AT5G14930, AT5G45960, AT5G55050, AT5G58700
GO:0001101	BP	e	response to acid chemical	33/884	538/33602	8.20575e-06	3	33	0.0286134	0.0278922	0.0282524	0.000635854	AT1G01620, AT1G15520, AT1G21270, AT1G22640, AT1G24190, AT1G52890, AT1G53940, AT1G55020, AT1G78380, AT2G14580, AT2G16720, AT2G29130, AT2G29420, AT2G37710, AT2G41430, AT3G03450, AT3G22060, AT3G23250, AT3G28580, AT3G45140, AT4G09460, AT4G21410, AT4G24960, AT4G25000, AT4G28110, AT4G31800, AT4G38620, AT5G05410, AT5G07010, AT5G24090, AT5G46050, AT5G52660, AT5G62490
GO:0030003	BP	e	cellular cation homeostasis	10/884	66/33602	8.40223e-06	7	10	0.0292986	0.0285601	0.0289205	0.000636925	AT1G01580, AT1G15960, AT1G42540, AT1G80830, AT2G29120, AT3G51480, AT4G31710, AT5G11180, AT5G27100, AT5G55630
GO:0065008	BP	e	regulation of biological quality	32/884	514/33602	8.79086e-06	2	32	0.0306537	0.0298811	0.0302494	0.000652207	AT1G01580, AT1G13280, AT1G15960, AT1G19640, AT1G20925, AT1G21270, AT1G42540, AT1G55020, AT1G55320, AT1G76520, AT1G80830, AT2G20610, AT2G23580, AT2G23620, AT2G29120, AT2G45400, AT2G47000, AT3G01570, AT3G02875, AT3G17790, AT3G18000, AT3G45140, AT3G51480, AT3G62930, AT4G31710, AT4G31820, AT5G07010, AT5G11180, AT5G18600, AT5G27100, AT5G55630, AT5G56970
GO:0004857	MF	e	enzyme inhibitor activity	16/884	174/33602	1.59566e-05	3	16	0.032328	0.0315133	0.0316898	0.000788489	AT1G11580, AT1G17860, AT1G47710, AT1G47960, AT1G55770, AT1G72060, AT2G38870, AT3G10720, AT3G17130, AT4G02250, AT4G02320, AT4G25250, AT5G46930, AT5G46940, AT5G46970, AT5G51520
GO:0003993	MF	e	acid phosphatase activity	8/884	44/33602	1.70213e-05	6	8	0.0344851	0.033616	0.0337872	0.000821073	AT1G14700, AT2G16430, AT3G17790, AT3G52780, AT3G52820, AT5G50400, AT5G51260, AT5G63140
GO:0065007	BP	e	biological regulation	138/884	3640/33602	1.06515e-05	1	138	0.0371417	0.0362055	0.0366411	0.000773786	AT1G01580, AT1G04110, AT1G06840, AT1G07530, AT1G07650, AT1G09970, AT1G13280, AT1G15960, AT1G16330, AT1G19640, AT1G20925, AT1G21270, AT1G22640, AT1G24190, AT1G29750, AT1G32960, AT1G32970, AT1G33060, AT1G35710, AT1G42540, AT1G45616, AT1G47210, AT1G49480, AT1G49740, AT1G55020, AT1G55320, AT1G62700, AT1G68150, AT1G71520, AT1G72300, AT1G72930, AT1G74190, AT1G74360, AT1G75250, AT1G75430, AT1G75490, AT1…
GO:0009897	CC	e	external side of plasma membrane	3/884	4/33602	7.11638e-05	3	3	0.038215	0.0372532	0.0372898	0.00272964	AT1G04110, AT1G17840, AT5G60920
GO:0004713	MF	e	protein tyrosine kinase activity	18/884	218/33602	2.1085e-05	6	18	0.0427182	0.0416416	0.0418326	0.000992891	AT1G06840, AT1G11330, AT1G11340, AT1G35710, AT1G52290, AT1G67520, AT1G74360, AT2G17220, AT3G14840, AT3G16030, AT3G49060, AT4G03230, AT4G23180, AT4G23240, AT4G27290, AT5G24010, AT5G24080, AT5G60900
GO:0009507	CC	p	chloroplast	46/884	2923/33602	8.08318e-05	6	46	0.0434067	0.0423143	0.0422751	0.00289378	AT1G01090, AT1G01620, AT1G08840, AT1G10370, AT1G13280, AT1G16330, AT1G29930, AT1G30360, AT1G58280, AT1G70890, AT1G76360, AT1G78380, AT2G02070, AT2G02080, AT2G17080, AT2G17220, AT2G25470, AT2G32840, AT2G38330, AT2G39830, AT3G06350, AT3G07700, AT3G08740, AT3G17600, AT3G24320, AT3G24780, AT3G45140, AT3G48730, AT3G48770, AT3G49910, AT4G05460, AT4G13010, AT4G34450, AT4G37000, AT5G01650, AT5G01750, AT5…
GO:0005506	MF	e	iron ion binding	21/884	282/33602	2.15633e-05	6	21	0.0436872	0.0425862	0.04276	0.000992891	AT1G64940, AT1G75130, AT2G42250, AT2G44890, AT2G45510, AT2G45550, AT3G14610, AT3G14620, AT3G14690, AT3G19000, AT3G25180, AT3G26300, AT3G26330, AT3G48280, AT3G48310, AT4G15093, AT4G31940, AT5G06900, AT5G06905, AT5G25130, AT5G63450
GO:0055065	BP	e	metal ion homeostasis	10/884	69/33602	1.26136e-05	7	10	0.0439835	0.0428748	0.043378	0.000897622	AT1G01580, AT1G15960, AT1G42540, AT1G80830, AT2G29120, AT3G51480, AT4G31710, AT5G11180, AT5G27100, AT5G55630
GO:0016773	MF	e	phosphotransferase activity, alcohol group as acceptor	51/884	1037/33602	2.71302e-05	4	51	0.0549658	0.0535806	0.0537721	0.00122146	AT1G06840, AT1G07650, AT1G09970, AT1G11330, AT1G11340, AT1G16330, AT1G21270, AT1G29750, AT1G34300, AT1G35710, AT1G47210, AT1G52290, AT1G65790, AT1G66920, AT1G67000, AT1G67520, AT1G72300, AT1G74360, AT1G76360, AT1G79620, AT2G17220, AT2G17290, AT2G24130, AT2G45910, AT3G14840, AT3G16030, AT3G16360, AT3G24550, AT3G47570, AT3G49060, AT4G03230, AT4G09570, AT4G14480, AT4G18250, AT4G21390, AT4G23180, AT4…
GO:0005524	MF	e	ATP binding	64/884	1417/33602	2.84389e-05	8	64	0.0576172	0.0561652	0.0563375	0.00125255	AT1G06840, AT1G07650, AT1G08840, AT1G09970, AT1G11330, AT1G11340, AT1G21270, AT1G29750, AT1G34300, AT1G35710, AT1G50180, AT1G52290, AT1G59780, AT1G66920, AT1G67000, AT1G67520, AT1G72300, AT1G74360, AT1G76360, AT1G79620, AT2G17220, AT2G17290, AT2G18193, AT2G24130, AT2G45910, AT2G46620, AT3G12580, AT3G14460, AT3G14840, AT3G16030, AT3G24320, AT3G24550, AT3G28580, AT3G46530, AT3G47570, AT3G48770, AT3…
GO:0031225	CC	e	anchored component of membrane	18/884	247/33602	0.000107354	3	18	0.057649	0.0561981	0.0560387	0.00360306	AT1G20030, AT1G54860, AT1G70170, AT2G25060, AT2G32300, AT3G22600, AT4G12420, AT4G30590, AT4G35100, AT5G03170, AT5G04885, AT5G14150, AT5G15350, AT5G15630, AT5G20230, AT5G56170, AT5G60490, AT5G60920
GO:0000293	MF	e	ferric-chelate reductase activity	4/884	8/33602	3.06079e-05	5	4	0.0620117	0.0604489	0.0606037	0.00126554	AT1G01580, AT5G23980, AT5G49730, AT5G49740
GO:0016723	MF	e	oxidoreductase activity, oxidizing metal ions, NAD or NADP as acceptor	4/884	8/33602	3.06079e-05	4	4	0.0620117	0.0604489	0.0606037	0.00126554	AT1G01580, AT5G23980, AT5G49730, AT5G49740
GO:0016722	MF	e	oxidoreductase activity, oxidizing metal ions	4/884	8/33602	3.06079e-05	3	4	0.0620117	0.0604489	0.0606037	0.00126554	AT1G01580, AT5G23980, AT5G49730, AT5G49740
GO:0050801	BP	e	ion homeostasis	11/884	87/33602	1.78123e-05	5	11	0.0621115	0.0605459	0.0612387	0.00124223	AT1G01580, AT1G15960, AT1G42540, AT1G80830, AT2G29120, AT3G17790, AT3G51480, AT4G31710, AT5G11180, AT5G27100, AT5G55630
GO:0043168	MF	e	anion binding	83/884	1976/33602	3.20767e-05	3	83	0.0649875	0.0633497	0.0634157	0.00129975	AT1G06840, AT1G07650, AT1G08840, AT1G09970, AT1G11330, AT1G11340, AT1G17170, AT1G21270, AT1G29750, AT1G29930, AT1G30700, AT1G34300, AT1G35710, AT1G50180, AT1G52290, AT1G53140, AT1G59780, AT1G66920, AT1G67000, AT1G67520, AT1G72300, AT1G74360, AT1G76360, AT1G78380, AT1G79620, AT2G17220, AT2G17290, AT2G18193, AT2G20830, AT2G24130, AT2G27550, AT2G34790, AT2G45910, AT2G46620, AT3G12580, AT3G14460, AT3…
GO:0016758	MF	e	transferase activity, transferring hexosyl groups	21/884	291/33602	3.42595e-05	4	21	0.0694098	0.0676606	0.0676968	0.0013437	AT1G22340, AT1G22360, AT1G22380, AT1G55850, AT2G15480, AT2G15490, AT2G16890, AT2G30140, AT2G30150, AT2G32530, AT2G32620, AT2G36760, AT2G36770, AT2G43820, AT3G11340, AT3G53150, AT4G01070, AT4G01970, AT4G32410, AT4G34131, AT5G17050
GO:0036094	MF	e	small molecule binding	101/884	2544/33602	3.44878e-05	2	101	0.0698723	0.0681114	0.0681134	0.0013437	AT1G06840, AT1G07650, AT1G08840, AT1G09970, AT1G11330, AT1G11340, AT1G21270, AT1G29750, AT1G30700, AT1G34300, AT1G35710, AT1G50180, AT1G52290, AT1G53140, AT1G59780, AT1G64940, AT1G66920, AT1G67000, AT1G67520, AT1G72300, AT1G74360, AT1G75130, AT1G76360, AT1G79620, AT2G17220, AT2G17290, AT2G18193, AT2G20830, AT2G24130, AT2G34790, AT2G42250, AT2G44890, AT2G45510, AT2G45550, AT2G45630, AT2G45910, AT2…
GO:0030599	MF	e	pectinesterase activity	14/884	147/33602	3.61199e-05	5	14	0.0731788	0.0713346	0.0713006	0.00138073	AT1G11580, AT1G47960, AT1G55770, AT2G23630, AT3G10720, AT3G17130, AT4G02250, AT4G02320, AT4G25250, AT5G46930, AT5G46940, AT5G46970, AT5G51520, AT5G61680
GO:0008219	BP	e	cell death	18/884	219/33602	2.24189e-05	2	18	0.0781748	0.0762043	0.0770539	0.00153284	AT1G50180, AT1G59780, AT1G61560, AT2G26560, AT3G07040, AT3G14460, AT3G14470, AT3G20600, AT3G46530, AT4G08450, AT4G12010, AT4G27190, AT4G37000, AT5G17680, AT5G20480, AT5G35450, AT5G36930, AT5G65970
GO:0032559	MF	e	adenyl ribonucleotide binding	64/884	1429/33602	4.28164e-05	7	64	0.0867459	0.0845598	0.0844767	0.00158652	AT1G06840, AT1G07650, AT1G08840, AT1G09970, AT1G11330, AT1G11340, AT1G21270, AT1G29750, AT1G34300, AT1G35710, AT1G50180, AT1G52290, AT1G59780, AT1G66920, AT1G67000, AT1G67520, AT1G72300, AT1G74360, AT1G76360, AT1G79620, AT2G17220, AT2G17290, AT2G18193, AT2G24130, AT2G45910, AT2G46620, AT3G12580, AT3G14460, AT3G14840, AT3G16030, AT3G24320, AT3G24550, AT3G28580, AT3G46530, AT3G47570, AT3G48770, AT3…
GO:0014070	BP	e	response to organic cyclic compound	15/884	161/33602	2.49561e-05	4	15	0.0870218	0.0848283	0.0857491	0.0016735	AT1G15520, AT1G21270, AT1G22640, AT1G53940, AT2G14580, AT2G16720, AT2G29420, AT2G37710, AT4G08950, AT4G09460, AT4G31800, AT4G34160, AT4G38620, AT5G46050, AT5G52660
GO:0046910	MF	e	pectinesterase inhibitor activity	9/884	64/33602	4.36975e-05	4	9	0.0885312	0.0863001	0.0861715	0.00158652	AT1G47960, AT1G55770, AT3G17130, AT4G02250, AT4G25250, AT5G46930, AT5G46940, AT5G46970, AT5G51520
GO:0030554	MF	e	adenyl nucleotide binding	64/884	1432/33602	4.38526e-05	6	64	0.0888454	0.0866064	0.0864335	0.00158652	AT1G06840, AT1G07650, AT1G08840, AT1G09970, AT1G11330, AT1G11340, AT1G21270, AT1G29750, AT1G34300, AT1G35710, AT1G50180, AT1G52290, AT1G59780, AT1G66920, AT1G67000, AT1G67520, AT1G72300, AT1G74360, AT1G76360, AT1G79620, AT2G17220, AT2G17290, AT2G18193, AT2G24130, AT2G45910, AT2G46620, AT3G12580, AT3G14460, AT3G14840, AT3G16030, AT3G24320, AT3G24550, AT3G28580, AT3G46530, AT3G47570, AT3G48770, AT3…
GO:0055080	BP	e	cation homeostasis	10/884	75/33602	2.66827e-05	6	10	0.0930425	0.0906972	0.091655	0.00175552	AT1G01580, AT1G15960, AT1G42540, AT1G80830, AT2G29120, AT3G51480, AT4G31710, AT5G11180, AT5G27100, AT5G55630
GO:0004497	MF	e	monooxygenase activity	21/884	297/33602	4.60909e-05	3	21	0.0933802	0.0910269	0.0907991	0.00163825	AT1G64940, AT1G75130, AT2G40890, AT2G42250, AT2G44890, AT2G45510, AT2G45550, AT3G14610, AT3G14620, AT3G14690, AT3G25180, AT3G26300, AT3G26330, AT3G48280, AT3G48310, AT4G31940, AT5G05320, AT5G06900, AT5G06905, AT5G25130, AT5G63450
GO:0009620	BP	e	response to fungus	14/884	144/33602	2.86971e-05	5	14	0.100067	0.0975444	0.0985458	0.00185309	AT1G61560, AT2G23620, AT2G34930, AT2G38870, AT3G10985, AT3G12500, AT3G17210, AT3G20600, AT3G24550, AT3G45140, AT4G20970, AT4G31800, AT5G38280, AT5G52020
GO:0042626	MF	e	ATPase-coupled transmembrane transporter activity	15/884	172/33602	5.38672e-05	5	15	0.109135	0.106385	0.106064	0.00188164	AT1G02520, AT1G15520, AT1G17840, AT2G37280, AT2G47000, AT3G21090, AT3G21250, AT3G22910, AT3G47730, AT3G47780, AT3G53480, AT3G59140, AT3G62150, AT3G62700, AT3G63380
GO:0012501	BP	e	programmed cell death	16/884	186/33602	3.63288e-05	3	16	0.126679	0.123486	0.124717	0.00230325	AT1G50180, AT1G59780, AT2G26560, AT3G07040, AT3G14460, AT3G14470, AT3G20600, AT3G46530, AT4G08450, AT4G12010, AT4G27190, AT4G37000, AT5G17680, AT5G20480, AT5G35450, AT5G36930
GO:0030145	MF	e	manganese ion binding	7/884	39/33602	6.28364e-05	6	7	0.127306	0.124098	0.123662	0.00215774	AT1G18980, AT3G05950, AT5G38930, AT5G39100, AT5G39120, AT5G39150, AT5G39160
GO:0006464	BP	e	cellular protein modification process	74/884	1725/33602	3.82456e-05	6	74	0.133362	0.130001	0.131259	0.00233969	AT1G06840, AT1G07650, AT1G09970, AT1G11330, AT1G11340, AT1G16110, AT1G21270, AT1G24430, AT1G29750, AT1G34300, AT1G35710, AT1G52290, AT1G58170, AT1G65790, AT1G66910, AT1G66920, AT1G67000, AT1G67520, AT1G69730, AT1G70520, AT1G70530, AT1G72300, AT1G74360, AT1G76360, AT1G79620, AT2G17220, AT2G17290, AT2G18630, AT2G23200, AT2G24130, AT2G28120, AT2G32350, AT2G45910, AT2G48010, AT3G06270, AT3G14840, AT3…
GO:0036211	BP	e	protein modification process	74/884	1725/33602	3.82456e-05	5	74	0.133362	0.130001	0.131259	0.00233969	AT1G06840, AT1G07650, AT1G09970, AT1G11330, AT1G11340, AT1G16110, AT1G21270, AT1G24430, AT1G29750, AT1G34300, AT1G35710, AT1G52290, AT1G58170, AT1G65790, AT1G66910, AT1G66920, AT1G67000, AT1G67520, AT1G69730, AT1G70520, AT1G70530, AT1G72300, AT1G74360, AT1G76360, AT1G79620, AT2G17220, AT2G17290, AT2G18630, AT2G23200, AT2G24130, AT2G28120, AT2G32350, AT2G45910, AT2G48010, AT3G06270, AT3G14840, AT3…
GO:0048878	BP	e	chemical homeostasis	12/884	112/33602	4.05694e-05	4	12	0.141465	0.1379	0.139153	0.00243906	AT1G01580, AT1G15960, AT1G21270, AT1G42540, AT1G80830, AT2G29120, AT3G17790, AT3G51480, AT4G31710, AT5G11180, AT5G27100, AT5G55630
GO:0004161	MF	e	dimethylallyltranstransferase activity	3/884	4/33602	7.11638e-05	5	3	0.144178	0.140544	0.139979	0.00236357	AT3G11945, AT4G17190, AT5G47770
GO:0042300	MF	e	beta-amyrin synthase activity	3/884	4/33602	7.11638e-05	5	3	0.144178	0.140544	0.139979	0.00236357	AT1G78950, AT1G78960, AT1G78970
GO:0006812	BP	e	cation transport	23/884	342/33602	4.46205e-05	5	23	0.155592	0.15167	0.153004	0.00263715	AT1G01580, AT1G06970, AT1G15520, AT1G15960, AT1G80830, AT2G13620, AT2G26975, AT3G12750, AT3G19640, AT3G20180, AT3G22910, AT3G63380, AT4G05030, AT4G10310, AT4G13420, AT4G16380, AT4G21120, AT4G31730, AT5G20230, AT5G48290, AT5G52760, AT5G53130, AT5G59030
GO:0006874	BP	e	cellular calcium ion homeostasis	6/884	26/33602	4.78178e-05	9	6	0.166741	0.162538	0.16392	0.00273346	AT1G42540, AT2G29120, AT3G51480, AT4G31710, AT5G11180, AT5G27100
GO:0055074	BP	e	calcium ion homeostasis	6/884	26/33602	4.78178e-05	8	6	0.166741	0.162538	0.16392	0.00273346	AT1G42540, AT2G29120, AT3G51480, AT4G31710, AT5G11180, AT5G27100
GO:0004650	MF	e	polygalacturonase activity	9/884	71/33602	0.000100323	5	9	0.203255	0.198133	0.197135	0.00327831	AT2G43890, AT3G07820, AT3G07830, AT3G07840, AT3G48950, AT3G59850, AT4G20050, AT5G14650, AT5G48140
GO:0015893	BP	e	drug transport	10/884	82/33602	5.83731e-05	4	10	0.203547	0.198416	0.199986	0.00328302	AT1G15520, AT1G33110, AT1G71140, AT2G37280, AT2G38330, AT3G21690, AT3G53480, AT4G21120, AT5G17700, AT5G65380
GO:0009808	BP	e	lignin metabolic process	8/884	53/33602	6.90981e-05	5	8	0.240945	0.234872	0.236661	0.00382452	AT1G32770, AT1G72680, AT2G40890, AT3G09220, AT5G09360, AT5G48100, AT5G54160, AT5G58490
GO:0006855	BP	e	drug transmembrane transport	9/884	68/33602	7.12061e-05	5	9	0.248296	0.242037	0.24381	0.00387962	AT1G15520, AT1G33110, AT1G71140, AT2G37280, AT2G38330, AT3G21690, AT3G53480, AT5G17700, AT5G65380
GO:0006629	BP	e	lipid metabolic process	36/884	673/33602	7.29779e-05	3	36	0.254474	0.248059	0.249803	0.00391498	AT1G30370, AT1G31550, AT1G33811, AT1G49740, AT1G71691, AT1G78960, AT1G78970, AT2G04350, AT2G07050, AT2G16530, AT2G26560, AT2G45400, AT3G08510, AT3G11945, AT3G14225, AT3G18000, AT3G25830, AT3G26430, AT3G48080, AT4G16740, AT4G17190, AT4G28780, AT5G03610, AT5G09350, AT5G14180, AT5G14450, AT5G14930, AT5G45910, AT5G45950, AT5G45960, AT5G47770, AT5G49900, AT5G55050, AT5G58490, AT5G58700, AT5G64070
GO:0072503	BP	e	cellular divalent inorganic cation homeostasis	6/884	28/33602	7.48142e-05	8	6	0.260877	0.254301	0.256014	0.00395268	AT1G42540, AT2G29120, AT3G51480, AT4G31710, AT5G11180, AT5G27100
GO:0045735	MF	e	nutrient reservoir activity	8/884	58/33602	0.000133122	1	8	0.269704	0.262907	0.261451	0.00428102	AT1G18980, AT2G26560, AT3G05950, AT5G38930, AT5G39100, AT5G39120, AT5G39150, AT5G39160
GO:0098542	BP	e	defense response to other organism	27/884	450/33602	7.85056e-05	5	27	0.273749	0.266849	0.268568	0.0040858	AT1G53940, AT1G55020, AT1G61560, AT1G72930, AT2G23620, AT2G26560, AT2G34930, AT2G38870, AT3G07040, AT3G12500, AT3G17210, AT3G20600, AT3G46530, AT3G57260, AT4G08450, AT4G11650, AT4G12010, AT4G20970, AT4G31800, AT4G37000, AT5G17680, AT5G20480, AT5G24590, AT5G36930, AT5G44070, AT5G46050, AT5G52020
GO:0098552	CC	e	side of membrane	3/884	7/33602	0.000586757	2	3	0.315089	0.307159	0.305701	0.0185346	AT1G04110, AT1G17840, AT5G60920
GO:0006811	BP	e	ion transport	29/884	500/33602	9.44612e-05	4	29	0.329386	0.321084	0.323057	0.00484392	AT1G01580, AT1G02260, AT1G06970, AT1G15520, AT1G15960, AT1G17840, AT1G80830, AT2G13620, AT2G26975, AT3G12750, AT3G13620, AT3G19640, AT3G20180, AT3G22910, AT3G30390, AT3G63380, AT4G05030, AT4G10310, AT4G13420, AT4G16380, AT4G18910, AT4G21120, AT4G31730, AT5G20230, AT5G40780, AT5G48290, AT5G52760, AT5G53130, AT5G59030
GO:0022836	MF	e	gated channel activity	8/884	60/33602	0.000169676	5	8	0.343764	0.335101	0.333074	0.00537131	AT1G42540, AT2G29120, AT3G51480, AT4G31710, AT5G11180, AT5G27100, AT5G53130, AT5G55630
GO:0098796	CC	p	membrane protein complex	1/884	394/33602	0.000660408	2	1	0.354639	0.345714	0.343412	0.0197022	AT5G19820
GO:0015291	MF	e	secondary active transmembrane transporter activity	19/884	280/33602	0.000177525	4	19	0.359666	0.350602	0.348304	0.00553332	AT1G06970, AT1G20925, AT1G33110, AT1G54730, AT1G71140, AT1G76430, AT1G76520, AT1G78130, AT2G13620, AT2G38330, AT3G18830, AT3G21690, AT3G23560, AT4G13420, AT5G10190, AT5G17700, AT5G26250, AT5G26340, AT5G65380
GO:0072507	BP	e	divalent inorganic cation homeostasis	6/884	30/33602	0.000112745	7	6	0.393143	0.383233	0.385476	0.00569772	AT1G42540, AT2G29120, AT3G51480, AT4G31710, AT5G11180, AT5G27100
GO:0005488	MF	e	binding	298/884	9420/33602	0.000196287	1	298	0.397677	0.387655	0.384918	0.00601587	AT1G01800, AT1G06840, AT1G07440, AT1G07650, AT1G07710, AT1G08080, AT1G08840, AT1G09070, AT1G09155, AT1G09970, AT1G11330, AT1G11340, AT1G13130, AT1G14550, AT1G17170, AT1G18980, AT1G20140, AT1G21270, AT1G22640, AT1G23010, AT1G24620, AT1G29750, AT1G29930, AT1G30320, AT1G30700, AT1G31280, AT1G32960, AT1G32970, AT1G34300, AT1G35710, AT1G45616, AT1G49480, AT1G50180, AT1G52290, AT1G53140, AT1G55530, AT1…
GO:0031559	MF	e	oxidosqualene cyclase activity	4/884	12/33602	0.000198945	4	4	0.403063	0.392905	0.389933	0.00601587	AT1G78950, AT1G78960, AT1G78970, AT2G07050
GO:0019538	BP	e	protein metabolic process	109/884	2879/33602	0.00011818	4	109	0.412094	0.401707	0.40394	0.00588706	AT1G04110, AT1G06840, AT1G07650, AT1G09970, AT1G11330, AT1G11340, AT1G11910, AT1G16110, AT1G20140, AT1G21270, AT1G24430, AT1G28110, AT1G29750, AT1G32960, AT1G32970, AT1G33540, AT1G34300, AT1G35710, AT1G52290, AT1G58170, AT1G63800, AT1G65790, AT1G66910, AT1G66920, AT1G67000, AT1G67520, AT1G69730, AT1G70170, AT1G70520, AT1G70530, AT1G72300, AT1G73310, AT1G74360, AT1G75950, AT1G76360, AT1G79620, AT2…
GO:0010817	BP	e	regulation of hormone levels	16/884	206/33602	0.000122463	3	16	0.427029	0.416265	0.418456	0.00601449	AT1G13280, AT1G19640, AT1G20925, AT1G55020, AT1G55320, AT1G76520, AT2G20610, AT2G23580, AT2G23620, AT2G45400, AT2G47000, AT3G02875, AT3G45140, AT4G31820, AT5G07010, AT5G56970
GO:0046873	MF	e	metal ion transmembrane transporter activity	14/884	174/33602	0.000221279	6	14	0.448312	0.437014	0.433486	0.00659282	AT1G06970, AT1G15960, AT1G80830, AT2G13620, AT2G26975, AT3G12750, AT3G19640, AT3G22910, AT3G63380, AT4G10310, AT4G13420, AT5G53130, AT5G55630, AT5G59030
GO:0008324	MF	e	cation transmembrane transporter activity	24/884	405/33602	0.000234671	4	24	0.475444	0.463462	0.459486	0.00689049	AT1G06970, AT1G15960, AT1G20925, AT1G54730, AT1G76430, AT1G76520, AT1G78130, AT1G80830, AT2G13620, AT2G26975, AT3G12750, AT3G18830, AT3G19640, AT3G22910, AT3G63380, AT4G10310, AT4G13420, AT4G21120, AT5G10190, AT5G26250, AT5G26340, AT5G53130, AT5G55630, AT5G59030
GO:0009636	BP	e	response to toxic substance	7/884	44/33602	0.000139677	3	7	0.487054	0.474777	0.477137	0.00676463	AT1G17190, AT2G29500, AT3G12580, AT3G17790, AT3G23560, AT4G01070, AT5G05410
GO:0035639	MF	e	purine ribonucleoside triphosphate binding	68/884	1635/33602	0.000243699	4	68	0.493735	0.481292	0.476919	0.00699148	AT1G06840, AT1G07650, AT1G08840, AT1G09970, AT1G11330, AT1G11340, AT1G21270, AT1G29750, AT1G34300, AT1G35710, AT1G50180, AT1G52290, AT1G53140, AT1G59780, AT1G66920, AT1G67000, AT1G67520, AT1G72300, AT1G74360, AT1G76360, AT1G79620, AT2G17220, AT2G17290, AT2G18193, AT2G24130, AT2G45910, AT2G46620, AT3G12580, AT3G14460, AT3G14840, AT3G16030, AT3G24320, AT3G24550, AT3G28580, AT3G46530, AT3G47570, AT3…
GO:0004364	MF	e	glutathione transferase activity	7/884	48/33602	0.000245012	4	7	0.496395	0.483885	0.479244	0.00699148	AT1G10370, AT1G17170, AT1G17180, AT1G17190, AT1G78380, AT2G29420, AT3G09270
GO:0006396	BP	p	RNA processing	0/884	348/33602	0.000147224	7	0	0.513369	0.500429	0.502769	0.00701293
GO:0071704	BP	e	organic substance metabolic process	223/884	6740/33602	0.000148826	2	223	0.518957	0.505876	0.508093	0.00701293	AT1G01090, AT1G02205, AT1G04110, AT1G04220, AT1G06840, AT1G07650, AT1G08840, AT1G09970, AT1G11330, AT1G11340, AT1G11910, AT1G13130, AT1G13280, AT1G16110, AT1G19640, AT1G20140, AT1G21270, AT1G22640, AT1G24430, AT1G28110, AT1G29750, AT1G30370, AT1G31550, AT1G32100, AT1G32770, AT1G32960, AT1G32970, AT1G33540, AT1G33811, AT1G34300, AT1G35710, AT1G49740, AT1G52290, AT1G52500, AT1G55020, AT1G55850, AT1…
GO:0032555	MF	e	purine ribonucleotide binding	68/884	1647/33602	0.00026123	6	68	0.529252	0.515914	0.510705	0.00735073	AT1G06840, AT1G07650, AT1G08840, AT1G09970, AT1G11330, AT1G11340, AT1G21270, AT1G29750, AT1G34300, AT1G35710, AT1G50180, AT1G52290, AT1G53140, AT1G59780, AT1G66920, AT1G67000, AT1G67520, AT1G72300, AT1G74360, AT1G76360, AT1G79620, AT2G17220, AT2G17290, AT2G18193, AT2G24130, AT2G45910, AT2G46620, AT3G12580, AT3G14460, AT3G14840, AT3G16030, AT3G24320, AT3G24550, AT3G28580, AT3G46530, AT3G47570, AT3…
GO:0017076	MF	e	purine nucleotide binding	68/884	1654/33602	0.000275815	5	68	0.558802	0.544719	0.538943	0.00765482	AT1G06840, AT1G07650, AT1G08840, AT1G09970, AT1G11330, AT1G11340, AT1G21270, AT1G29750, AT1G34300, AT1G35710, AT1G50180, AT1G52290, AT1G53140, AT1G59780, AT1G66920, AT1G67000, AT1G67520, AT1G72300, AT1G74360, AT1G76360, AT1G79620, AT2G17220, AT2G17290, AT2G18193, AT2G24130, AT2G45910, AT2G46620, AT3G12580, AT3G14460, AT3G14840, AT3G16030, AT3G24320, AT3G24550, AT3G28580, AT3G46530, AT3G47570, AT3…
GO:0022890	MF	e	inorganic cation transmembrane transporter activity	23/884	385/33602	0.000290533	5	23	0.588619	0.573785	0.567411	0.00795432	AT1G06970, AT1G15960, AT1G20925, AT1G54730, AT1G76430, AT1G76520, AT1G78130, AT1G80830, AT2G13620, AT2G26975, AT3G12750, AT3G18830, AT3G19640, AT3G22910, AT3G63380, AT4G10310, AT4G13420, AT5G10190, AT5G26250, AT5G26340, AT5G53130, AT5G55630, AT5G59030
GO:0006979	BP	e	response to oxidative stress	19/884	280/33602	0.000177525	3	19	0.61903	0.603426	0.605893	0.00825373	AT1G07400, AT1G14550, AT1G15520, AT1G52500, AT1G63460, AT1G71695, AT1G72060, AT1G75280, AT1G78380, AT2G29500, AT3G12580, AT3G17790, AT4G33420, AT5G05340, AT5G05410, AT5G19875, AT5G20230, AT5G59820, AT5G67400
GO:0009407	BP	e	toxin catabolic process	7/884	46/33602	0.000186407	4	7	0.65	0.633616	0.63602	0.00855263	AT1G10370, AT1G17170, AT1G17180, AT1G17190, AT1G78380, AT2G29420, AT3G09270
GO:0006970	BP	e	response to osmotic stress	24/884	398/33602	0.000189498	3	24	0.660781	0.644125	0.646379	0.00858157	AT1G01620, AT1G03220, AT1G04220, AT1G11910, AT1G22640, AT1G50010, AT1G77120, AT2G16720, AT3G03450, AT3G23250, AT4G01070, AT4G10310, AT4G11650, AT4G13850, AT4G16260, AT4G24960, AT4G32410, AT4G35100, AT5G24090, AT5G46050, AT5G52660, AT5G59820, AT5G60920, AT5G62490
GO:0003676	MF	p	nucleic acid binding	57/884	3303/33602	0.000374496	3	57	0.758729	0.739608	0.731016	0.0101164	AT1G08840, AT1G22640, AT1G30320, AT1G31280, AT1G49480, AT1G71520, AT1G75490, AT2G02070, AT2G02650, AT2G16400, AT2G16720, AT2G28160, AT2G28710, AT2G31210, AT2G31510, AT2G44840, AT3G08740, AT3G19184, AT3G21175, AT3G23230, AT3G23250, AT3G24320, AT3G45980, AT3G48050, AT3G48770, AT3G51950, AT3G60240, AT4G09460, AT4G13850, AT4G19130, AT4G20970, AT4G25470, AT4G28110, AT4G38620, AT5G05410, AT5G07580, AT5…
GO:0032553	MF	e	ribonucleotide binding	68/884	1668/33602	0.000384666	5	68	0.779334	0.759693	0.750484	0.0102544	AT1G06840, AT1G07650, AT1G08840, AT1G09970, AT1G11330, AT1G11340, AT1G21270, AT1G29750, AT1G34300, AT1G35710, AT1G50180, AT1G52290, AT1G53140, AT1G59780, AT1G66920, AT1G67000, AT1G67520, AT1G72300, AT1G74360, AT1G76360, AT1G79620, AT2G17220, AT2G17290, AT2G18193, AT2G24130, AT2G45910, AT2G46620, AT3G12580, AT3G14460, AT3G14840, AT3G16030, AT3G24320, AT3G24550, AT3G28580, AT3G46530, AT3G47570, AT3…
GO:0009626	BP	e	plant-type hypersensitive response	6/884	34/33602	0.000233505	7	6	0.814233	0.793709	0.796253	0.0104389	AT2G26560, AT3G07040, AT3G20600, AT3G46530, AT4G37000, AT5G20480
GO:0034050	BP	e	host programmed cell death induced by symbiont	6/884	35/33602	0.000275589	4	6	0.960978	0.936755	0.939482	0.0121643	AT2G26560, AT3G07040, AT3G20600, AT3G46530, AT4G37000, AT5G20480
GO:0009414	BP	e	response to water deprivation	9/884	169/33602	0.0462598	5	9	1	1	1	0.637539	AT1G01620, AT1G52890, AT1G78380, AT2G29130, AT2G41430, AT3G45140, AT4G24960, AT5G05410, AT5G24090
GO:0015295	MF	e	solute:proton symporter activity	9/884	110/33602	0.00252866	8	9	1	1	1	0.053927	AT1G20925, AT1G54730, AT1G76430, AT1G76520, AT1G78130, AT3G18830, AT5G10190, AT5G26250, AT5G26340
GO:0015297	MF	e	antiporter activity	9/884	148/33602	0.0166975	5	9	1	1	1	0.250149	AT1G06970, AT1G33110, AT1G71140, AT2G13620, AT2G38330, AT3G21690, AT3G23560, AT5G17700, AT5G65380
GO:0004722	MF	e	protein serine/threonine phosphatase activity	9/884	153/33602	0.0202647	7	9	1	1	1	0.271938	AT1G14700, AT2G16430, AT3G06270, AT3G17790, AT3G52780, AT3G52820, AT5G50400, AT5G59160, AT5G63140
GO:0006857	BP	e	oligopeptide transport	8/884	66/33602	0.000331673	7	8	1	1	1	0.0141139	AT1G27040, AT1G62200, AT1G65730, AT2G38100, AT5G28470, AT5G46040, AT5G46050, AT5G62680
GO:0016114	BP	e	terpenoid biosynthetic process	8/884	73/33602	0.000660778	7	8	1	1	1	0.0244895	AT1G78960, AT1G78970, AT2G07050, AT3G11945, AT3G25830, AT4G16740, AT4G17190, AT5G47770
GO:0009814	BP	e	defense response, incompatible interaction	8/884	84/33602	0.00166526	7	8	1	1	1	0.0537665	AT1G55020, AT1G61560, AT2G23620, AT3G20600, AT3G46530, AT3G57260, AT4G11650, AT4G37000
GO:0006721	BP	e	terpenoid metabolic process	8/884	92/33602	0.00296161	6	8	1	1	1	0.0813161	AT1G78960, AT1G78970, AT2G07050, AT3G11945, AT3G25830, AT4G16740, AT4G17190, AT5G47770
GO:0008299	BP	e	isoprenoid biosynthetic process	8/884	105/33602	0.00660003	6	8	1	1	1	0.155502	AT1G78960, AT1G78970, AT2G07050, AT3G11945, AT3G25830, AT4G16740, AT4G17190, AT5G47770
GO:0009408	BP	e	response to heat	8/884	120/33602	0.0141682	4	8	1	1	1	0.280707	AT1G07400, AT2G29500, AT3G12580, AT4G10250, AT5G05410, AT5G12020, AT5G15450, AT5G59820
GO:0006720	BP	e	isoprenoid metabolic process	8/884	124/33602	0.016964	5	8	1	1	1	0.321486	AT1G78960, AT1G78970, AT2G07050, AT3G11945, AT3G25830, AT4G16740, AT4G17190, AT5G47770
GO:0006869	BP	e	lipid transport	8/884	141/33602	0.0333243	5	8	1	1	1	0.499326	AT1G17840, AT2G38540, AT2G45180, AT3G18280, AT3G22600, AT3G53980, AT4G00165, AT5G05960
GO:0046943	MF	e	carboxylic acid transmembrane transporter activity	8/884	84/33602	0.00166526	6	8	1	1	1	0.036672	AT1G02260, AT1G17840, AT2G38100, AT3G13620, AT3G30390, AT4G21120, AT5G04770, AT5G40780
GO:0005342	MF	e	organic acid transmembrane transporter activity	8/884	84/33602	0.00166526	3	8	1	1	1	0.036672	AT1G02260, AT1G17840, AT2G38100, AT3G13620, AT3G30390, AT4G21120, AT5G04770, AT5G40780
GO:0004175	MF	e	endopeptidase activity	8/884	92/33602	0.00296161	5	8	1	1	1	0.0606084	AT1G04110, AT1G32960, AT1G32970, AT2G04160, AT5G59120, AT5G59190, AT5G59810, AT5G67090
GO:0004252	MF	e	serine-type endopeptidase activity	8/884	92/33602	0.00296161	6	8	1	1	1	0.0606084	AT1G04110, AT1G32960, AT1G32970, AT2G04160, AT5G59120, AT5G59190, AT5G59810, AT5G67090
GO:0005216	MF	e	ion channel activity	8/884	108/33602	0.00778496	5	8	1	1	1	0.139578	AT1G42540, AT2G29120, AT3G51480, AT4G31710, AT5G11180, AT5G27100, AT5G53130, AT5G55630
GO:0070011	MF	e	peptidase activity, acting on L-amino acid peptides	8/884	118/33602	0.0129037	4	8	1	1	1	0.209143	AT1G04110, AT1G32960, AT1G32970, AT2G04160, AT5G59120, AT5G59190, AT5G59810, AT5G67090
GO:0017171	MF	e	serine hydrolase activity	8/884	118/33602	0.0129037	4	8	1	1	1	0.209143	AT1G04110, AT1G32960, AT1G32970, AT2G04160, AT5G59120, AT5G59190, AT5G59810, AT5G67090
GO:0008236	MF	e	serine-type peptidase activity	8/884	118/33602	0.0129037	5	8	1	1	1	0.209143	AT1G04110, AT1G32960, AT1G32970, AT2G04160, AT5G59120, AT5G59190, AT5G59810, AT5G67090
GO:0016825	MF	e	hydrolase activity, acting on acid phosphorus-nitrogen bonds	8/884	118/33602	0.0129037	3	8	1	1	1	0.209143	AT1G04110, AT1G32960, AT1G32970, AT2G04160, AT5G59120, AT5G59190, AT5G59810, AT5G67090
GO:0008514	MF	e	organic anion transmembrane transporter activity	8/884	124/33602	0.016964	5	8	1	1	1	0.250149	AT1G02260, AT1G17840, AT2G38100, AT3G13620, AT3G30390, AT4G21120, AT5G04770, AT5G40780
GO:0003674	MF	e	molecular_function	794/884	29141/33602	0.00566182	0	794	1	1	1	0.109246	AT1G01090, AT1G01420, AT1G01580, AT1G01620, AT1G01800, AT1G02205, AT1G02260, AT1G02520, AT1G02816, AT1G03940, AT1G04110, AT1G04220, AT1G05280, AT1G06620, AT1G06840, AT1G06970, AT1G07080, AT1G07440, AT1G07530, AT1G07650, AT1G07710, AT1G07730, AT1G08080, AT1G08840, AT1G09070, AT1G09155, AT1G09890, AT1G09970, AT1G10020, AT1G10370, AT1G11330, AT1G11340, AT1G11580, AT1G11925, AT1G13130, AT1G13280, AT1…
GO:1901265	MF	e	nucleoside phosphate binding	79/884	2221/33602	0.00728447	3	79	1	1	1	0.132958	AT1G06840, AT1G07650, AT1G08840, AT1G09970, AT1G11330, AT1G11340, AT1G21270, AT1G29750, AT1G30700, AT1G34300, AT1G35710, AT1G50180, AT1G52290, AT1G53140, AT1G59780, AT1G66920, AT1G67000, AT1G67520, AT1G72300, AT1G74360, AT1G76360, AT1G79620, AT2G17220, AT2G17290, AT2G18193, AT2G24130, AT2G34790, AT2G45630, AT2G45910, AT2G46620, AT3G06350, AT3G07040, AT3G12580, AT3G14460, AT3G14840, AT3G16030, AT3…
GO:0000166	MF	e	nucleotide binding	79/884	2221/33602	0.00728447	4	79	1	1	1	0.132958	AT1G06840, AT1G07650, AT1G08840, AT1G09970, AT1G11330, AT1G11340, AT1G21270, AT1G29750, AT1G30700, AT1G34300, AT1G35710, AT1G50180, AT1G52290, AT1G53140, AT1G59780, AT1G66920, AT1G67000, AT1G67520, AT1G72300, AT1G74360, AT1G76360, AT1G79620, AT2G17220, AT2G17290, AT2G18193, AT2G24130, AT2G34790, AT2G45630, AT2G45910, AT2G46620, AT3G06350, AT3G07040, AT3G12580, AT3G14460, AT3G14840, AT3G16030, AT3…
GO:0005575	CC	e	cellular_component	779/884	28815/33602	0.0405581	0	779	1	1	1	0.640579	AT1G01090, AT1G01225, AT1G01420, AT1G01580, AT1G01620, AT1G01800, AT1G02205, AT1G02260, AT1G02520, AT1G02816, AT1G03220, AT1G03940, AT1G04110, AT1G04220, AT1G05280, AT1G06620, AT1G06840, AT1G06970, AT1G07080, AT1G07440, AT1G07530, AT1G07650, AT1G07710, AT1G07730, AT1G08080, AT1G08840, AT1G09070, AT1G09155, AT1G09890, AT1G09970, AT1G10020, AT1G10370, AT1G11330, AT1G11340, AT1G11580, AT1G11910, AT1…
GO:0044267	BP	e	cellular protein metabolic process	77/884	2214/33602	0.0131666	5	77	1	1	1	0.26871	AT1G06840, AT1G07650, AT1G09970, AT1G11330, AT1G11340, AT1G16110, AT1G21270, AT1G24430, AT1G29750, AT1G34300, AT1G35710, AT1G52290, AT1G58170, AT1G65790, AT1G66910, AT1G66920, AT1G67000, AT1G67520, AT1G69730, AT1G70520, AT1G70530, AT1G72300, AT1G74360, AT1G76360, AT1G79620, AT2G17220, AT2G17290, AT2G18630, AT2G23200, AT2G24130, AT2G28120, AT2G32350, AT2G45910, AT2G48010, AT3G06270, AT3G10610, AT3…
GO:0043412	BP	e	macromolecule modification	74/884	1875/33602	0.000595635	4	74	1	1	1	0.022824	AT1G06840, AT1G07650, AT1G09970, AT1G11330, AT1G11340, AT1G16110, AT1G21270, AT1G24430, AT1G29750, AT1G34300, AT1G35710, AT1G52290, AT1G58170, AT1G65790, AT1G66910, AT1G66920, AT1G67000, AT1G67520, AT1G69730, AT1G70520, AT1G70530, AT1G72300, AT1G74360, AT1G76360, AT1G79620, AT2G17220, AT2G17290, AT2G18630, AT2G23200, AT2G24130, AT2G28120, AT2G32350, AT2G45910, AT2G48010, AT3G06270, AT3G14840, AT3…
GO:0009404	BP	e	toxin metabolic process	7/884	56/33602	0.000643523	3	7	1	1	1	0.0243909	AT1G10370, AT1G17170, AT1G17180, AT1G17190, AT1G78380, AT2G29420, AT3G09270
GO:0098754	BP	e	detoxification	7/884	58/33602	0.000797339	1	7	1	1	1	0.0278634	AT1G10370, AT1G17170, AT1G17180, AT1G17190, AT1G78380, AT2G29420, AT3G09270
GO:0046942	BP	e	carboxylic acid transport	7/884	73/33602	0.00307962	7	7	1	1	1	0.0832452	AT1G02260, AT1G17840, AT3G13620, AT3G30390, AT4G21120, AT4G31730, AT5G40780
GO:0015849	BP	e	organic acid transport	7/884	73/33602	0.00307962	5	7	1	1	1	0.0832452	AT1G02260, AT1G17840, AT3G13620, AT3G30390, AT4G21120, AT4G31730, AT5G40780
GO:0009723	BP	e	response to ethylene	7/884	93/33602	0.0114434	5	7	1	1	1	0.237519	AT1G15520, AT1G53940, AT2G14580, AT3G03450, AT3G23250, AT5G45890, AT5G52660
GO:0015711	BP	e	organic anion transport	7/884	94/33602	0.0120919	6	7	1	1	1	0.249494	AT1G02260, AT1G17840, AT3G13620, AT3G30390, AT4G21120, AT4G31730, AT5G40780
GO:0043228	CC	p	non-membrane-bounded organelle	7/884	699/33602	0.00383163	3	7	1	1	1	0.0894601	AT1G20140, AT1G75950, AT2G41620, AT3G01570, AT3G10610, AT3G45980, AT3G49910
GO:0043232	CC	p	intracellular non-membrane-bounded organelle	7/884	699/33602	0.00383163	4	7	1	1	1	0.0894601	AT1G20140, AT1G75950, AT2G41620, AT3G01570, AT3G10610, AT3G45980, AT3G49910
GO:0042910	MF	e	xenobiotic transmembrane transporter activity	7/884	60/33602	0.000978814	3	7	1	1	1	0.0233303	AT1G33110, AT1G71140, AT2G38330, AT3G21690, AT3G23560, AT5G17700, AT5G65380
GO:0005351	MF	e	carbohydrate:proton symporter activity	7/884	94/33602	0.0120919	9	7	1	1	1	0.204151	AT1G54730, AT1G76430, AT1G78130, AT3G18830, AT5G10190, AT5G26250, AT5G26340
GO:0005402	MF	e	carbohydrate:cation symporter activity	7/884	94/33602	0.0120919	7	7	1	1	1	0.204151	AT1G54730, AT1G76430, AT1G78130, AT3G18830, AT5G10190, AT5G26250, AT5G26340
GO:0008757	MF	e	S-adenosylmethionine-dependent methyltransferase activity	7/884	95/33602	0.0127664	5	7	1	1	1	0.209143	AT1G15125, AT1G19640, AT1G68040, AT3G18000, AT3G63250, AT4G34050, AT5G54160
GO:0015144	MF	e	carbohydrate transmembrane transporter activity	7/884	104/33602	0.0200989	3	7	1	1	1	0.271938	AT1G54730, AT1G76430, AT1G78130, AT3G18830, AT5G10190, AT5G26250, AT5G26340
GO:0097367	MF	e	carbohydrate derivative binding	68/884	1683/33602	0.00054309	2	68	1	1	1	0.0139279	AT1G06840, AT1G07650, AT1G08840, AT1G09970, AT1G11330, AT1G11340, AT1G21270, AT1G29750, AT1G34300, AT1G35710, AT1G50180, AT1G52290, AT1G53140, AT1G59780, AT1G66920, AT1G67000, AT1G67520, AT1G72300, AT1G74360, AT1G76360, AT1G79620, AT2G17220, AT2G17290, AT2G18193, AT2G24130, AT2G45910, AT2G46620, AT3G12580, AT3G14460, AT3G14840, AT3G16030, AT3G24320, AT3G24550, AT3G28580, AT3G46530, AT3G47570, AT3…
GO:0009809	BP	e	lignin biosynthetic process	6/884	37/33602	0.000377475	6	6	1	1	1	0.0158585	AT1G32770, AT1G72680, AT2G40890, AT5G48100, AT5G54160, AT5G58490
GO:0042538	BP	e	hyperosmotic salinity response	6/884	42/33602	0.000761936	5	6	1	1	1	0.0271109	AT3G03450, AT4G24960, AT4G32410, AT5G46050, AT5G59820, AT5G62490
GO:0006972	BP	e	hyperosmotic response	6/884	50/33602	0.00193237	4	6	1	1	1	0.0601623	AT3G03450, AT4G24960, AT4G32410, AT5G46050, AT5G59820, AT5G62490
GO:0000160	BP	e	phosphorelay signal transduction system	6/884	64/33602	0.00669389	6	6	1	1	1	0.156655	AT1G80100, AT2G44840, AT3G12500, AT3G16360, AT3G23230, AT5G07580
GO:0009642	BP	e	response to light intensity	6/884	75/33602	0.0141288	5	6	1	1	1	0.280707	AT2G29500, AT2G41430, AT3G12580, AT5G20230, AT5G24090, AT5G59820
GO:0043603	BP	p	cellular amide metabolic process	6/884	557/33602	0.015715	4	6	1	1	1	0.30109	AT2G24580, AT3G10610, AT3G49910, AT5G44070, AT5G49900, ATCG00810
GO:0046658	CC	e	anchored component of plasma membrane	6/884	66/33602	0.00776345	4	6	1	1	1	0.166759	AT2G25060, AT4G12420, AT4G35100, AT5G15350, AT5G20230, AT5G60920
GO:0031226	CC	e	intrinsic component of plasma membrane	6/884	90/33602	0.0315403	3	6	1	1	1	0.546359	AT2G25060, AT4G12420, AT4G35100, AT5G15350, AT5G20230, AT5G60920
GO:0016866	MF	e	intramolecular transferase activity	6/884	50/33602	0.00193237	3	6	1	1	1	0.0420966	AT1G78950, AT1G78960, AT1G78970, AT2G07050, AT3G48730, AT5G63570
GO:0015171	MF	e	amino acid transmembrane transporter activity	6/884	64/33602	0.00669389	7	6	1	1	1	0.12442	AT2G38100, AT3G13620, AT3G30390, AT4G21120, AT5G04770, AT5G40780
GO:0035251	MF	e	UDP-glucosyltransferase activity	6/884	66/33602	0.00776345	6	6	1	1	1	0.139578	AT2G15480, AT2G15490, AT2G43820, AT4G01070, AT4G34131, AT5G17050
GO:0042802	MF	e	identical protein binding	6/884	100/33602	0.0486882	3	6	1	1	1	0.459385	AT1G32960, AT1G32970, AT5G59120, AT5G59190, AT5G59810, AT5G67090
GO:0009694	BP	e	jasmonic acid metabolic process	5/884	25/33602	0.000427239	7	5	1	1	1	0.0173231	AT1G13280, AT1G19640, AT1G55020, AT3G45140, AT5G07010
GO:0048544	BP	e	recognition of pollen	5/884	30/33602	0.00102797	3	5	1	1	1	0.0341385	AT1G11330, AT1G11340, AT4G03230, AT4G21390, AT4G27290
GO:0008037	BP	e	cell recognition	5/884	30/33602	0.00102797	2	5	1	1	1	0.0341385	AT1G11330, AT1G11340, AT4G03230, AT4G21390, AT4G27290
GO:0070838	BP	e	divalent metal ion transport	5/884	36/33602	0.00238825	7	5	1	1	1	0.0682609	AT1G80830, AT3G12750, AT3G22910, AT3G63380, AT5G53130
GO:0072511	BP	e	divalent inorganic cation transport	5/884	37/33602	0.00270243	6	5	1	1	1	0.0753871	AT1G80830, AT3G12750, AT3G22910, AT3G63380, AT5G53130
GO:0009832	BP	e	plant-type cell wall biogenesis	5/884	45/33602	0.00637666	5	5	1	1	1	0.153348	AT1G32770, AT1G55850, AT2G38080, AT4G32410, AT5G15630
GO:0009735	BP	e	response to cytokinin	5/884	51/33602	0.0107827	5	5	1	1	1	0.229263	AT1G01580, AT1G80100, AT2G28160, AT2G47000, AT4G34160
GO:0009813	BP	e	flavonoid biosynthetic process	5/884	51/33602	0.0107827	4	5	1	1	1	0.229263	AT2G02990, AT2G40890, AT2G45400, AT5G48100, AT5G54160
GO:0009812	BP	e	flavonoid metabolic process	5/884	55/33602	0.0146628	3	5	1	1	1	0.284052	AT2G02990, AT2G40890, AT2G45400, AT5G48100, AT5G54160
GO:0000041	BP	e	transition metal ion transport	5/884	58/33602	0.01812	7	5	1	1	1	0.33431	AT1G01580, AT1G80830, AT2G26975, AT3G12750, AT5G59030
GO:0042546	BP	e	cell wall biogenesis	5/884	58/33602	0.01812	4	5	1	1	1	0.33431	AT1G32770, AT1G55850, AT2G38080, AT4G32410, AT5G15630
GO:0043086	BP	e	negative regulation of catalytic activity	5/884	59/33602	0.019382	4	5	1	1	1	0.353848	AT1G32960, AT1G32970, AT5G59120, AT5G59810, AT5G67090
GO:0019439	BP	e	aromatic compound catabolic process	5/884	60/33602	0.0207002	4	5	1	1	1	0.375947	AT3G09220, AT3G10340, AT4G37000, AT5G09360, AT5G44070
GO:0044092	BP	e	negative regulation of molecular function	5/884	63/33602	0.0250011	3	5	1	1	1	0.418885	AT1G32960, AT1G32970, AT5G59120, AT5G59810, AT5G67090
GO:1901361	BP	e	organic cyclic compound catabolic process	5/884	63/33602	0.0250011	4	5	1	1	1	0.418885	AT3G09220, AT3G10340, AT4G37000, AT5G09360, AT5G44070
GO:0006865	BP	e	amino acid transport	5/884	63/33602	0.0250011	8	5	1	1	1	0.418885	AT3G13620, AT3G30390, AT4G21120, AT4G31730, AT5G40780
GO:0000302	BP	e	response to reactive oxygen species	5/884	68/33602	0.0333648	4	5	1	1	1	0.499326	AT1G15520, AT2G29500, AT3G12580, AT3G17790, AT5G05410
GO:0008654	BP	e	phospholipid biosynthetic process	5/884	69/33602	0.0352221	6	5	1	1	1	0.518226	AT3G18000, AT4G17190, AT5G09350, AT5G47770, AT5G64070
GO:0007568	BP	e	aging	5/884	76/33602	0.0499939	2	5	1	1	1	0.637539	AT2G02990, AT3G10985, AT5G14930, AT5G45890, AT5G65380
GO:1902494	CC	p	catalytic complex	5/884	482/33602	0.0213704	2	5	1	1	1	0.409853	AT1G20140, AT1G75950, AT2G45910, AT5G42190, AT5G59160
GO:0005198	MF	p	structural molecule activity	5/884	538/33602	0.00912938	1	5	1	1	1	0.159449	AT1G50010, AT3G10610, AT3G49910, AT4G34450, ATCG00810
GO:0007165	BP	e	signal transduction	44/884	1027/33602	0.00196561	4	44	1	1	1	0.060217	AT1G06840, AT1G07650, AT1G09970, AT1G19640, AT1G29750, AT1G35710, AT1G45616, AT1G49740, AT1G72300, AT1G72930, AT1G74190, AT1G74360, AT1G79620, AT1G80100, AT2G17290, AT2G24130, AT2G25470, AT2G31083, AT2G34930, AT2G44840, AT3G03450, AT3G08510, AT3G12500, AT3G16360, AT3G23230, AT3G47570, AT4G02180, AT4G02190, AT4G08450, AT4G12010, AT4G16015, AT5G01550, AT5G01560, AT5G03530, AT5G07580, AT5G17680, AT5…
GO:0042537	BP	e	benzene-containing compound metabolic process	4/884	19/33602	0.00134515	4	4	1	1	1	0.0442504	AT1G22640, AT2G23580, AT2G23620, AT2G43820
GO:0009695	BP	e	jasmonic acid biosynthetic process	4/884	22/33602	0.00238458	8	4	1	1	1	0.0682609	AT1G13280, AT1G19640, AT1G55020, AT3G45140
GO:0042542	BP	e	response to hydrogen peroxide	4/884	32/33602	0.0095271	5	4	1	1	1	0.209337	AT2G29500, AT3G12580, AT3G17790, AT5G05410
GO:0030244	BP	e	cellulose biosynthetic process	4/884	33/33602	0.0106199	9	4	1	1	1	0.22859	AT1G55850, AT2G32530, AT2G32620, AT4G32410
GO:0030243	BP	e	cellulose metabolic process	4/884	36/33602	0.0143722	8	4	1	1	1	0.28272	AT1G55850, AT2G32530, AT2G32620, AT4G32410
GO:0009615	BP	e	response to virus	4/884	38/33602	0.0172857	5	4	1	1	1	0.324875	AT2G26560, AT3G12580, AT3G60240, AT5G24590
GO:0051274	BP	e	beta-glucan biosynthetic process	4/884	45/33602	0.030242	8	4	1	1	1	0.46661	AT1G55850, AT2G32530, AT2G32620, AT4G32410
GO:0009873	BP	e	ethylene-activated signaling pathway	4/884	45/33602	0.030242	7	4	1	1	1	0.46661	AT2G44840, AT3G12500, AT3G23230, AT5G07580
GO:0009926	BP	e	auxin polar transport	4/884	46/33602	0.0324553	6	4	1	1	1	0.492487	AT1G20925, AT1G76520, AT2G47000, AT4G31820
GO:0060918	BP	e	auxin transport	4/884	47/33602	0.0347609	5	4	1	1	1	0.515233	AT1G20925, AT1G76520, AT2G47000, AT4G31820
GO:0009914	BP	e	hormone transport	4/884	48/33602	0.0371591	4	4	1	1	1	0.535429	AT1G20925, AT1G76520, AT2G47000, AT4G31820
GO:0009845	BP	e	seed germination	4/884	48/33602	0.0371591	2	4	1	1	1	0.535429	AT3G03450, AT4G13850, AT5G01550, AT5G01560
GO:0051273	BP	e	beta-glucan metabolic process	4/884	48/33602	0.0371591	7	4	1	1	1	0.535429	AT1G55850, AT2G32530, AT2G32620, AT4G32410
GO:0043604	BP	p	amide biosynthetic process	4/884	513/33602	0.00485435	5	4	1	1	1	0.118371	AT3G10610, AT3G49910, AT5G44070, ATCG00810
GO:0006518	BP	p	peptide metabolic process	4/884	493/33602	0.00651082	5	4	1	1	1	0.155502	AT3G10610, AT3G49910, AT5G44070, ATCG00810
GO:0043043	BP	p	peptide biosynthetic process	4/884	475/33602	0.00880409	6	4	1	1	1	0.204666	AT3G10610, AT3G49910, AT5G44070, ATCG00810
GO:0000325	CC	e	plant-type vacuole	4/884	37/33602	0.0157867	6	4	1	1	1	0.326057	AT1G09070, AT3G21250, AT3G62700, AT5G45890
GO:0019199	MF	e	transmembrane receptor protein kinase activity	4/884	18/33602	0.0010844	6	4	1	1	1	0.0252528	AT1G65790, AT4G18250, AT5G20480, AT5G38280
GO:0016840	MF	e	carbon-nitrogen lyase activity	4/884	23/33602	0.0028271	3	4	1	1	1	0.0596636	AT1G74010, AT2G41290, AT3G10340, AT3G57030
GO:0005372	MF	e	water transmembrane transporter activity	4/884	37/33602	0.0157867	4	4	1	1	1	0.242302	AT1G01620, AT3G54820, AT4G18910, AT4G35100
GO:0015250	MF	e	water channel activity	4/884	37/33602	0.0157867	5	4	1	1	1	0.242302	AT1G01620, AT3G54820, AT4G18910, AT4G35100
GO:0061135	MF	e	endopeptidase regulator activity	4/884	38/33602	0.0172857	4	4	1	1	1	0.250149	AT1G17860, AT1G47710, AT1G72060, AT2G38870
GO:0004866	MF	e	endopeptidase inhibitor activity	4/884	38/33602	0.0172857	5	4	1	1	1	0.250149	AT1G17860, AT1G47710, AT1G72060, AT2G38870
GO:0046915	MF	e	transition metal ion transmembrane transporter activity	4/884	38/33602	0.0172857	7	4	1	1	1	0.250149	AT1G80830, AT2G26975, AT3G12750, AT5G59030
GO:0016759	MF	e	cellulose synthase activity	4/884	38/33602	0.0172857	6	4	1	1	1	0.250149	AT1G55850, AT2G32530, AT2G32620, AT4G32410
GO:0061134	MF	e	peptidase regulator activity	4/884	43/33602	0.0260907	3	4	1	1	1	0.271938	AT1G17860, AT1G47710, AT1G72060, AT2G38870
GO:0004620	MF	e	phospholipase activity	4/884	43/33602	0.0260907	5	4	1	1	1	0.271938	AT1G49740, AT3G08510, AT4G24160, AT5G58700
GO:0030414	MF	e	peptidase inhibitor activity	4/884	43/33602	0.0260907	4	4	1	1	1	0.271938	AT1G17860, AT1G47710, AT1G72060, AT2G38870
GO:0008483	MF	e	transaminase activity	4/884	51/33602	0.0449107	4	4	1	1	1	0.429193	AT2G20610, AT3G48730, AT5G36160, AT5G53970
GO:0015081	MF	e	sodium ion transmembrane transporter activity	4/884	51/33602	0.0449107	7	4	1	1	1	0.429193	AT1G06970, AT2G13620, AT4G10310, AT4G13420
GO:0006508	BP	e	proteolysis	33/884	718/33602	0.00201743	5	33	1	1	1	0.060217	AT1G04110, AT1G11910, AT1G20140, AT1G28110, AT1G32960, AT1G32970, AT1G33540, AT1G63800, AT1G70170, AT1G73310, AT1G75950, AT2G04160, AT2G27420, AT2G35770, AT3G02875, AT3G07990, AT3G12240, AT3G47910, AT3G48340, AT3G49340, AT3G63470, AT4G05460, AT4G34210, AT5G10770, AT5G37930, AT5G42190, AT5G43100, AT5G45890, AT5G46740, AT5G59120, AT5G59190, AT5G59810, AT5G67090
GO:0010035	BP	e	response to inorganic substance	31/884	596/33602	0.000387889	3	31	1	1	1	0.0159126	AT1G01620, AT1G15520, AT1G52890, AT1G60420, AT1G75280, AT1G75950, AT1G77120, AT1G78380, AT2G26560, AT2G28160, AT2G29130, AT2G29500, AT2G41430, AT3G09270, AT3G12500, AT3G12580, AT3G12750, AT3G17790, AT3G23250, AT3G45140, AT3G53880, AT4G24960, AT4G34050, AT4G39230, AT5G02790, AT5G05410, AT5G24090, AT5G44070, AT5G48100, AT5G52660, AT5G59190
GO:0019745	BP	e	pentacyclic triterpenoid biosynthetic process	3/884	10/33602	0.00189613	9	3	1	1	1	0.0595657	AT1G78960, AT1G78970, AT2G07050
GO:0019742	BP	e	pentacyclic triterpenoid metabolic process	3/884	10/33602	0.00189613	8	3	1	1	1	0.0595657	AT1G78960, AT1G78970, AT2G07050
GO:0016104	BP	e	triterpenoid biosynthetic process	3/884	12/33602	0.00334219	8	3	1	1	1	0.0882896	AT1G78960, AT1G78970, AT2G07050
GO:0006722	BP	e	triterpenoid metabolic process	3/884	12/33602	0.00334219	7	3	1	1	1	0.0882896	AT1G78960, AT1G78970, AT2G07050
GO:0006816	BP	e	calcium ion transport	3/884	17/33602	0.0093677	8	3	1	1	1	0.209337	AT3G22910, AT3G63380, AT5G53130
GO:0009834	BP	e	plant-type secondary cell wall biogenesis	3/884	18/33602	0.0110244	6	3	1	1	1	0.231578	AT1G32770, AT2G38080, AT5G15630
GO:0018958	BP	e	phenol-containing compound metabolic process	3/884	21/33602	0.0169514	4	3	1	1	1	0.321486	AT2G23580, AT2G23620, AT5G35550
GO:0046777	BP	e	protein autophosphorylation	3/884	22/33602	0.0192514	8	3	1	1	1	0.353314	AT1G09970, AT1G65790, AT4G32300
GO:0009817	BP	e	defense response to fungus, incompatible interaction	3/884	25/33602	0.0271337	8	3	1	1	1	0.426195	AT1G61560, AT2G23620, AT3G20600
GO:0009816	BP	e	defense response to bacterium, incompatible interaction	3/884	26/33602	0.030088	8	3	1	1	1	0.46661	AT1G55020, AT3G20600, AT4G11650
GO:0046474	BP	e	glycerophospholipid biosynthetic process	3/884	27/33602	0.0332044	7	3	1	1	1	0.499326	AT3G18000, AT5G09350, AT5G64070
GO:0006412	BP	p	translation	3/884	461/33602	0.00312684	7	3	1	1	1	0.0838716	AT3G10610, AT3G49910, ATCG00810
GO:0019005	CC	e	SCF ubiquitin ligase complex	3/884	28/33602	0.0364819	6	3	1	1	1	0.59366	AT1G20140, AT1G75950, AT5G42190
GO:1990904	CC	p	ribonucleoprotein complex	3/884	465/33602	0.00314401	2	3	1	1	1	0.0844168	AT3G10610, AT3G49910, ATCG00810
GO:0015020	MF	e	glucuronosyltransferase activity	3/884	8/33602	0.000920447	5	3	1	1	1	0.0222003	AT1G22340, AT1G22360, AT1G22380
GO:0072341	MF	e	modified amino acid binding	3/884	14/33602	0.00531717	2	3	1	1	1	0.103583	AT1G17170, AT1G78380, AT2G20830
GO:0016844	MF	e	strictosidine synthase activity	3/884	14/33602	0.00531717	5	3	1	1	1	0.103583	AT1G74010, AT2G41290, AT3G57030
GO:0016843	MF	e	amine-lyase activity	3/884	14/33602	0.00531717	4	3	1	1	1	0.103583	AT1G74010, AT2G41290, AT3G57030
GO:0015174	MF	e	basic amino acid transmembrane transporter activity	3/884	16/33602	0.00786656	8	3	1	1	1	0.139804	AT3G13620, AT4G21120, AT5G04770
GO:0008146	MF	e	sulfotransferase activity	3/884	20/33602	0.0148144	4	3	1	1	1	0.230876	AT2G27570, AT3G45070, AT5G07010
GO:0004629	MF	e	phospholipase C activity	3/884	22/33602	0.0192514	6	3	1	1	1	0.271938	AT1G49740, AT3G08510, AT5G58700
GO:0004867	MF	e	serine-type endopeptidase inhibitor activity	3/884	24/33602	0.0243426	6	3	1	1	1	0.271938	AT1G47710, AT1G72060, AT2G38870
GO:0016701	MF	e	oxidoreductase activity, acting on single donors with incorporation of molecular oxygen	3/884	29/33602	0.0399188	3	3	1	1	1	0.385122	AT1G55020, AT3G45140, AT4G15093
GO:0003735	MF	p	structural constituent of ribosome	3/884	397/33602	0.0162474	2	3	1	1	1	0.247498	AT3G10610, AT3G49910, ATCG00810
GO:1901362	BP	e	organic cyclic compound biosynthetic process	28/884	659/33602	0.0133315	4	28	1	1	1	0.26871	AT1G04220, AT1G22640, AT1G32100, AT1G32770, AT1G58170, AT1G65870, AT1G66520, AT1G72680, AT1G78960, AT1G78970, AT2G07050, AT2G20610, AT2G21100, AT2G39430, AT2G40890, AT3G22910, AT3G24503, AT3G48050, AT3G48730, AT3G63380, AT4G23690, AT4G34050, AT5G35550, AT5G48100, AT5G53970, AT5G54160, AT5G58490, AT5G63570
GO:0005975	BP	e	carbohydrate metabolic process	28/884	718/33602	0.0436042	3	28	1	1	1	0.618081	AT1G01090, AT1G13130, AT1G21270, AT1G55850, AT1G71380, AT1G80160, AT2G32530, AT2G32620, AT2G35100, AT2G43890, AT2G44450, AT3G07820, AT3G07830, AT3G07840, AT3G26720, AT3G48950, AT3G57270, AT3G59850, AT4G19810, AT4G32410, AT5G04885, AT5G13980, AT5G14180, AT5G14650, AT5G20950, AT5G42260, AT5G48140, AT5G55180
GO:0071702	BP	e	organic substance transport	28/884	722/33602	0.0443155	4	28	1	1	1	0.623231	AT1G02260, AT1G09070, AT1G17840, AT1G27040, AT1G28220, AT1G62200, AT1G65730, AT2G38100, AT2G38540, AT2G45180, AT3G13620, AT3G18280, AT3G22600, AT3G30390, AT3G53980, AT4G00165, AT4G21120, AT4G31730, AT4G34450, AT5G03530, AT5G03840, AT5G05960, AT5G28470, AT5G40780, AT5G46040, AT5G46050, AT5G47200, AT5G62680
GO:0009987	BP	e	cellular process	276/884	8910/33602	0.0015368	1	276	1	1	1	0.0500826	AT1G01090, AT1G01580, AT1G04220, AT1G06840, AT1G07650, AT1G08080, AT1G08840, AT1G09070, AT1G09970, AT1G10370, AT1G11330, AT1G11340, AT1G11580, AT1G13280, AT1G15520, AT1G15960, AT1G16110, AT1G17170, AT1G17180, AT1G17190, AT1G19640, AT1G20140, AT1G21270, AT1G22640, AT1G23010, AT1G24430, AT1G29750, AT1G29930, AT1G32100, AT1G32770, AT1G33110, AT1G34300, AT1G35710, AT1G42540, AT1G45616, AT1G49740, AT1…
GO:0005737	CC	e	cytoplasm	27/884	559/33602	0.00292966	2	27	1	1	1	0.0828014	AT1G10370, AT1G17170, AT1G17180, AT1G17190, AT1G19640, AT1G20140, AT1G24620, AT1G47210, AT1G75950, AT1G78380, AT2G18630, AT2G26560, AT2G29420, AT2G41430, AT2G45400, AT3G09270, AT3G10340, AT3G16360, AT3G18000, AT3G46530, AT4G12560, AT4G37000, AT5G03840, AT5G20240, AT5G42190, AT5G54160, AT5G60390
GO:0019438	BP	e	aromatic compound biosynthetic process	24/884	567/33602	0.0233228	4	24	1	1	1	0.418885	AT1G04220, AT1G22640, AT1G32100, AT1G32770, AT1G58170, AT1G65870, AT1G66520, AT1G72680, AT2G20610, AT2G21100, AT2G39430, AT2G40890, AT3G22910, AT3G24503, AT3G48050, AT3G48730, AT3G63380, AT4G23690, AT4G34050, AT5G35550, AT5G48100, AT5G54160, AT5G58490, AT5G63570
GO:0044248	BP	e	cellular catabolic process	24/884	582/33602	0.0348709	3	24	1	1	1	0.515233	AT1G10370, AT1G17170, AT1G17180, AT1G17190, AT1G20140, AT1G63800, AT1G75950, AT1G78380, AT2G29420, AT3G09220, AT3G09270, AT3G10340, AT3G47910, AT4G01070, AT4G05460, AT4G34210, AT4G34880, AT4G37000, AT5G09360, AT5G37930, AT5G42190, AT5G44070, AT5G46740, AT5G49900
GO:0016021	CC	e	integral component of membrane	24/884	481/33602	0.00349811	3	24	1	1	1	0.0894517	AT1G02260, AT1G06970, AT1G16110, AT1G20925, AT1G42540, AT1G54730, AT1G69730, AT1G76520, AT2G13620, AT3G01570, AT3G12750, AT3G51480, AT3G54820, AT4G15920, AT4G27860, AT4G31730, AT5G07720, AT5G23660, AT5G23980, AT5G26250, AT5G38630, AT5G49900, AT5G50790, AT5G65970
GO:0009651	BP	e	response to salt stress	22/884	367/33602	0.000384872	4	22	1	1	1	0.0159126	AT1G01620, AT1G03220, AT1G11910, AT1G22640, AT1G50010, AT1G77120, AT2G16720, AT3G03450, AT3G23250, AT4G01070, AT4G10310, AT4G11650, AT4G16260, AT4G24960, AT4G32410, AT4G35100, AT5G24090, AT5G46050, AT5G52660, AT5G59820, AT5G60920, AT5G62490
GO:0009266	BP	e	response to temperature stimulus	20/884	358/33602	0.00216069	3	20	1	1	1	0.062786	AT1G07400, AT1G17190, AT1G24620, AT2G29500, AT3G12580, AT3G18990, AT3G22840, AT3G49910, AT3G57260, AT4G10250, AT4G13850, AT4G24960, AT4G25470, AT4G38840, AT5G05410, AT5G12020, AT5G15450, AT5G20630, AT5G24090, AT5G59820
GO:0010038	BP	e	response to metal ion	20/884	365/33602	0.00241079	4	20	1	1	1	0.068345	AT1G60420, AT1G75280, AT1G75950, AT1G77120, AT1G78380, AT2G26560, AT2G28160, AT3G09270, AT3G12500, AT3G12580, AT3G12750, AT3G23250, AT3G53880, AT4G34050, AT4G39230, AT5G02790, AT5G44070, AT5G48100, AT5G52660, AT5G59190
GO:0045337	BP	e	farnesyl diphosphate biosynthetic process	2/884	2/33602	0.000691346	8	2	1	1	1	0.0248528	AT4G17190, AT5G47770
GO:0042178	BP	e	xenobiotic catabolic process	2/884	3/33602	0.00203774	4	2	1	1	1	0.060217	AT4G01070, AT4G34880
GO:0009805	BP	e	coumarin biosynthetic process	2/884	3/33602	0.00203774	6	2	1	1	1	0.060217	AT2G40890, AT4G34050
GO:0009804	BP	e	coumarin metabolic process	2/884	3/33602	0.00203774	5	2	1	1	1	0.060217	AT2G40890, AT4G34050
GO:0006954	BP	e	inflammatory response	2/884	4/33602	0.00400432	4	2	1	1	1	0.0983315	AT3G51660, AT5G01650
GO:0043090	BP	e	amino acid import	2/884	4/33602	0.00400432	9	2	1	1	1	0.0983315	AT4G21120, AT5G40780
GO:0016099	BP	e	monoterpenoid biosynthetic process	2/884	4/33602	0.00400432	8	2	1	1	1	0.0983315	AT3G25830, AT4G16740
GO:0006013	BP	e	mannose metabolic process	2/884	4/33602	0.00400432	6	2	1	1	1	0.0983315	AT3G26720, AT5G13980
GO:0006805	BP	e	xenobiotic metabolic process	2/884	4/33602	0.00400432	3	2	1	1	1	0.0983315	AT4G01070, AT4G34880
GO:0016098	BP	e	monoterpenoid metabolic process	2/884	4/33602	0.00400432	7	2	1	1	1	0.0983315	AT3G25830, AT4G16740
GO:0015692	BP	e	lead ion transport	2/884	4/33602	0.00400432	7	2	1	1	1	0.0983315	AT1G15520, AT1G80830
GO:0045338	BP	e	farnesyl diphosphate metabolic process	2/884	5/33602	0.00655759	7	2	1	1	1	0.155502	AT4G17190, AT5G47770
GO:1901701	BP	e	cellular response to oxygen-containing compound	2/884	6/33602	0.0096654	4	2	1	1	1	0.209337	AT1G78380, AT5G24090
GO:0034765	BP	e	regulation of ion transmembrane transport	2/884	6/33602	0.0096654	6	2	1	1	1	0.209337	AT2G17290, AT4G27500
GO:0071229	BP	e	cellular response to acid chemical	2/884	6/33602	0.0096654	4	2	1	1	1	0.209337	AT1G78380, AT5G24090
GO:0034762	BP	e	regulation of transmembrane transport	2/884	6/33602	0.0096654	5	2	1	1	1	0.209337	AT2G17290, AT4G27500
GO:0042631	BP	e	cellular response to water deprivation	2/884	6/33602	0.0096654	6	2	1	1	1	0.209337	AT1G78380, AT5G24090
GO:0071462	BP	e	cellular response to water stimulus	2/884	6/33602	0.0096654	5	2	1	1	1	0.209337	AT1G78380, AT5G24090
GO:0010540	BP	e	basipetal auxin transport	2/884	7/33602	0.0132969	7	2	1	1	1	0.26871	AT2G47000, AT4G31820
GO:0070887	BP	e	cellular response to chemical stimulus	2/884	8/33602	0.0174223	3	2	1	1	1	0.324875	AT1G78380, AT5G24090
GO:0043269	BP	e	regulation of ion transport	2/884	8/33602	0.0174223	5	2	1	1	1	0.324875	AT2G17290, AT4G27500
GO:0046685	BP	e	response to arsenic-containing substance	2/884	10/33602	0.0270427	3	2	1	1	1	0.426195	AT4G18910, AT5G44070
GO:0010073	BP	e	meristem maintenance	2/884	10/33602	0.0270427	2	2	1	1	1	0.426195	AT1G23010, AT1G71040
GO:0009696	BP	e	salicylic acid metabolic process	2/884	11/33602	0.0324841	7	2	1	1	1	0.492487	AT2G23580, AT2G23620
GO:0010089	BP	e	xylem development	2/884	11/33602	0.0324841	5	2	1	1	1	0.492487	AT1G80100, AT2G45420
GO:0046271	BP	e	phenylpropanoid catabolic process	2/884	12/33602	0.0383124	5	2	1	1	1	0.545288	AT3G09220, AT5G09360
GO:0046274	BP	e	lignin catabolic process	2/884	12/33602	0.0383124	6	2	1	1	1	0.545288	AT3G09220, AT5G09360
GO:0048768	BP	e	root hair cell tip growth	2/884	12/33602	0.0383124	6	2	1	1	1	0.545288	AT5G09350, AT5G64070
GO:0009820	BP	e	alkaloid metabolic process	2/884	13/33602	0.0445037	4	2	1	1	1	0.623231	AT2G41290, AT3G57030
GO:0009821	BP	e	alkaloid biosynthetic process	2/884	13/33602	0.0445037	5	2	1	1	1	0.623231	AT2G41290, AT3G57030
GO:0005840	CC	p	ribosome	2/884	374/33602	0.00517076	5	2	1	1	1	0.115696	AT3G10610, AT3G49910
GO:0016869	MF	e	intramolecular transferase activity, transferring amino groups	2/884	2/33602	0.000691346	4	2	1	1	1	0.0172922	AT3G48730, AT5G63570
GO:0042286	MF	e	glutamate-1-semialdehyde 2,1-aminomutase activity	2/884	2/33602	0.000691346	5	2	1	1	1	0.0172922	AT3G48730, AT5G63570
GO:0004337	MF	e	geranyltranstransferase activity	2/884	3/33602	0.00203774	5	2	1	1	1	0.0439199	AT4G17190, AT5G47770
GO:0042299	MF	e	lupeol synthase activity	2/884	5/33602	0.00655759	5	2	1	1	1	0.123016	AT1G78960, AT1G78970
GO:0005355	MF	e	glucose transmembrane transporter activity	2/884	5/33602	0.00655759	7	2	1	1	1	0.123016	AT3G18830, AT5G26340
GO:0050551	MF	e	myrcene synthase activity	2/884	5/33602	0.00655759	6	2	1	1	1	0.123016	AT3G25830, AT4G16740
GO:0010333	MF	e	terpene synthase activity	2/884	6/33602	0.0096654	5	2	1	1	1	0.16595	AT3G25830, AT4G16740
GO:0008429	MF	e	phosphatidylethanolamine binding	2/884	7/33602	0.0132969	5	2	1	1	1	0.212121	AT2G27550, AT5G03840
GO:0015149	MF	e	hexose transmembrane transporter activity	2/884	7/33602	0.0132969	6	2	1	1	1	0.212121	AT3G18830, AT5G26340
GO:0016165	MF	e	linoleate 13S-lipoxygenase activity	2/884	8/33602	0.0174223	5	2	1	1	1	0.250338	AT1G55020, AT3G45140
GO:0042171	MF	e	lysophosphatidic acid acyltransferase activity	2/884	9/33602	0.0220134	6	2	1	1	1	0.271938	AT2G38110, AT4G24160
GO:0004033	MF	e	aldo-keto reductase (NADP) activity	2/884	9/33602	0.0220134	5	2	1	1	1	0.271938	AT1G60680, AT1G60690
GO:0004559	MF	e	alpha-mannosidase activity	2/884	9/33602	0.0220134	6	2	1	1	1	0.271938	AT3G26720, AT5G13980
GO:0015923	MF	e	mannosidase activity	2/884	9/33602	0.0220134	5	2	1	1	1	0.271938	AT3G26720, AT5G13980
GO:0071617	MF	e	lysophospholipid acyltransferase activity	2/884	9/33602	0.0220134	5	2	1	1	1	0.271938	AT2G38110, AT4G24160
GO:0004022	MF	e	alcohol dehydrogenase (NAD+) activity	2/884	10/33602	0.0270427	6	2	1	1	1	0.272579	AT1G77120, AT5G19440
GO:0018455	MF	e	alcohol dehydrogenase [NAD(P)+] activity	2/884	10/33602	0.0270427	5	2	1	1	1	0.272579	AT1G77120, AT5G19440
GO:0015145	MF	e	monosaccharide transmembrane transporter activity	2/884	10/33602	0.0270427	5	2	1	1	1	0.272579	AT3G18830, AT5G26340
GO:1900750	MF	e	oligopeptide binding	2/884	10/33602	0.0270427	4	2	1	1	1	0.272579	AT1G17170, AT1G78380
GO:0043295	MF	e	glutathione binding	2/884	10/33602	0.0270427	5	2	1	1	1	0.272579	AT1G17170, AT1G78380
GO:0016229	MF	e	steroid dehydrogenase activity	2/884	11/33602	0.0324841	3	2	1	1	1	0.319479	AT2G16530, AT5G58490
GO:0016682	MF	e	oxidoreductase activity, acting on diphenols and related substances as donors, oxygen as acceptor	2/884	11/33602	0.0324841	4	2	1	1	1	0.319479	AT1G23010, AT4G39830
GO:0016838	MF	e	carbon-oxygen lyase activity, acting on phosphates	2/884	11/33602	0.0324841	4	2	1	1	1	0.319479	AT3G25830, AT4G16740
GO:0004675	MF	e	transmembrane receptor protein serine/threonine kinase activity	2/884	12/33602	0.0383124	7	2	1	1	1	0.373178	AT4G18250, AT5G38280
GO:0051119	MF	e	sugar transmembrane transporter activity	2/884	12/33602	0.0383124	4	2	1	1	1	0.373178	AT3G18830, AT5G26340
GO:0030234	MF	e	enzyme regulator activity	19/884	318/33602	0.00105236	2	19	1	1	1	0.0247916	AT1G11580, AT1G17860, AT1G47710, AT1G47960, AT1G55770, AT1G72060, AT2G30710, AT2G38870, AT3G10720, AT3G17130, AT4G02250, AT4G02320, AT4G25250, AT4G34160, AT5G43080, AT5G46930, AT5G46940, AT5G46970, AT5G51520
GO:0098772	MF	e	molecular function regulator	19/884	349/33602	0.00338679	1	19	1	1	1	0.0686165	AT1G11580, AT1G17860, AT1G47710, AT1G47960, AT1G55770, AT1G72060, AT2G30710, AT2G38870, AT3G10720, AT3G17130, AT4G02250, AT4G02320, AT4G25250, AT4G34160, AT5G43080, AT5G46930, AT5G46940, AT5G46970, AT5G51520
GO:0044238	BP	e	primary metabolic process	181/884	5467/33602	0.000868121	2	181	1	1	1	0.0296778	AT1G01090, AT1G04110, AT1G06840, AT1G07650, AT1G09970, AT1G11330, AT1G11340, AT1G11910, AT1G13130, AT1G16110, AT1G20140, AT1G21270, AT1G24430, AT1G28110, AT1G29750, AT1G30370, AT1G31550, AT1G32960, AT1G32970, AT1G33540, AT1G33811, AT1G34300, AT1G35710, AT1G49740, AT1G52290, AT1G52500, AT1G55850, AT1G58170, AT1G63800, AT1G65790, AT1G66520, AT1G66910, AT1G66920, AT1G67000, AT1G67520, AT1G69730, AT1…
GO:0046483	BP	p	heterocycle metabolic process	18/884	1428/33602	0.000485493	3	18	1	1	1	0.0194588	AT1G01090, AT1G52500, AT1G66520, AT2G20610, AT2G24580, AT2G40890, AT3G22910, AT3G24320, AT3G48050, AT3G48730, AT3G63380, AT4G34050, AT4G37000, AT5G35550, AT5G44070, AT5G53970, AT5G56970, AT5G63570
GO:0002376	BP	e	immune system process	17/884	278/33602	0.00180153	1	17	1	1	1	0.0576324	AT1G55020, AT1G61560, AT1G72930, AT2G23620, AT2G26560, AT3G07040, AT3G20600, AT3G46530, AT3G57260, AT4G08450, AT4G11650, AT4G12010, AT4G37000, AT5G17680, AT5G20480, AT5G24590, AT5G36930
GO:0046686	BP	e	response to cadmium ion	17/884	308/33602	0.00380207	5	17	1	1	1	0.0983315	AT1G60420, AT1G75280, AT1G75950, AT1G77120, AT1G78380, AT2G26560, AT3G09270, AT3G12500, AT3G12580, AT3G23250, AT3G53880, AT4G34050, AT4G39230, AT5G02790, AT5G44070, AT5G52660, AT5G59190
GO:0045087	BP	e	innate immune response	16/884	240/33602	0.000676406	6	16	1	1	1	0.0245691	AT1G55020, AT1G61560, AT1G72930, AT2G23620, AT2G26560, AT3G07040, AT3G20600, AT3G46530, AT3G57260, AT4G08450, AT4G11650, AT4G12010, AT4G37000, AT5G17680, AT5G20480, AT5G36930
GO:0006955	BP	e	immune response	16/884	244/33602	0.000807053	2	16	1	1	1	0.0278634	AT1G55020, AT1G61560, AT1G72930, AT2G23620, AT2G26560, AT3G07040, AT3G20600, AT3G46530, AT3G57260, AT4G08450, AT4G11650, AT4G12010, AT4G37000, AT5G17680, AT5G20480, AT5G36930
GO:0033993	BP	e	response to lipid	16/884	298/33602	0.0090563	4	16	1	1	1	0.209135	AT1G22640, AT1G24190, AT1G55020, AT3G03450, AT3G22060, AT3G28580, AT4G08950, AT4G09460, AT4G21410, AT4G24960, AT4G25000, AT4G28110, AT4G34160, AT5G46050, AT5G52660, AT5G62490
GO:0005783	CC	e	endoplasmic reticulum	16/884	325/33602	0.0210373	5	16	1	1	1	0.409853	AT1G02205, AT1G09070, AT1G23010, AT1G55850, AT2G04350, AT2G16530, AT2G40890, AT2G45510, AT3G02875, AT3G14610, AT3G28580, AT3G57030, AT4G15760, AT4G27500, AT4G28570, AT5G45160
GO:0005739	CC	p	mitochondrion	16/884	992/33602	0.0432145	5	16	1	1	1	0.663035	AT1G18600, AT1G55890, AT1G63300, AT1G73770, AT1G74360, AT2G14095, AT2G40890, AT2G45830, AT3G12580, AT3G13160, AT3G24320, AT3G47730, AT4G05030, AT4G13850, AT4G37000, AT5G60390
GO:0035556	BP	e	intracellular signal transduction	15/884	249/33602	0.0039255	5	15	1	1	1	0.0983315	AT1G49740, AT1G80100, AT2G44840, AT3G08510, AT3G12500, AT3G16360, AT3G23230, AT4G02180, AT4G02190, AT4G16015, AT5G03530, AT5G07580, AT5G40320, AT5G47200, AT5G58700
GO:0055114	BP	e	oxidation-reduction process	15/884	291/33602	0.0144367	2	15	1	1	1	0.28272	AT1G01090, AT1G60680, AT1G60690, AT1G77120, AT2G37770, AT3G03080, AT3G09220, AT4G13010, AT4G15093, AT4G21580, AT4G39330, AT4G39830, AT5G09360, AT5G49740, AT5G51970
GO:0033554	BP	e	cellular response to stress	15/884	316/33602	0.0309165	3	15	1	1	1	0.474915	AT1G23010, AT1G52500, AT1G71040, AT1G78380, AT2G02990, AT2G26560, AT2G45130, AT3G07040, AT3G20600, AT3G24320, AT3G46530, AT4G37000, AT5G20480, AT5G24090, AT5G44070
GO:0015399	MF	e	primary active transmembrane transporter activity	15/884	221/33602	0.000818776	4	15	1	1	1	0.019986	AT1G02520, AT1G15520, AT1G17840, AT2G37280, AT2G47000, AT3G21090, AT3G21250, AT3G22910, AT3G47730, AT3G47780, AT3G53480, AT3G59140, AT3G62150, AT3G62700, AT3G63380
GO:0015077	MF	e	monovalent inorganic cation transmembrane transporter activity	15/884	299/33602	0.0165365	6	15	1	1	1	0.250022	AT1G06970, AT1G20925, AT1G54730, AT1G76430, AT1G76520, AT1G78130, AT2G13620, AT3G18830, AT4G10310, AT4G13420, AT5G10190, AT5G26250, AT5G26340, AT5G53130, AT5G55630
GO:0016829	MF	e	lyase activity	15/884	315/33602	0.030606	2	15	1	1	1	0.306969	AT1G02205, AT1G08080, AT1G09890, AT1G74010, AT1G80160, AT2G20610, AT2G41290, AT3G06350, AT3G10340, AT3G25830, AT3G57030, AT4G16740, AT4G24430, AT5G19820, AT5G36160
GO:0019725	BP	e	cellular homeostasis	14/884	181/33602	0.000331902	4	14	1	1	1	0.0141139	AT1G01580, AT1G15960, AT1G21270, AT1G42540, AT1G80830, AT2G29120, AT3G17790, AT3G51480, AT3G62930, AT4G31710, AT5G11180, AT5G18600, AT5G27100, AT5G55630
GO:0042592	BP	e	homeostatic process	14/884	227/33602	0.00292838	3	14	1	1	1	0.0810417	AT1G01580, AT1G15960, AT1G21270, AT1G42540, AT1G80830, AT2G29120, AT3G17790, AT3G51480, AT3G62930, AT4G31710, AT5G11180, AT5G18600, AT5G27100, AT5G55630
GO:1901566	BP	p	organonitrogen compound biosynthetic process	14/884	974/33602	0.014513	4	14	1	1	1	0.28272	AT1G66520, AT2G20610, AT2G41290, AT3G10610, AT3G18000, AT3G22910, AT3G48730, AT3G49910, AT3G57030, AT3G63250, AT3G63380, AT5G44070, AT5G63570, ATCG00810
GO:0044271	BP	p	cellular nitrogen compound biosynthetic process	14/884	986/33602	0.014754	4	14	1	1	1	0.284239	AT1G66520, AT2G20610, AT2G41290, AT3G10610, AT3G18000, AT3G22910, AT3G48050, AT3G48730, AT3G49910, AT3G57030, AT3G63380, AT5G44070, AT5G63570, ATCG00810
GO:0022853	MF	e	active ion transmembrane transporter activity	14/884	279/33602	0.0214853	4	14	1	1	1	0.271938	AT1G06970, AT1G20925, AT1G54730, AT1G76430, AT1G76520, AT1G78130, AT2G13620, AT3G18830, AT3G22910, AT3G63380, AT4G13420, AT5G10190, AT5G26250, AT5G26340
GO:0009737	BP	e	response to abscisic acid	13/884	224/33602	0.00919885	5	13	1	1	1	0.209337	AT1G22640, AT1G24190, AT1G55020, AT3G03450, AT3G22060, AT3G28580, AT4G21410, AT4G24960, AT4G25000, AT4G28110, AT5G46050, AT5G52660, AT5G62490
GO:0097305	BP	e	response to alcohol	13/884	225/33602	0.00937778	4	13	1	1	1	0.209337	AT1G22640, AT1G24190, AT1G55020, AT3G03450, AT3G22060, AT3G28580, AT4G21410, AT4G24960, AT4G25000, AT4G28110, AT5G46050, AT5G52660, AT5G62490
GO:0009617	BP	e	response to bacterium	13/884	234/33602	0.0113957	5	13	1	1	1	0.237519	AT1G01580, AT1G53940, AT1G55020, AT2G41430, AT3G12580, AT3G17210, AT3G20600, AT4G11650, AT4G15760, AT4G31800, AT5G20480, AT5G44070, AT5G46050
GO:0009409	BP	e	response to cold	13/884	241/33602	0.0135049	4	13	1	1	1	0.27064	AT1G17190, AT1G24620, AT3G18990, AT3G22840, AT3G49910, AT3G57260, AT4G13850, AT4G24960, AT4G25470, AT4G38840, AT5G20630, AT5G24090, AT5G59820
GO:0016746	MF	e	transferase activity, transferring acyl groups	13/884	267/33602	0.0318937	3	13	1	1	1	0.318309	AT1G03940, AT1G04220, AT1G24430, AT1G75900, AT2G19070, AT2G32030, AT2G38110, AT3G22560, AT3G26040, AT4G24160, AT5G07850, AT5G42830, AT5G44070
GO:1901564	BP	e	organonitrogen compound metabolic process	129/884	3660/33602	0.000554785	3	129	1	1	1	0.0217364	AT1G01090, AT1G04110, AT1G06840, AT1G07650, AT1G09970, AT1G11330, AT1G11340, AT1G11910, AT1G16110, AT1G20140, AT1G21270, AT1G24430, AT1G28110, AT1G29750, AT1G32960, AT1G32970, AT1G33540, AT1G34300, AT1G35710, AT1G52290, AT1G58170, AT1G63800, AT1G65790, AT1G66520, AT1G66910, AT1G66920, AT1G67000, AT1G67520, AT1G69730, AT1G70170, AT1G70520, AT1G70530, AT1G72300, AT1G73310, AT1G74360, AT1G75950, AT1…
GO:0042445	BP	e	hormone metabolic process	12/884	147/33602	0.000534724	4	12	1	1	1	0.0211885	AT1G13280, AT1G19640, AT1G55020, AT1G55320, AT2G20610, AT2G23580, AT2G23620, AT2G45400, AT3G02875, AT3G45140, AT5G07010, AT5G56970
GO:0055085	BP	e	transmembrane transport	12/884	208/33602	0.0132189	4	12	1	1	1	0.26871	AT1G15520, AT1G33110, AT1G54730, AT1G71140, AT2G37280, AT2G38330, AT3G18830, AT3G21690, AT3G53480, AT5G17700, AT5G26250, AT5G65380
GO:0022803	MF	e	passive transmembrane transporter activity	12/884	146/33602	0.000502874	3	12	1	0.993146	0.980604	0.0130618	AT1G01620, AT1G42540, AT2G29120, AT3G51480, AT3G54820, AT4G18910, AT4G31710, AT4G35100, AT5G11180, AT5G27100, AT5G53130, AT5G55630
GO:0015267	MF	e	channel activity	12/884	146/33602	0.000502874	4	12	1	0.993146	0.980604	0.0130618	AT1G01620, AT1G42540, AT2G29120, AT3G51480, AT3G54820, AT4G18910, AT4G31710, AT4G35100, AT5G11180, AT5G27100, AT5G53130, AT5G55630
GO:0016614	MF	e	oxidoreductase activity, acting on CH-OH group of donors	12/884	152/33602	0.000720574	3	12	1	1	1	0.0178034	AT1G60680, AT1G60690, AT1G72680, AT1G77120, AT2G45400, AT2G45630, AT3G06350, AT3G61220, AT4G28570, AT4G39230, AT5G19440, AT5G58490
GO:0008509	MF	e	anion transmembrane transporter activity	12/884	210/33602	0.0137102	4	12	1	1	1	0.217008	AT1G02260, AT1G15960, AT1G17840, AT1G76430, AT1G80830, AT2G38100, AT3G13620, AT3G30390, AT4G18910, AT4G21120, AT5G04770, AT5G40780
GO:0009753	BP	e	response to jasmonic acid	11/884	119/33602	0.000313834	5	11	1	1	1	0.0136792	AT1G15520, AT1G53940, AT1G55020, AT2G14580, AT3G23250, AT3G45140, AT4G09460, AT4G38620, AT5G07010, AT5G46050, AT5G52660
GO:0007169	BP	e	transmembrane receptor protein tyrosine kinase signaling pathway	11/884	130/33602	0.000667193	7	11	1	1	1	0.0244895	AT1G06840, AT1G07650, AT1G09970, AT1G29750, AT1G35710, AT1G72300, AT1G74360, AT1G79620, AT2G24130, AT3G47570, AT5G20480
GO:0007167	BP	e	enzyme linked receptor protein signaling pathway	11/884	130/33602	0.000667193	6	11	1	1	1	0.0244895	AT1G06840, AT1G07650, AT1G09970, AT1G29750, AT1G35710, AT1G72300, AT1G74360, AT1G79620, AT2G24130, AT3G47570, AT5G20480
GO:0007166	BP	e	cell surface receptor signaling pathway	11/884	133/33602	0.000807057	5	11	1	1	1	0.0278634	AT1G06840, AT1G07650, AT1G09970, AT1G29750, AT1G35710, AT1G72300, AT1G74360, AT1G79620, AT2G24130, AT3G47570, AT5G20480
GO:0010243	BP	e	response to organonitrogen compound	11/884	135/33602	0.000913166	4	11	1	1	1	0.0309147	AT1G71520, AT1G75490, AT2G21210, AT2G44840, AT3G23230, AT3G23250, AT4G28110, AT4G31800, AT5G46050, AT5G51190, AT5G59820
GO:1901698	BP	e	response to nitrogen compound	11/884	150/33602	0.00213462	3	11	1	1	1	0.0625499	AT1G71520, AT1G75490, AT2G21210, AT2G44840, AT3G23230, AT3G23250, AT4G28110, AT4G31800, AT5G46050, AT5G51190, AT5G59820
GO:0071554	BP	e	cell wall organization or biogenesis	11/884	214/33602	0.030181	2	11	1	1	1	0.46661	AT1G11580, AT1G32770, AT1G55850, AT1G65680, AT2G38080, AT3G10720, AT4G02320, AT4G32410, AT5G15630, AT5G44070, AT5G61680
GO:0016747	MF	e	transferase activity, transferring acyl groups other than amino-acyl groups	11/884	206/33602	0.0251168	4	11	1	1	1	0.271938	AT1G03940, AT1G04220, AT1G24430, AT2G19070, AT2G32030, AT2G38110, AT3G22560, AT3G26040, AT4G24160, AT5G07850, AT5G42830
GO:0050789	BP	e	regulation of biological process	108/884	3236/33602	0.0108728	2	108	1	1	1	0.229778	AT1G04110, AT1G06840, AT1G07530, AT1G07650, AT1G09970, AT1G16330, AT1G19640, AT1G22640, AT1G24190, AT1G29750, AT1G33060, AT1G35710, AT1G45616, AT1G47210, AT1G49480, AT1G49740, AT1G62700, AT1G68150, AT1G71520, AT1G72300, AT1G72930, AT1G74190, AT1G74360, AT1G75250, AT1G75430, AT1G75490, AT1G75950, AT1G79620, AT1G80100, AT2G02070, AT2G16400, AT2G16720, AT2G17290, AT2G20610, AT2G24130, AT2G25470, AT2…
GO:0050794	BP	e	regulation of cellular process	104/884	2962/33602	0.00258772	3	104	1	1	1	0.0727691	AT1G04110, AT1G06840, AT1G07530, AT1G07650, AT1G09970, AT1G16330, AT1G19640, AT1G22640, AT1G24190, AT1G29750, AT1G33060, AT1G35710, AT1G45616, AT1G47210, AT1G49480, AT1G49740, AT1G62700, AT1G68150, AT1G71520, AT1G72300, AT1G72930, AT1G74190, AT1G74360, AT1G75250, AT1G75430, AT1G75490, AT1G75950, AT1G79620, AT1G80100, AT2G02070, AT2G16400, AT2G16720, AT2G17290, AT2G20610, AT2G24130, AT2G25470, AT2…
GO:0050832	BP	e	defense response to fungus	10/884	108/33602	0.000573365	6	10	1	1	1	0.0222147	AT1G61560, AT2G23620, AT2G34930, AT2G38870, AT3G12500, AT3G17210, AT3G20600, AT4G20970, AT4G31800, AT5G52020
GO:0010200	BP	e	response to chitin	10/884	127/33602	0.00198615	5	10	1	1	1	0.060217	AT1G71520, AT1G75490, AT2G21210, AT2G44840, AT3G23230, AT3G23250, AT4G28110, AT4G31800, AT5G51190, AT5G59820
GO:0006915	BP	e	apoptotic process	10/884	137/33602	0.00345066	4	10	1	1	1	0.0904694	AT1G50180, AT1G59780, AT3G14460, AT3G14470, AT4G08450, AT4G12010, AT4G27190, AT5G17680, AT5G35450, AT5G36930
GO:0015294	MF	e	solute:cation symporter activity	10/884	122/33602	0.00147088	6	10	1	1	1	0.0331112	AT1G20925, AT1G54730, AT1G76430, AT1G76520, AT1G78130, AT3G18830, AT4G13420, AT5G10190, AT5G26250, AT5G26340
GO:0015293	MF	e	symporter activity	10/884	122/33602	0.00147088	5	10	1	1	1	0.0331112	AT1G20925, AT1G54730, AT1G76430, AT1G76520, AT1G78130, AT3G18830, AT4G13420, AT5G10190, AT5G26250, AT5G26340
GO:0016616	MF	e	oxidoreductase activity, acting on the CH-OH group of donors, NAD or NADP as acceptor	10/884	122/33602	0.00147088	4	10	1	1	1	0.0331112	AT1G60680, AT1G60690, AT1G72680, AT1G77120, AT2G45630, AT3G06350, AT3G61220, AT4G39230, AT5G19440, AT5G58490
GO:0016765	MF	e	transferase activity, transferring alkyl or aryl (other than methyl) groups	10/884	134/33602	0.00294229	3	10	1	1	1	0.0606084	AT1G10370, AT1G17170, AT1G17180, AT1G17190, AT1G78380, AT2G29420, AT3G09270, AT3G11945, AT4G17190, AT5G47770
GO:0046527	MF	e	glucosyltransferase activity	10/884	138/33602	0.00363479	5	10	1	1	1	0.0729117	AT1G55850, AT2G15480, AT2G15490, AT2G32530, AT2G32620, AT2G43820, AT4G01070, AT4G32410, AT4G34131, AT5G17050
GO:0004888	MF	e	transmembrane signaling receptor activity	10/884	159/33602	0.00963846	3	10	1	1	1	0.16595	AT1G65790, AT1G72300, AT1G72930, AT4G08450, AT4G12010, AT4G18250, AT5G17680, AT5G20480, AT5G36930, AT5G38280
GO:0005516	MF	e	calmodulin binding	10/884	169/33602	0.0143354	3	10	1	1	1	0.225143	AT1G61560, AT2G38540, AT3G22910, AT3G52870, AT3G63380, AT5G53130, AT5G60390, AT5G62570, AT5G65930, AT5G65970
GO:0038023	MF	e	signaling receptor activity	10/884	194/33602	0.0388839	2	10	1	1	1	0.376932	AT1G65790, AT1G72300, AT1G72930, AT4G08450, AT4G12010, AT4G18250, AT5G17680, AT5G20480, AT5G36930, AT5G38280
GO:0015746	BP	e	citrate transport	1/884	1/33602	0.026308	9	1	1	1	1	0.418885	AT1G02260
GO:0006868	BP	e	glutamine transport	1/884	1/33602	0.026308	10	1	1	1	1	0.418885	AT4G31730
GO:0006842	BP	e	tricarboxylic acid transport	1/884	1/33602	0.026308	8	1	1	1	1	0.418885	AT1G02260
GO:0033477	BP	e	S-methylmethionine metabolic process	1/884	1/33602	0.026308	5	1	1	1	1	0.418885	AT3G63250
GO:0046717	BP	e	acid secretion	1/884	1/33602	0.026308	5	1	1	1	1	0.418885	AT4G31730
GO:0033214	BP	e	siderophore-dependent iron import into cell	1/884	1/33602	0.026308	12	1	1	1	1	0.418885	AT1G01580
GO:0009635	BP	e	response to herbicide	1/884	1/33602	0.026308	4	1	1	1	1	0.418885	AT1G17190
GO:0009803	BP	e	cinnamic acid metabolic process	1/884	1/33602	0.026308	7	1	1	1	1	0.418885	AT1G22640
GO:0043201	BP	e	response to leucine	1/884	1/33602	0.026308	6	1	1	1	1	0.418885	AT5G46050
GO:0015690	BP	e	aluminum cation transport	1/884	1/33602	0.026308	7	1	1	1	1	0.418885	AT5G20230
GO:0010506	BP	e	regulation of autophagy	1/884	1/33602	0.026308	6	1	1	1	1	0.418885	AT4G24960
GO:0030397	BP	e	membrane disassembly	1/884	1/33602	0.026308	5	1	1	1	1	0.418885	AT1G55020
GO:0042425	BP	e	choline biosynthetic process	1/884	1/33602	0.026308	8	1	1	1	1	0.418885	AT3G18000
GO:0010585	BP	e	glutamine secretion	1/884	1/33602	0.026308	11	1	1	1	1	0.418885	AT4G31730
GO:0009643	BP	e	photosynthetic acclimation	1/884	1/33602	0.026308	6	1	1	1	1	0.418885	AT5G59820
GO:0010507	BP	e	negative regulation of autophagy	1/884	1/33602	0.026308	7	1	1	1	1	0.418885	AT4G24960
GO:0009800	BP	e	cinnamic acid biosynthetic process	1/884	1/33602	0.026308	8	1	1	1	1	0.418885	AT1G22640
GO:0033528	BP	e	S-methylmethionine cycle	1/884	1/33602	0.026308	6	1	1	1	1	0.418885	AT3G63250
GO:0045176	BP	e	apical protein localization	1/884	1/33602	0.026308	4	1	1	1	1	0.418885	AT4G31820
GO:0072512	BP	e	trivalent inorganic cation transport	1/884	1/33602	0.026308	6	1	1	1	1	0.418885	AT5G20230
GO:0009992	BP	e	cellular water homeostasis	1/884	1/33602	0.026308	7	1	1	1	1	0.418885	AT1G21270
GO:0032042	BP	e	mitochondrial DNA metabolic process	1/884	1/33602	0.026308	7	1	1	1	1	0.418885	AT3G24320
GO:0033212	BP	e	iron import into cell	1/884	1/33602	0.026308	11	1	1	1	1	0.418885	AT1G01580
GO:0006457	BP	p	protein folding	1/884	223/33602	0.0337153	2	1	1	1	1	0.502416	AT3G12580
GO:0009930	CC	e	longitudinal side of cell surface	1/884	1/33602	0.026308	2	1	1	1	1	0.470912	AT5G60920
GO:0010282	CC	e	senescence-associated vacuole	1/884	1/33602	0.026308	7	1	1	1	1	0.470912	AT5G45890
GO:0009579	CC	p	thylakoid	1/884	222/33602	0.0336458	2	1	1	1	1	0.564619	AT1G29930
GO:0047501	MF	e	(+)-neomenthol dehydrogenase activity	1/884	1/33602	0.026308	5	1	1	1	1	0.271938	AT3G61220
GO:0015269	MF	e	calcium-activated potassium channel activity	1/884	1/33602	0.026308	9	1	1	1	1	0.271938	AT5G55630
GO:0047268	MF	e	galactinol-raffinose galactosyltransferase activity	1/884	1/33602	0.026308	6	1	1	1	1	0.271938	AT4G01970
GO:0047763	MF	e	caffeate O-methyltransferase activity	1/884	1/33602	0.026308	6	1	1	1	1	0.271938	AT5G54160
GO:0051743	MF	e	red chlorophyll catabolite reductase activity	1/884	1/33602	0.026308	5	1	1	1	1	0.271938	AT4G37000
GO:0005227	MF	e	calcium activated cation channel activity	1/884	1/33602	0.026308	7	1	1	1	1	0.271938	AT5G55630
GO:0015137	MF	e	citrate transmembrane transporter activity	1/884	1/33602	0.026308	8	1	1	1	1	0.271938	AT1G02260
GO:0015576	MF	e	sorbitol transmembrane transporter activity	1/884	1/33602	0.026308	6	1	1	1	1	0.271938	AT3G18830
GO:0008198	MF	e	ferrous iron binding	1/884	1/33602	0.026308	7	1	1	1	1	0.271938	AT4G15093
GO:0030795	MF	e	jasmonate O-methyltransferase activity	1/884	1/33602	0.026308	6	1	1	1	1	0.271938	AT1G19640
GO:0047213	MF	e	anthocyanidin 3-O-glucosyltransferase activity	1/884	1/33602	0.026308	7	1	1	1	1	0.271938	AT5G17050
GO:0010355	MF	e	homogentisate farnesyltransferase activity	1/884	1/33602	0.026308	6	1	1	1	1	0.271938	AT3G11945
GO:0015591	MF	e	D-ribose transmembrane transporter activity	1/884	1/33602	0.026308	7	1	1	1	1	0.271938	AT3G18830
GO:0015146	MF	e	pentose transmembrane transporter activity	1/884	1/33602	0.026308	6	1	1	1	1	0.271938	AT3G18830
GO:0003855	MF	e	3-dehydroquinate dehydratase activity	1/884	1/33602	0.026308	5	1	1	1	1	0.271938	AT3G06350
GO:0046870	MF	e	cadmium ion binding	1/884	1/33602	0.026308	6	1	1	1	1	0.271938	AT5G44070
GO:0022839	MF	e	ion gated channel activity	1/884	1/33602	0.026308	6	1	1	1	1	0.271938	AT5G55630
GO:0005356	MF	e	glucose:proton symporter activity	1/884	1/33602	0.026308	11	1	1	1	1	0.271938	AT5G26340
GO:0016871	MF	e	cycloartenol synthase activity	1/884	1/33602	0.026308	5	1	1	1	1	0.271938	AT2G07050
GO:0050269	MF	e	coniferyl-aldehyde dehydrogenase activity	1/884	1/33602	0.026308	6	1	1	1	1	0.271938	AT3G24503
GO:0015245	MF	e	fatty acid transmembrane transporter activity	1/884	1/33602	0.026308	8	1	1	1	1	0.271938	AT1G17840
GO:0009679	MF	e	hexose:proton symporter activity	1/884	1/33602	0.026308	10	1	1	1	1	0.271938	AT5G26340
GO:0071771	MF	e	aldehyde decarbonylase activity	1/884	1/33602	0.026308	4	1	1	1	1	0.271938	AT1G02205
GO:0010210	MF	e	IAA-Phe conjugate hydrolase activity	1/884	1/33602	0.026308	5	1	1	1	1	0.271938	AT3G02875
GO:0033799	MF	e	myricetin 3'-O-methyltransferase activity	1/884	1/33602	0.026308	6	1	1	1	1	0.271938	AT5G54160
GO:0032442	MF	e	phenylcoumaran benzylic ether reductase activity	1/884	1/33602	0.026308	5	1	1	1	1	0.271938	AT4G39230
GO:0015575	MF	e	mannitol transmembrane transporter activity	1/884	1/33602	0.026308	6	1	1	1	1	0.271938	AT3G18830
GO:0010211	MF	e	IAA-Leu conjugate hydrolase activity	1/884	1/33602	0.026308	5	1	1	1	1	0.271938	AT3G02875
GO:0004064	MF	e	arylesterase activity	1/884	1/33602	0.026308	5	1	1	1	1	0.271938	AT1G53940
GO:0005358	MF	e	high-affinity glucose:proton symporter activity	1/884	1/33602	0.026308	12	1	1	1	1	0.271938	AT5G26340
GO:0015142	MF	e	tricarboxylic acid transmembrane transporter activity	1/884	1/33602	0.026308	7	1	1	1	1	0.271938	AT1G02260
GO:0046409	MF	e	p-coumarate 3-hydroxylase activity	1/884	1/33602	0.026308	4	1	1	1	1	0.271938	AT2G40890
GO:0015148	MF	e	D-xylose transmembrane transporter activity	1/884	1/33602	0.026308	7	1	1	1	1	0.271938	AT3G18830
GO:0047504	MF	e	(-)-menthol dehydrogenase activity	1/884	1/33602	0.026308	5	1	1	1	1	0.271938	AT3G61220
GO:0010356	MF	e	homogentisate geranylgeranyltransferase activity	1/884	1/33602	0.026308	6	1	1	1	1	0.271938	AT3G11945
GO:0030755	MF	e	quercetin 3-O-methyltransferase activity	1/884	1/33602	0.026308	6	1	1	1	1	0.271938	AT5G54160
GO:0009924	MF	e	octadecanal decarbonylase activity	1/884	1/33602	0.026308	5	1	1	1	1	0.271938	AT1G02205
GO:0008115	MF	e	sarcosine oxidase activity	1/884	1/33602	0.026308	5	1	1	1	1	0.271938	AT2G24580
GO:0005542	MF	e	folic acid binding	1/884	1/33602	0.026308	5	1	1	1	1	0.271938	AT2G20830
GO:0010357	MF	e	homogentisate solanesyltransferase activity	1/884	1/33602	0.026308	6	1	1	1	1	0.271938	AT3G11945
GO:0140098	MF	p	catalytic activity, acting on RNA	1/884	287/33602	0.00821989	2	1	1	1	1	0.144813	AT2G02990
GO:0034660	BP	p	ncRNA metabolic process	0/884	222/33602	0.00502874	7	0	1	1	1	0.121772
GO:0009639	BP	p	response to red or far red light	0/884	146/33602	0.035631	5	0	1	1	1	0.522039
GO:0034470	BP	p	ncRNA processing	0/884	152/33602	0.0367322	8	0	1	1	1	0.535429
GO:0016779	MF	p	nucleotidyltransferase activity	0/884	166/33602	0.0246127	4	0	1	1	1	0.271938

## Sheet: Table S8
Table S8: Output of GOATOOLS evaluating the overrepresentation of gene ontology assignments given to Arabidopsis homologs of red alder genes found in syntenic duplicated segments
GO	NS	enrichment	name	ratio_in_study	ratio_in_pop	p_uncorrected	depth	study_count	p_bonferroni	p_sidak	p_holm	p_fdr_bh	study_items
GO:0110165	CC	e	cellular anatomical entity	995/1672	14477/33602	1.81358e-43	1	995	9.73892e-41	9.49382e-41	9.73892e-41	9.73892e-41	AT1G01110, AT1G01230, AT1G01620, AT1G01650, AT1G01950, AT1G02640, AT1G02700, AT1G02730, AT1G02790, AT1G02810, AT1G02816, AT1G03700, AT1G03920, AT1G04290, AT1G04430, AT1G04760, AT1G05070, AT1G05170, AT1G05190, AT1G05260, AT1G06840, AT1G07030, AT1G07070, AT1G07080, AT1G07230, AT1G07380, AT1G07510, AT1G07530, AT1G07570, AT1G07630, AT1G07650, AT1G07890, AT1G08360, AT1G08370, AT1G08570, AT1G09040, AT1…
GO:0005886	CC	e	plasma membrane	241/1672	1902/33602	3.41891e-42	3	241	1.83595e-39	1.78975e-39	1.83253e-39	6.24612e-40	AT1G01620, AT1G02816, AT1G03920, AT1G04430, AT1G04760, AT1G06840, AT1G07380, AT1G07570, AT1G07630, AT1G07890, AT1G08360, AT1G10630, AT1G11580, AT1G11960, AT1G12360, AT1G12940, AT1G13440, AT1G14870, AT1G17100, AT1G17620, AT1G18670, AT1G19450, AT1G20760, AT1G21880, AT1G27970, AT1G29250, AT1G30450, AT1G34300, AT1G35580, AT1G42470, AT1G45000, AT1G45207, AT1G45688, AT1G47200, AT1G47670, AT1G48210, AT1…
GO:0016020	CC	e	membrane	377/1672	3762/33602	3.48945e-42	2	377	1.87384e-39	1.82668e-39	1.86686e-39	6.24612e-40	AT1G01620, AT1G02816, AT1G03920, AT1G04430, AT1G04760, AT1G05170, AT1G05190, AT1G06840, AT1G07030, AT1G07380, AT1G07510, AT1G07570, AT1G07630, AT1G07890, AT1G08360, AT1G08570, AT1G09040, AT1G10630, AT1G11580, AT1G11960, AT1G12000, AT1G12360, AT1G12940, AT1G12990, AT1G13440, AT1G14870, AT1G17100, AT1G17620, AT1G18670, AT1G19440, AT1G19450, AT1G20760, AT1G20960, AT1G21880, AT1G23170, AT1G26690, AT1…
GO:0005488	MF	e	binding	700/1672	9420/33602	1.44825e-35	1	700	2.93416e-32	2.86022e-32	2.93416e-32	2.93416e-32	AT1G01360, AT1G01380, AT1G01950, AT1G04360, AT1G04770, AT1G05100, AT1G06840, AT1G07030, AT1G07390, AT1G07510, AT1G07540, AT1G07650, AT1G07710, AT1G08360, AT1G08370, AT1G09070, AT1G09230, AT1G10630, AT1G11410, AT1G11650, AT1G11930, AT1G12200, AT1G12710, AT1G12930, AT1G12970, AT1G13440, AT1G13920, AT1G14180, AT1G14220, AT1G14340, AT1G14790, AT1G14900, AT1G15340, AT1G15360, AT1G15750, AT1G17100, AT1…
GO:0050896	BP	e	response to stimulus	287/1672	3217/33602	3.31896e-23	1	287	1.15732e-19	1.12815e-19	1.15732e-19	1.15732e-19	AT1G01620, AT1G02730, AT1G05260, AT1G07530, AT1G07890, AT1G09020, AT1G11910, AT1G12000, AT1G13440, AT1G13740, AT1G14280, AT1G14790, AT1G14870, AT1G15360, AT1G15750, AT1G17520, AT1G18340, AT1G19050, AT1G19480, AT1G20030, AT1G20440, AT1G20823, AT1G23740, AT1G24110, AT1G26830, AT1G26870, AT1G26945, AT1G30870, AT1G31880, AT1G34370, AT1G42540, AT1G44970, AT1G45616, AT1G47128, AT1G49300, AT1G49760, AT1…
GO:0043229	CC	e	intracellular organelle	516/1672	7072/33602	4.53261e-22	3	516	2.43401e-19	2.37275e-19	2.42041e-19	4.86802e-20	AT1G01110, AT1G01230, AT1G01620, AT1G01950, AT1G02700, AT1G02730, AT1G02816, AT1G04290, AT1G04430, AT1G04760, AT1G05070, AT1G05190, AT1G05260, AT1G07070, AT1G07080, AT1G07510, AT1G07530, AT1G07890, AT1G08360, AT1G08370, AT1G08570, AT1G09070, AT1G09157, AT1G11905, AT1G11910, AT1G12360, AT1G13440, AT1G13740, AT1G14280, AT1G14900, AT1G15340, AT1G15360, AT1G15570, AT1G15750, AT1G17100, AT1G17520, AT1…
GO:0043226	CC	e	organelle	516/1672	7072/33602	4.53261e-22	2	516	2.43401e-19	2.37275e-19	2.42041e-19	4.86802e-20	AT1G01110, AT1G01230, AT1G01620, AT1G01950, AT1G02700, AT1G02730, AT1G02816, AT1G04290, AT1G04430, AT1G04760, AT1G05070, AT1G05190, AT1G05260, AT1G07070, AT1G07080, AT1G07510, AT1G07530, AT1G07890, AT1G08360, AT1G08370, AT1G08570, AT1G09070, AT1G09157, AT1G11905, AT1G11910, AT1G12360, AT1G13440, AT1G13740, AT1G14280, AT1G14900, AT1G15340, AT1G15360, AT1G15570, AT1G15750, AT1G17100, AT1G17520, AT1…
GO:0065007	BP	e	biological regulation	311/1672	3640/33602	4.16479e-22	1	311	1.45226e-18	1.41566e-18	1.45185e-18	7.26132e-19	AT1G01380, AT1G06840, AT1G07390, AT1G07530, AT1G07540, AT1G07650, AT1G08570, AT1G10210, AT1G14790, AT1G14900, AT1G15360, AT1G15570, AT1G18340, AT1G19050, AT1G19270, AT1G20610, AT1G24260, AT1G26610, AT1G26830, AT1G26870, AT1G27660, AT1G28440, AT1G29750, AT1G31880, AT1G33060, AT1G34370, AT1G35710, AT1G42540, AT1G45616, AT1G47270, AT1G49740, AT1G52280, AT1G52340, AT1G52740, AT1G53420, AT1G55110, AT1…
GO:0042221	BP	e	response to chemical	154/1672	1374/33602	2.3834e-21	2	154	8.31091e-18	8.10142e-18	8.30615e-18	2.7703e-18	AT1G01620, AT1G02730, AT1G05260, AT1G07530, AT1G07890, AT1G12000, AT1G13440, AT1G13740, AT1G14790, AT1G15360, AT1G15750, AT1G17520, AT1G19050, AT1G20440, AT1G20823, AT1G26870, AT1G31880, AT1G34370, AT1G47128, AT1G49760, AT1G52340, AT1G59940, AT1G62300, AT1G64060, AT1G69040, AT1G69530, AT1G69600, AT1G69700, AT1G69780, AT1G70000, AT1G70560, AT1G74310, AT1G74520, AT1G74840, AT1G75580, AT1G75590, AT1…
GO:0009987	BP	e	cellular process	615/1672	8910/33602	3.38315e-21	1	615	1.17971e-17	1.14997e-17	1.17869e-17	2.94926e-18	AT1G01230, AT1G02010, AT1G02730, AT1G02810, AT1G03920, AT1G04160, AT1G04760, AT1G05100, AT1G05170, AT1G05190, AT1G06840, AT1G07070, AT1G07390, AT1G07570, AT1G07630, AT1G07650, AT1G08360, AT1G08370, AT1G08570, AT1G09020, AT1G09070, AT1G10210, AT1G10630, AT1G11410, AT1G11580, AT1G11905, AT1G12000, AT1G12360, AT1G12990, AT1G13440, AT1G13970, AT1G14220, AT1G14520, AT1G14900, AT1G15360, AT1G15570, AT1…
GO:0043227	CC	e	membrane-bounded organelle	481/1672	6665/33602	2.64483e-19	3	481	1.42027e-16	1.38453e-16	1.40705e-16	2.36712e-17	AT1G01110, AT1G01230, AT1G01620, AT1G01950, AT1G02700, AT1G02730, AT1G02816, AT1G04290, AT1G04430, AT1G04760, AT1G05070, AT1G05190, AT1G05260, AT1G07080, AT1G07510, AT1G07530, AT1G07890, AT1G08570, AT1G09070, AT1G09157, AT1G11905, AT1G11910, AT1G12360, AT1G13440, AT1G13740, AT1G14280, AT1G14900, AT1G15340, AT1G15360, AT1G15570, AT1G15750, AT1G17100, AT1G17520, AT1G18580, AT1G18600, AT1G18640, AT1…
GO:0043231	CC	e	intracellular membrane-bounded organelle	478/1672	6631/33602	4.15258e-19	4	478	2.22994e-16	2.17382e-16	2.20502e-16	3.18563e-17	AT1G01110, AT1G01230, AT1G01620, AT1G01950, AT1G02700, AT1G02730, AT1G02816, AT1G04290, AT1G04430, AT1G04760, AT1G05070, AT1G05190, AT1G05260, AT1G07080, AT1G07510, AT1G07530, AT1G07890, AT1G08570, AT1G09070, AT1G09157, AT1G11905, AT1G11910, AT1G12360, AT1G13440, AT1G13740, AT1G14280, AT1G14900, AT1G15340, AT1G15360, AT1G15570, AT1G15750, AT1G17100, AT1G17520, AT1G18580, AT1G18600, AT1G18640, AT1…
GO:0050789	BP	e	regulation of biological process	277/1672	3236/33602	8.70867e-20	2	277	3.03671e-16	2.96017e-16	3.03323e-16	6.07343e-17	AT1G01380, AT1G06840, AT1G07390, AT1G07530, AT1G07540, AT1G07650, AT1G08570, AT1G10210, AT1G14790, AT1G14900, AT1G15360, AT1G15570, AT1G18340, AT1G19050, AT1G19270, AT1G20610, AT1G24260, AT1G26610, AT1G26830, AT1G26870, AT1G27660, AT1G28440, AT1G29750, AT1G31880, AT1G33060, AT1G34370, AT1G35710, AT1G45616, AT1G47270, AT1G49740, AT1G52280, AT1G52340, AT1G52740, AT1G53420, AT1G55110, AT1G57820, AT1…
GO:0050794	BP	e	regulation of cellular process	256/1672	2962/33602	8.78994e-19	3	256	3.06505e-15	2.98779e-15	3.06066e-15	5.10842e-16	AT1G01380, AT1G06840, AT1G07390, AT1G07530, AT1G07540, AT1G07650, AT1G08570, AT1G10210, AT1G14900, AT1G15360, AT1G15570, AT1G18340, AT1G19050, AT1G20610, AT1G24260, AT1G26610, AT1G26870, AT1G27660, AT1G28440, AT1G29750, AT1G31880, AT1G33060, AT1G34370, AT1G35710, AT1G45616, AT1G47270, AT1G49740, AT1G52280, AT1G52340, AT1G53420, AT1G55110, AT1G57820, AT1G58190, AT1G59940, AT1G62300, AT1G64060, AT1…
GO:0003824	MF	e	catalytic activity	531/1672	7694/33602	1.63933e-17	1	531	3.32129e-14	3.23758e-14	3.31965e-14	9.70122e-15	AT1G01650, AT1G01950, AT1G02640, AT1G02730, AT1G02790, AT1G02810, AT1G03920, AT1G04160, AT1G04290, AT1G05100, AT1G05170, AT1G05260, AT1G06620, AT1G06840, AT1G07080, AT1G07230, AT1G07250, AT1G07380, AT1G07510, AT1G07570, AT1G07630, AT1G07650, AT1G07890, AT1G08570, AT1G09910, AT1G10210, AT1G11410, AT1G11580, AT1G12000, AT1G12200, AT1G12990, AT1G13440, AT1G13820, AT1G14220, AT1G14340, AT1G14520, AT1…
GO:0003700	MF	e	DNA-binding transcription factor activity	166/1672	1677/33602	1.9426e-17	2	166	3.9357e-14	3.83652e-14	3.93182e-14	9.70122e-15	AT1G01380, AT1G07530, AT1G15360, AT1G17520, AT1G20640, AT1G20693, AT1G23380, AT1G24260, AT1G26610, AT1G26870, AT1G27660, AT1G33060, AT1G34370, AT1G47270, AT1G55110, AT1G62300, AT1G62360, AT1G67030, AT1G68150, AT1G69010, AT1G69170, AT1G69560, AT1G69600, AT1G69780, AT1G70000, AT1G72360, AT1G72740, AT1G74840, AT1G75240, AT1G75250, AT1G75390, AT1G75540, AT1G76510, AT2G01570, AT2G03060, AT2G03340, AT2…
GO:0005515	MF	e	protein binding	226/1672	2572/33602	2.14237e-17	2	226	4.34044e-14	4.23106e-14	4.33401e-14	9.70122e-15	AT1G04360, AT1G06840, AT1G07390, AT1G07710, AT1G08370, AT1G09070, AT1G10630, AT1G12970, AT1G14180, AT1G15750, AT1G18800, AT1G18840, AT1G19270, AT1G19310, AT1G20823, AT1G24260, AT1G26800, AT1G26830, AT1G27930, AT1G27970, AT1G31880, AT1G32900, AT1G35580, AT1G35710, AT1G45616, AT1G54390, AT1G57820, AT1G58190, AT1G60190, AT1G60780, AT1G62020, AT1G62040, AT1G62300, AT1G69670, AT1G72670, AT1G74170, AT1…
GO:0140110	MF	e	transcription regulator activity	168/1672	1710/33602	2.39418e-17	1	168	4.85061e-14	4.72837e-14	4.84103e-14	9.70122e-15	AT1G01380, AT1G07530, AT1G15360, AT1G17520, AT1G18340, AT1G20640, AT1G20693, AT1G23380, AT1G24260, AT1G26610, AT1G26870, AT1G27660, AT1G33060, AT1G34370, AT1G47270, AT1G55110, AT1G62300, AT1G62360, AT1G67030, AT1G68150, AT1G69010, AT1G69170, AT1G69560, AT1G69600, AT1G69780, AT1G70000, AT1G72360, AT1G72740, AT1G74840, AT1G75240, AT1G75250, AT1G75390, AT1G75540, AT1G76510, AT2G01570, AT2G03060, AT2…
GO:0005634	CC	e	nucleus	197/1672	2169/33602	1.3466e-16	5	197	7.23125e-14	7.04926e-14	7.13699e-14	9.03906e-15	AT1G07530, AT1G13440, AT1G13740, AT1G14900, AT1G15340, AT1G15360, AT1G15570, AT1G15750, AT1G17520, AT1G18800, AT1G19050, AT1G20610, AT1G23380, AT1G24260, AT1G26870, AT1G26945, AT1G27660, AT1G27970, AT1G29250, AT1G31880, AT1G34370, AT1G35580, AT1G54390, AT1G55920, AT1G57820, AT1G59940, AT1G62300, AT1G62360, AT1G67340, AT1G68150, AT1G69010, AT1G69170, AT1G69220, AT1G69780, AT1G72360, AT1G72740, AT1…
GO:1901700	BP	e	response to oxygen-containing compound	92/1672	734/33602	4.38605e-16	3	92	1.52941e-12	1.49086e-12	1.52678e-12	2.18488e-13	AT1G01620, AT1G05260, AT1G07890, AT1G13740, AT1G14790, AT1G15360, AT1G17520, AT1G19050, AT1G20440, AT1G20823, AT1G31880, AT1G47128, AT1G52340, AT1G62300, AT1G69530, AT1G69600, AT1G69700, AT1G69780, AT1G70000, AT1G74310, AT1G74520, AT1G74840, AT2G01570, AT2G17820, AT2G17840, AT2G18170, AT2G19450, AT2G21210, AT2G22490, AT2G23460, AT2G26150, AT2G29130, AT2G29420, AT2G30470, AT2G33710, AT2G37430, AT2…
GO:0030533	MF	p	triplet codon-amino acid adaptor activity	0/1672	688/33602	9.13717e-16	6	0	1.85119e-12	1.80454e-12	1.84662e-12	3.08532e-13
GO:0044267	BP	e	cellular protein metabolic process	198/1672	2214/33602	6.3408e-16	5	198	2.21104e-12	2.1553e-12	2.2066e-12	2.7638e-13	AT1G03920, AT1G05100, AT1G05170, AT1G05190, AT1G06840, AT1G07070, AT1G07570, AT1G07630, AT1G07650, AT1G08360, AT1G10630, AT1G11410, AT1G12990, AT1G13970, AT1G14220, AT1G18670, AT1G19390, AT1G20270, AT1G21510, AT1G28440, AT1G29750, AT1G33350, AT1G34300, AT1G35710, AT1G47056, AT1G48210, AT1G53420, AT1G56720, AT1G57820, AT1G59760, AT1G60190, AT1G64300, AT1G64700, AT1G66480, AT1G66910, AT1G67520, AT1…
GO:0097159	MF	e	organic cyclic compound binding	396/1672	5486/33602	1.90513e-15	2	396	3.85979e-12	3.76252e-12	3.84836e-12	5.51399e-13	AT1G01380, AT1G01950, AT1G05100, AT1G06840, AT1G07510, AT1G07540, AT1G07650, AT1G08360, AT1G09230, AT1G10630, AT1G11410, AT1G11650, AT1G11930, AT1G12200, AT1G13440, AT1G13920, AT1G14220, AT1G14340, AT1G14790, AT1G14900, AT1G15340, AT1G15360, AT1G17520, AT1G18670, AT1G18800, AT1G20560, AT1G20670, AT1G20693, AT1G20960, AT1G23380, AT1G24110, AT1G24260, AT1G26370, AT1G26610, AT1G28440, AT1G29250, AT1…
GO:1901363	MF	e	heterocyclic compound binding	394/1672	5470/33602	3.09026e-15	2	394	6.26086e-12	6.10308e-12	6.23923e-12	7.82608e-13	AT1G01380, AT1G01950, AT1G05100, AT1G06840, AT1G07510, AT1G07540, AT1G07650, AT1G08360, AT1G09230, AT1G10630, AT1G11410, AT1G11650, AT1G11930, AT1G12200, AT1G13440, AT1G13920, AT1G14220, AT1G14340, AT1G14790, AT1G14900, AT1G15340, AT1G15360, AT1G17520, AT1G18670, AT1G18800, AT1G20560, AT1G20670, AT1G20693, AT1G20960, AT1G23380, AT1G24110, AT1G24260, AT1G26370, AT1G26610, AT1G28440, AT1G29250, AT1…
GO:0006464	BP	e	cellular protein modification process	162/1672	1725/33602	4.79336e-15	6	162	1.67145e-11	1.62931e-11	1.66761e-11	1.67145e-12	AT1G03920, AT1G05100, AT1G05170, AT1G06840, AT1G07570, AT1G07630, AT1G07650, AT1G10630, AT1G11410, AT1G12990, AT1G13970, AT1G14220, AT1G18670, AT1G19390, AT1G20270, AT1G21510, AT1G28440, AT1G29750, AT1G33350, AT1G34300, AT1G35710, AT1G47056, AT1G48210, AT1G53420, AT1G56720, AT1G57820, AT1G59760, AT1G60190, AT1G64300, AT1G64700, AT1G66480, AT1G66910, AT1G67520, AT1G69220, AT1G69610, AT1G69730, AT1…
GO:0036211	BP	e	protein modification process	162/1672	1725/33602	4.79336e-15	5	162	1.67145e-11	1.62931e-11	1.66761e-11	1.67145e-12	AT1G03920, AT1G05100, AT1G05170, AT1G06840, AT1G07570, AT1G07630, AT1G07650, AT1G10630, AT1G11410, AT1G12990, AT1G13970, AT1G14220, AT1G18670, AT1G19390, AT1G20270, AT1G21510, AT1G28440, AT1G29750, AT1G33350, AT1G34300, AT1G35710, AT1G47056, AT1G48210, AT1G53420, AT1G56720, AT1G57820, AT1G59760, AT1G60190, AT1G64300, AT1G64700, AT1G66480, AT1G66910, AT1G67520, AT1G69220, AT1G69610, AT1G69730, AT1…
GO:0036094	MF	e	small molecule binding	215/1672	2544/33602	9.43979e-15	2	215	1.9125e-11	1.8643e-11	1.90495e-11	2.125e-12	AT1G01360, AT1G01950, AT1G05100, AT1G06840, AT1G07510, AT1G07650, AT1G09230, AT1G10630, AT1G11410, AT1G11930, AT1G12200, AT1G13440, AT1G14340, AT1G15340, AT1G18670, AT1G20560, AT1G20960, AT1G26370, AT1G28440, AT1G29750, AT1G31970, AT1G34300, AT1G35710, AT1G45000, AT1G48210, AT1G48910, AT1G49300, AT1G51980, AT1G52280, AT1G53420, AT1G56720, AT1G57820, AT1G58060, AT1G59760, AT1G63370, AT1G67520, AT1…
GO:0003729	MF	p	mRNA binding	1/1672	704/33602	1.24766e-14	5	1	2.52776e-11	2.46406e-11	2.51653e-11	2.52776e-12	AT2G29190
GO:0010033	BP	e	response to organic substance	101/1672	883/33602	9.55355e-15	3	101	3.33132e-11	3.24735e-11	3.32177e-11	3.02848e-12	AT1G02730, AT1G13740, AT1G14790, AT1G15750, AT1G17520, AT1G19050, AT1G20440, AT1G20823, AT1G26870, AT1G31880, AT1G59940, AT1G62300, AT1G64060, AT1G69040, AT1G69530, AT1G69700, AT1G69780, AT1G70000, AT1G70560, AT1G74520, AT1G74840, AT1G75580, AT1G75590, AT1G80680, AT2G01570, AT2G18300, AT2G19450, AT2G21210, AT2G21220, AT2G22490, AT2G23460, AT2G25180, AT2G26150, AT2G29420, AT2G30470, AT2G33710, AT2…
GO:0016740	MF	e	transferase activity	243/1672	3018/33602	3.03303e-14	2	243	6.14492e-11	5.99006e-11	6.11459e-11	5.58629e-12	AT1G02730, AT1G03920, AT1G05100, AT1G05170, AT1G06840, AT1G07250, AT1G07570, AT1G07650, AT1G10210, AT1G11410, AT1G12000, AT1G12990, AT1G14790, AT1G15125, AT1G18580, AT1G18670, AT1G19300, AT1G19390, AT1G19440, AT1G22360, AT1G22380, AT1G26270, AT1G26830, AT1G28440, AT1G29750, AT1G32900, AT1G34300, AT1G35710, AT1G47056, AT1G48210, AT1G53420, AT1G55850, AT1G55920, AT1G56720, AT1G57820, AT1G60190, AT1…
GO:0019538	BP	e	protein metabolic process	235/1672	2879/33602	2.27086e-14	4	235	7.91848e-11	7.71889e-11	7.8935e-11	6.59874e-12	AT1G01650, AT1G03920, AT1G05100, AT1G05170, AT1G05190, AT1G06840, AT1G07070, AT1G07510, AT1G07570, AT1G07630, AT1G07650, AT1G08360, AT1G10630, AT1G11410, AT1G11910, AT1G12990, AT1G13970, AT1G14220, AT1G18670, AT1G19390, AT1G20270, AT1G21510, AT1G25510, AT1G26830, AT1G28440, AT1G29750, AT1G33350, AT1G34300, AT1G35710, AT1G45000, AT1G47056, AT1G48210, AT1G51980, AT1G53420, AT1G56720, AT1G57820, AT1…
GO:0044238	BP	e	primary metabolic process	389/1672	5467/33602	3.46924e-14	2	389	1.20973e-10	1.17923e-10	1.20556e-10	9.30558e-12	AT1G01650, AT1G02640, AT1G02730, AT1G02790, AT1G03920, AT1G05100, AT1G05170, AT1G05190, AT1G06840, AT1G07070, AT1G07510, AT1G07570, AT1G07630, AT1G07650, AT1G08360, AT1G08370, AT1G09910, AT1G10630, AT1G11410, AT1G11910, AT1G12000, AT1G12990, AT1G13440, AT1G13970, AT1G14220, AT1G18340, AT1G18640, AT1G18670, AT1G19300, AT1G19390, AT1G19440, AT1G19480, AT1G20270, AT1G21510, AT1G25510, AT1G26830, AT1…
GO:0032502	BP	e	developmental process	149/1672	1584/33602	6.37699e-14	1	149	2.22366e-10	2.1676e-10	2.21537e-10	1.58345e-11	AT1G01950, AT1G02730, AT1G04160, AT1G05190, AT1G07630, AT1G07890, AT1G14520, AT1G15750, AT1G18800, AT1G19050, AT1G19270, AT1G19300, AT1G19440, AT1G20960, AT1G24260, AT1G26830, AT1G26870, AT1G31880, AT1G33060, AT1G47200, AT1G48910, AT1G62360, AT1G69500, AT1G69530, AT1G69560, AT1G69670, AT1G69780, AT1G70560, AT1G71160, AT1G75520, AT1G80490, AT1G80680, AT2G01570, AT2G02760, AT2G02990, AT2G03060, AT2…
GO:1901564	BP	e	organonitrogen compound metabolic process	281/1672	3660/33602	6.8115e-14	3	281	2.37517e-10	2.3153e-10	2.36563e-10	1.58345e-11	AT1G01650, AT1G03920, AT1G05100, AT1G05170, AT1G05190, AT1G06840, AT1G07070, AT1G07510, AT1G07570, AT1G07630, AT1G07650, AT1G08360, AT1G10630, AT1G11410, AT1G11910, AT1G12000, AT1G12990, AT1G13440, AT1G13970, AT1G14220, AT1G18640, AT1G18670, AT1G19390, AT1G20270, AT1G21510, AT1G25510, AT1G26830, AT1G28440, AT1G29750, AT1G33350, AT1G34300, AT1G35580, AT1G35710, AT1G45000, AT1G47056, AT1G48210, AT1…
GO:0043412	BP	e	macromolecule modification	165/1672	1875/33602	7.21932e-13	4	165	2.51738e-09	2.45392e-09	2.50655e-09	1.57336e-10	AT1G03920, AT1G05100, AT1G05170, AT1G06840, AT1G07570, AT1G07630, AT1G07650, AT1G10630, AT1G11410, AT1G12990, AT1G13970, AT1G14220, AT1G18670, AT1G19390, AT1G20270, AT1G21510, AT1G28440, AT1G29750, AT1G33350, AT1G34300, AT1G35710, AT1G47056, AT1G48210, AT1G53420, AT1G56720, AT1G57820, AT1G59760, AT1G60190, AT1G64300, AT1G64700, AT1G66480, AT1G66910, AT1G67520, AT1G69220, AT1G69610, AT1G69730, AT1…
GO:0043167	MF	e	ion binding	298/1672	4042/33602	1.73709e-12	2	298	3.51935e-09	3.43065e-09	3.50024e-09	2.93279e-10	AT1G01360, AT1G01950, AT1G04360, AT1G05100, AT1G06840, AT1G07510, AT1G07650, AT1G10630, AT1G11410, AT1G11930, AT1G12200, AT1G14180, AT1G18670, AT1G19310, AT1G20270, AT1G20560, AT1G20760, AT1G20823, AT1G20960, AT1G22990, AT1G23740, AT1G26370, AT1G26610, AT1G26800, AT1G28440, AT1G29750, AT1G30080, AT1G31970, AT1G34300, AT1G34370, AT1G35710, AT1G45000, AT1G45130, AT1G48210, AT1G48910, AT1G49300, AT1…
GO:0006414	BP	p	translational elongation	3/1672	717/33602	1.77038e-12	6	3	6.1733e-09	6.01769e-09	6.14498e-09	3.63135e-10	AT2G40010, AT4G02930, AT5G24510
GO:0000166	MF	e	nucleotide binding	185/1672	2221/33602	4.35204e-12	4	185	8.81724e-09	8.59503e-09	8.76501e-09	6.29803e-10	AT1G01950, AT1G05100, AT1G06840, AT1G07510, AT1G07650, AT1G09230, AT1G10630, AT1G11410, AT1G12200, AT1G13440, AT1G14340, AT1G15340, AT1G18670, AT1G20560, AT1G20960, AT1G26370, AT1G28440, AT1G29750, AT1G31970, AT1G34300, AT1G35710, AT1G45000, AT1G48210, AT1G48910, AT1G49300, AT1G51980, AT1G52280, AT1G53420, AT1G56720, AT1G57820, AT1G58060, AT1G59760, AT1G63370, AT1G67520, AT1G69220, AT1G74310, AT1…
GO:1901265	MF	e	nucleoside phosphate binding	185/1672	2221/33602	4.35204e-12	3	185	8.81724e-09	8.59503e-09	8.76501e-09	6.29803e-10	AT1G01950, AT1G05100, AT1G06840, AT1G07510, AT1G07650, AT1G09230, AT1G10630, AT1G11410, AT1G12200, AT1G13440, AT1G14340, AT1G15340, AT1G18670, AT1G20560, AT1G20960, AT1G26370, AT1G28440, AT1G29750, AT1G31970, AT1G34300, AT1G35710, AT1G45000, AT1G48210, AT1G48910, AT1G49300, AT1G51980, AT1G52280, AT1G53420, AT1G56720, AT1G57820, AT1G58060, AT1G59760, AT1G63370, AT1G67520, AT1G69220, AT1G74310, AT1…
GO:0016310	BP	e	phosphorylation	103/1672	998/33602	2.59409e-12	5	103	9.04559e-09	8.81758e-09	9.00149e-09	5.02533e-10	AT1G03920, AT1G05100, AT1G06840, AT1G07570, AT1G07650, AT1G11410, AT1G12000, AT1G13440, AT1G18670, AT1G19390, AT1G28440, AT1G29750, AT1G34300, AT1G35710, AT1G48210, AT1G53420, AT1G56720, AT1G64300, AT1G66910, AT1G67520, AT1G69220, AT1G69730, AT1G70530, AT1G76360, AT1G80640, AT2G02800, AT2G16250, AT2G17220, AT2G23770, AT2G25220, AT2G26730, AT2G28930, AT2G45590, AT3G01490, AT3G02130, AT3G03940, AT3…
GO:0051171	BP	e	regulation of nitrogen compound metabolic process	151/1672	1703/33602	4.19296e-12	4	151	1.46209e-08	1.42523e-08	1.45454e-08	7.69518e-10	AT1G01380, AT1G07530, AT1G07540, AT1G14900, AT1G15360, AT1G18340, AT1G24260, AT1G26610, AT1G27660, AT1G33060, AT1G34370, AT1G47270, AT1G55110, AT1G57820, AT1G62300, AT1G67030, AT1G68150, AT1G69010, AT1G69040, AT1G69170, AT1G69560, AT1G69780, AT1G70000, AT1G72360, AT1G72740, AT1G74840, AT1G75240, AT1G75250, AT1G75390, AT1G75950, AT1G76510, AT2G01570, AT2G03340, AT2G03710, AT2G16400, AT2G17410, AT2…
GO:0043168	MF	e	anion binding	168/1672	1976/33602	8.29161e-12	3	168	1.67988e-08	1.63754e-08	1.66827e-08	1.11992e-09	AT1G01360, AT1G01950, AT1G05100, AT1G06840, AT1G07510, AT1G07650, AT1G10630, AT1G11410, AT1G11930, AT1G12200, AT1G18670, AT1G20560, AT1G20960, AT1G26370, AT1G28440, AT1G29750, AT1G31970, AT1G34300, AT1G35710, AT1G45000, AT1G48210, AT1G48910, AT1G49300, AT1G51980, AT1G52280, AT1G53420, AT1G56720, AT1G58060, AT1G59760, AT1G63370, AT1G67520, AT1G69040, AT1G69220, AT1G70560, AT1G74310, AT1G75840, AT1…
GO:0009628	BP	e	response to abiotic stimulus	116/1672	1186/33602	4.94948e-12	2	116	1.72589e-08	1.68238e-08	1.71648e-08	8.06566e-10	AT1G01620, AT1G05260, AT1G07890, AT1G11910, AT1G14280, AT1G15360, AT1G17520, AT1G20440, AT1G23740, AT1G26830, AT1G26945, AT1G34370, AT1G42540, AT1G47128, AT1G49300, AT1G51980, AT1G52340, AT1G55920, AT1G59940, AT1G66480, AT1G69530, AT1G69600, AT1G69700, AT1G70000, AT1G70560, AT1G74310, AT1G74520, AT1G74840, AT2G01570, AT2G02760, AT2G17820, AT2G17840, AT2G18260, AT2G19450, AT2G26150, AT2G26640, AT2…
GO:0080090	BP	e	regulation of primary metabolic process	152/1672	1720/33602	5.08023e-12	4	152	1.77147e-08	1.72682e-08	1.76131e-08	8.06566e-10	AT1G01380, AT1G07530, AT1G07540, AT1G14900, AT1G15360, AT1G18340, AT1G24260, AT1G26610, AT1G27660, AT1G33060, AT1G34370, AT1G47270, AT1G52340, AT1G55110, AT1G57820, AT1G62300, AT1G67030, AT1G68150, AT1G69010, AT1G69040, AT1G69170, AT1G69560, AT1G69780, AT1G70000, AT1G72360, AT1G72740, AT1G74840, AT1G75240, AT1G75250, AT1G75390, AT1G75950, AT1G76510, AT2G01570, AT2G03340, AT2G03710, AT2G16400, AT2…
GO:0006468	BP	e	protein phosphorylation	97/1672	921/33602	5.08875e-12	7	97	1.77445e-08	1.72972e-08	1.76376e-08	8.06566e-10	AT1G03920, AT1G05100, AT1G06840, AT1G07570, AT1G07650, AT1G11410, AT1G18670, AT1G19390, AT1G28440, AT1G29750, AT1G34300, AT1G35710, AT1G48210, AT1G53420, AT1G56720, AT1G64300, AT1G66910, AT1G67520, AT1G69220, AT1G69730, AT1G70530, AT1G76360, AT1G80640, AT2G02800, AT2G16250, AT2G17220, AT2G23770, AT2G25220, AT2G26730, AT2G28930, AT2G45590, AT3G01490, AT3G02130, AT3G03940, AT3G14840, AT3G18750, AT3…
GO:0009719	BP	e	response to endogenous stimulus	80/1672	699/33602	6.25534e-12	2	80	2.18124e-08	2.12625e-08	2.16747e-08	9.07862e-10	AT1G13740, AT1G14790, AT1G15750, AT1G17520, AT1G19050, AT1G20440, AT1G26870, AT1G31880, AT1G59940, AT1G64060, AT1G69040, AT1G69530, AT1G69700, AT1G70000, AT1G70560, AT1G74520, AT1G74840, AT1G75580, AT1G75590, AT1G80680, AT2G01570, AT2G18300, AT2G19450, AT2G21210, AT2G21220, AT2G23460, AT2G25180, AT2G29420, AT2G30470, AT2G34680, AT2G38120, AT2G39770, AT2G39800, AT2G46270, AT2G46410, AT2G47770, AT3…
GO:0009725	BP	e	response to hormone	80/1672	699/33602	6.25534e-12	4	80	2.18124e-08	2.12625e-08	2.16747e-08	9.07862e-10	AT1G13740, AT1G14790, AT1G15750, AT1G17520, AT1G19050, AT1G20440, AT1G26870, AT1G31880, AT1G59940, AT1G64060, AT1G69040, AT1G69530, AT1G69700, AT1G70000, AT1G70560, AT1G74520, AT1G74840, AT1G75580, AT1G75590, AT1G80680, AT2G01570, AT2G18300, AT2G19450, AT2G21210, AT2G21220, AT2G23460, AT2G25180, AT2G29420, AT2G30470, AT2G34680, AT2G38120, AT2G39770, AT2G39800, AT2G46270, AT2G46410, AT2G47770, AT3…
GO:0003674	MF	e	molecular_function	1537/1672	29141/33602	1.09242e-11	0	1537	2.21325e-08	2.15747e-08	2.19686e-08	1.38328e-09	AT1G01110, AT1G01230, AT1G01360, AT1G01380, AT1G01620, AT1G01630, AT1G01650, AT1G01950, AT1G02640, AT1G02700, AT1G02730, AT1G02790, AT1G02810, AT1G02816, AT1G03350, AT1G03470, AT1G03700, AT1G03920, AT1G03982, AT1G04030, AT1G04160, AT1G04290, AT1G04360, AT1G04760, AT1G04770, AT1G05070, AT1G05100, AT1G05170, AT1G05190, AT1G05260, AT1G06620, AT1G06840, AT1G07030, AT1G07070, AT1G07080, AT1G07230, AT1…
GO:0001101	BP	e	response to acid chemical	67/1672	538/33602	6.65447e-12	3	67	2.32041e-08	2.26192e-08	2.30444e-08	9.07862e-10	AT1G01620, AT1G05260, AT1G13740, AT1G14790, AT1G15360, AT1G17520, AT1G20440, AT1G31880, AT1G47128, AT1G52340, AT1G69530, AT1G69600, AT1G69700, AT1G70000, AT1G74520, AT1G74840, AT2G01570, AT2G17820, AT2G17840, AT2G19450, AT2G23460, AT2G29130, AT2G29420, AT2G30470, AT2G39770, AT2G39800, AT2G41430, AT2G46270, AT2G46410, AT2G47770, AT3G05700, AT3G09230, AT3G22060, AT3G23250, AT3G28580, AT3G28910, AT3…
GO:0019219	BP	e	regulation of nucleobase-containing compound metabolic process	145/1672	1622/33602	6.76926e-12	5	145	2.36044e-08	2.30094e-08	2.34352e-08	9.07862e-10	AT1G01380, AT1G07530, AT1G07540, AT1G14900, AT1G15360, AT1G18340, AT1G24260, AT1G26610, AT1G27660, AT1G33060, AT1G34370, AT1G47270, AT1G55110, AT1G57820, AT1G62300, AT1G67030, AT1G68150, AT1G69010, AT1G69170, AT1G69560, AT1G69780, AT1G70000, AT1G72360, AT1G72740, AT1G74840, AT1G75240, AT1G75250, AT1G75390, AT1G75950, AT1G76510, AT2G01570, AT2G03340, AT2G03710, AT2G16400, AT2G17410, AT2G18280, AT2…
GO:0016301	MF	e	kinase activity	123/1672	1309/33602	1.3017e-11	4	123	2.63725e-08	2.57078e-08	2.61642e-08	1.55132e-09	AT1G03920, AT1G05100, AT1G06840, AT1G07570, AT1G07650, AT1G10210, AT1G11410, AT1G12000, AT1G18670, AT1G19390, AT1G28440, AT1G29750, AT1G34300, AT1G35710, AT1G48210, AT1G53420, AT1G56720, AT1G64300, AT1G66910, AT1G67520, AT1G69220, AT1G69730, AT1G70530, AT1G76360, AT1G80640, AT2G02800, AT2G16250, AT2G17220, AT2G17820, AT2G18170, AT2G19860, AT2G23770, AT2G25220, AT2G26290, AT2G26730, AT2G28930, AT2…
GO:2001141	BP	e	regulation of RNA biosynthetic process	144/1672	1606/33602	7.91802e-12	7	144	2.76101e-08	2.69142e-08	2.74043e-08	9.52074e-10	AT1G01380, AT1G07530, AT1G07540, AT1G14900, AT1G15360, AT1G18340, AT1G24260, AT1G26610, AT1G27660, AT1G33060, AT1G34370, AT1G47270, AT1G55110, AT1G57820, AT1G62300, AT1G67030, AT1G68150, AT1G69010, AT1G69170, AT1G69560, AT1G69780, AT1G70000, AT1G72360, AT1G72740, AT1G74840, AT1G75240, AT1G75250, AT1G75390, AT1G76510, AT2G01570, AT2G03340, AT2G03710, AT2G16400, AT2G17410, AT2G18280, AT2G18300, AT2…
GO:1903506	BP	e	regulation of nucleic acid-templated transcription	144/1672	1606/33602	7.91802e-12	8	144	2.76101e-08	2.69142e-08	2.74043e-08	9.52074e-10	AT1G01380, AT1G07530, AT1G07540, AT1G14900, AT1G15360, AT1G18340, AT1G24260, AT1G26610, AT1G27660, AT1G33060, AT1G34370, AT1G47270, AT1G55110, AT1G57820, AT1G62300, AT1G67030, AT1G68150, AT1G69010, AT1G69170, AT1G69560, AT1G69780, AT1G70000, AT1G72360, AT1G72740, AT1G74840, AT1G75240, AT1G75250, AT1G75390, AT1G76510, AT2G01570, AT2G03340, AT2G03710, AT2G16400, AT2G17410, AT2G18280, AT2G18300, AT2…
GO:0006355	BP	e	regulation of transcription, DNA-templated	144/1672	1606/33602	7.91802e-12	9	144	2.76101e-08	2.69142e-08	2.74043e-08	9.52074e-10	AT1G01380, AT1G07530, AT1G07540, AT1G14900, AT1G15360, AT1G18340, AT1G24260, AT1G26610, AT1G27660, AT1G33060, AT1G34370, AT1G47270, AT1G55110, AT1G57820, AT1G62300, AT1G67030, AT1G68150, AT1G69010, AT1G69170, AT1G69560, AT1G69780, AT1G70000, AT1G72360, AT1G72740, AT1G74840, AT1G75240, AT1G75250, AT1G75390, AT1G76510, AT2G01570, AT2G03340, AT2G03710, AT2G16400, AT2G17410, AT2G18280, AT2G18300, AT2…
GO:0051252	BP	e	regulation of RNA metabolic process	144/1672	1612/33602	8.81255e-12	6	144	3.07293e-08	2.99548e-08	3.04738e-08	1.02431e-09	AT1G01380, AT1G07530, AT1G07540, AT1G14900, AT1G15360, AT1G18340, AT1G24260, AT1G26610, AT1G27660, AT1G33060, AT1G34370, AT1G47270, AT1G55110, AT1G57820, AT1G62300, AT1G67030, AT1G68150, AT1G69010, AT1G69170, AT1G69560, AT1G69780, AT1G70000, AT1G72360, AT1G72740, AT1G74840, AT1G75240, AT1G75250, AT1G75390, AT1G76510, AT2G01570, AT2G03340, AT2G03710, AT2G16400, AT2G17410, AT2G18280, AT2G18300, AT2…
GO:0031326	BP	e	regulation of cellular biosynthetic process	147/1672	1667/33602	1.2993e-11	5	147	4.53066e-08	4.41646e-08	4.49168e-08	1.4615e-09	AT1G01380, AT1G07530, AT1G07540, AT1G14900, AT1G15360, AT1G18340, AT1G24260, AT1G26610, AT1G27660, AT1G33060, AT1G34370, AT1G47270, AT1G52340, AT1G55110, AT1G57820, AT1G62300, AT1G67030, AT1G68150, AT1G69010, AT1G69170, AT1G69560, AT1G69780, AT1G70000, AT1G72360, AT1G72740, AT1G74840, AT1G75240, AT1G75250, AT1G75390, AT1G76510, AT2G01570, AT2G03340, AT2G03710, AT2G16400, AT2G17410, AT2G18280, AT2…
GO:0016772	MF	e	transferase activity, transferring phosphorus-containing groups	138/1672	1548/33602	2.86107e-11	3	138	5.79653e-08	5.65045e-08	5.74789e-08	3.2203e-09	AT1G03920, AT1G05100, AT1G06840, AT1G07570, AT1G07650, AT1G10210, AT1G11410, AT1G12000, AT1G14790, AT1G18670, AT1G19390, AT1G26270, AT1G28440, AT1G29750, AT1G34300, AT1G35710, AT1G48210, AT1G53420, AT1G56720, AT1G64300, AT1G66910, AT1G67520, AT1G68990, AT1G69220, AT1G69730, AT1G70530, AT1G74910, AT1G76360, AT1G80640, AT2G02800, AT2G16250, AT2G17220, AT2G17820, AT2G18170, AT2G19860, AT2G23770, AT2…
GO:0009889	BP	e	regulation of biosynthetic process	147/1672	1677/33602	2.18398e-11	4	147	7.61553e-08	7.42357e-08	7.54783e-08	2.35767e-09	AT1G01380, AT1G07530, AT1G07540, AT1G14900, AT1G15360, AT1G18340, AT1G24260, AT1G26610, AT1G27660, AT1G33060, AT1G34370, AT1G47270, AT1G52340, AT1G55110, AT1G57820, AT1G62300, AT1G67030, AT1G68150, AT1G69010, AT1G69170, AT1G69560, AT1G69780, AT1G70000, AT1G72360, AT1G72740, AT1G74840, AT1G75240, AT1G75250, AT1G75390, AT1G76510, AT2G01570, AT2G03340, AT2G03710, AT2G16400, AT2G17410, AT2G18280, AT2…
GO:0031323	BP	e	regulation of cellular metabolic process	151/1672	1739/33602	2.23123e-11	4	151	7.78031e-08	7.5842e-08	7.70891e-08	2.35767e-09	AT1G01380, AT1G07530, AT1G07540, AT1G14900, AT1G15360, AT1G18340, AT1G24260, AT1G26610, AT1G27660, AT1G33060, AT1G34370, AT1G47270, AT1G52340, AT1G55110, AT1G57820, AT1G62300, AT1G67030, AT1G68150, AT1G69010, AT1G69040, AT1G69170, AT1G69560, AT1G69780, AT1G70000, AT1G72360, AT1G72740, AT1G74840, AT1G75240, AT1G75250, AT1G75390, AT1G75950, AT1G76510, AT2G01570, AT2G03340, AT2G03710, AT2G16400, AT2…
GO:0008144	MF	e	drug binding	150/1672	1737/33602	4.71906e-11	2	150	9.56082e-08	9.31988e-08	9.47588e-08	5.03201e-09	AT1G01950, AT1G05100, AT1G06840, AT1G07510, AT1G07650, AT1G11410, AT1G11930, AT1G18670, AT1G20560, AT1G20960, AT1G26370, AT1G28440, AT1G29750, AT1G31970, AT1G34300, AT1G35710, AT1G45000, AT1G48210, AT1G51980, AT1G53420, AT1G56720, AT1G58060, AT1G59760, AT1G67520, AT1G69220, AT1G69500, AT1G70560, AT1G74110, AT1G74310, AT1G76360, AT1G77670, AT2G02800, AT2G07690, AT2G14080, AT2G16250, AT2G17220, AT2…
GO:2000112	BP	e	regulation of cellular macromolecule biosynthetic process	144/1672	1645/33602	3.41985e-11	6	144	1.1925e-07	1.16244e-07	1.18122e-07	3.40715e-09	AT1G01380, AT1G07530, AT1G07540, AT1G14900, AT1G15360, AT1G18340, AT1G24260, AT1G26610, AT1G27660, AT1G33060, AT1G34370, AT1G47270, AT1G55110, AT1G57820, AT1G62300, AT1G67030, AT1G68150, AT1G69010, AT1G69170, AT1G69560, AT1G69780, AT1G70000, AT1G72360, AT1G72740, AT1G74840, AT1G75240, AT1G75250, AT1G75390, AT1G76510, AT2G01570, AT2G03340, AT2G03710, AT2G16400, AT2G17410, AT2G18280, AT2G18300, AT2…
GO:0010556	BP	e	regulation of macromolecule biosynthetic process	144/1672	1645/33602	3.41985e-11	5	144	1.1925e-07	1.16244e-07	1.18122e-07	3.40715e-09	AT1G01380, AT1G07530, AT1G07540, AT1G14900, AT1G15360, AT1G18340, AT1G24260, AT1G26610, AT1G27660, AT1G33060, AT1G34370, AT1G47270, AT1G55110, AT1G57820, AT1G62300, AT1G67030, AT1G68150, AT1G69010, AT1G69170, AT1G69560, AT1G69780, AT1G70000, AT1G72360, AT1G72740, AT1G74840, AT1G75240, AT1G75250, AT1G75390, AT1G76510, AT2G01570, AT2G03340, AT2G03710, AT2G16400, AT2G17410, AT2G18280, AT2G18300, AT2…
GO:0006807	BP	e	nitrogen compound metabolic process	319/1672	4518/33602	3.91572e-11	2	319	1.36541e-07	1.33099e-07	1.3517e-07	3.79281e-09	AT1G01650, AT1G03920, AT1G05100, AT1G05170, AT1G05190, AT1G06840, AT1G07070, AT1G07510, AT1G07570, AT1G07630, AT1G07650, AT1G08360, AT1G08370, AT1G10630, AT1G11410, AT1G11910, AT1G12000, AT1G12990, AT1G13440, AT1G13970, AT1G14220, AT1G18340, AT1G18640, AT1G18670, AT1G19390, AT1G19480, AT1G20270, AT1G21510, AT1G25510, AT1G26830, AT1G28440, AT1G29750, AT1G33350, AT1G34300, AT1G35580, AT1G35710, AT1…
GO:0140096	MF	e	catalytic activity, acting on a protein	144/1672	1675/33602	1.53725e-10	2	144	3.11446e-07	3.03597e-07	3.08525e-07	1.55723e-08	AT1G01650, AT1G05100, AT1G06840, AT1G07570, AT1G07630, AT1G07650, AT1G10210, AT1G11410, AT1G18670, AT1G26830, AT1G28440, AT1G29750, AT1G34300, AT1G35710, AT1G47056, AT1G48210, AT1G53420, AT1G56720, AT1G57820, AT1G60190, AT1G63120, AT1G63690, AT1G63800, AT1G64230, AT1G64300, AT1G67520, AT1G69220, AT1G69670, AT1G75950, AT1G76360, AT2G02760, AT2G02800, AT2G04660, AT2G05920, AT2G16250, AT2G16430, AT2…
GO:0004672	MF	e	protein kinase activity	90/1672	885/33602	1.72061e-10	5	90	3.48596e-07	3.39811e-07	3.45155e-07	1.65998e-08	AT1G05100, AT1G06840, AT1G07570, AT1G07650, AT1G10210, AT1G11410, AT1G18670, AT1G28440, AT1G29750, AT1G34300, AT1G35710, AT1G48210, AT1G53420, AT1G56720, AT1G64300, AT1G67520, AT1G69220, AT1G76360, AT2G02800, AT2G16250, AT2G17220, AT2G17820, AT2G18170, AT2G25220, AT2G26730, AT2G28930, AT2G40940, AT2G45590, AT3G01490, AT3G02130, AT3G03940, AT3G14840, AT3G18750, AT3G20530, AT3G23750, AT3G24240, AT3…
GO:0017076	MF	e	purine nucleotide binding	142/1672	1654/33602	1.86837e-10	5	142	3.78532e-07	3.68993e-07	3.74609e-07	1.7206e-08	AT1G01950, AT1G05100, AT1G06840, AT1G07510, AT1G07650, AT1G10630, AT1G11410, AT1G18670, AT1G20560, AT1G20960, AT1G26370, AT1G28440, AT1G29750, AT1G31970, AT1G34300, AT1G35710, AT1G45000, AT1G48210, AT1G49300, AT1G51980, AT1G52280, AT1G53420, AT1G56720, AT1G58060, AT1G59760, AT1G67520, AT1G69220, AT1G74310, AT1G75840, AT1G76360, AT1G76810, AT2G02800, AT2G07690, AT2G14080, AT2G16250, AT2G17220, AT2…
GO:0019222	BP	e	regulation of metabolic process	157/1672	1885/33602	1.86653e-10	3	157	6.50859e-07	6.34453e-07	6.4414e-07	1.75908e-08	AT1G01380, AT1G07530, AT1G07540, AT1G14790, AT1G14900, AT1G15360, AT1G18340, AT1G24260, AT1G26610, AT1G27660, AT1G33060, AT1G34370, AT1G47270, AT1G52340, AT1G55110, AT1G57820, AT1G62300, AT1G67030, AT1G68150, AT1G69010, AT1G69040, AT1G69170, AT1G69560, AT1G69780, AT1G70000, AT1G72360, AT1G72740, AT1G74840, AT1G75240, AT1G75250, AT1G75390, AT1G75950, AT1G76510, AT2G01570, AT2G03340, AT2G03710, AT2…
GO:0032555	MF	e	purine ribonucleotide binding	141/1672	1647/33602	3.48102e-10	6	141	7.05255e-07	6.87481e-07	6.97596e-07	3.06632e-08	AT1G01950, AT1G05100, AT1G06840, AT1G07510, AT1G07650, AT1G10630, AT1G11410, AT1G18670, AT1G20560, AT1G20960, AT1G26370, AT1G28440, AT1G29750, AT1G31970, AT1G34300, AT1G35710, AT1G45000, AT1G48210, AT1G49300, AT1G51980, AT1G52280, AT1G53420, AT1G56720, AT1G58060, AT1G59760, AT1G67520, AT1G69220, AT1G74310, AT1G75840, AT1G76360, AT1G76810, AT2G02800, AT2G07690, AT2G14080, AT2G16250, AT2G17220, AT2…
GO:0004674	MF	e	protein serine/threonine kinase activity	73/1672	670/33602	4.20896e-10	6	73	8.52735e-07	8.31245e-07	8.43055e-07	3.55306e-08	AT1G05100, AT1G06840, AT1G07570, AT1G07650, AT1G10210, AT1G11410, AT1G18670, AT1G28440, AT1G29750, AT1G34300, AT1G35710, AT1G48210, AT1G53420, AT1G56720, AT1G67520, AT1G69220, AT1G76360, AT2G02800, AT2G16250, AT2G17220, AT2G18170, AT2G25220, AT2G26730, AT2G28930, AT2G45590, AT3G02130, AT3G03940, AT3G14840, AT3G20530, AT3G23750, AT3G24240, AT3G47570, AT3G47580, AT3G51740, AT3G56100, AT3G56370, AT3…
GO:0060255	BP	e	regulation of macromolecule metabolic process	152/1672	1814/33602	2.55063e-10	4	152	8.89406e-07	8.66987e-07	8.79968e-07	2.34054e-08	AT1G01380, AT1G07530, AT1G07540, AT1G14790, AT1G14900, AT1G15360, AT1G18340, AT1G24260, AT1G26610, AT1G27660, AT1G33060, AT1G34370, AT1G47270, AT1G55110, AT1G57820, AT1G62300, AT1G67030, AT1G68150, AT1G69010, AT1G69170, AT1G69560, AT1G69780, AT1G70000, AT1G72360, AT1G72740, AT1G74840, AT1G75240, AT1G75250, AT1G75390, AT1G75950, AT1G76510, AT2G01570, AT2G03340, AT2G03710, AT2G16400, AT2G17410, AT2…
GO:0032553	MF	e	ribonucleotide binding	142/1672	1668/33602	4.47545e-10	5	142	9.06725e-07	8.83875e-07	8.95984e-07	3.6269e-08	AT1G01950, AT1G05100, AT1G06840, AT1G07510, AT1G07650, AT1G10630, AT1G11410, AT1G18670, AT1G20560, AT1G20960, AT1G26370, AT1G28440, AT1G29750, AT1G31970, AT1G34300, AT1G35710, AT1G45000, AT1G48210, AT1G49300, AT1G51980, AT1G52280, AT1G53420, AT1G56720, AT1G58060, AT1G59760, AT1G67520, AT1G69220, AT1G74310, AT1G75840, AT1G76360, AT1G76810, AT2G02800, AT2G07690, AT2G14080, AT2G16250, AT2G17220, AT2…
GO:0010468	BP	e	regulation of gene expression	148/1672	1752/33602	2.64959e-10	5	148	9.23914e-07	9.00625e-07	9.13845e-07	2.36901e-08	AT1G01380, AT1G07530, AT1G07540, AT1G14790, AT1G14900, AT1G15360, AT1G18340, AT1G24260, AT1G26610, AT1G27660, AT1G33060, AT1G34370, AT1G47270, AT1G55110, AT1G57820, AT1G62300, AT1G67030, AT1G68150, AT1G69010, AT1G69170, AT1G69560, AT1G69780, AT1G70000, AT1G72360, AT1G72740, AT1G74840, AT1G75240, AT1G75250, AT1G75390, AT1G76510, AT2G01570, AT2G03340, AT2G03710, AT2G16400, AT2G17410, AT2G18280, AT2…
GO:0003677	MF	e	DNA binding	130/1672	1497/33602	5.8175e-10	4	130	1.17863e-06	1.14892e-06	1.16408e-06	4.53318e-08	AT1G01380, AT1G07540, AT1G13920, AT1G14900, AT1G15340, AT1G15360, AT1G17520, AT1G18800, AT1G20670, AT1G20693, AT1G23380, AT1G24260, AT1G51200, AT1G52740, AT1G57820, AT1G68990, AT1G69010, AT1G69170, AT1G69560, AT1G69600, AT1G69780, AT1G72360, AT1G74840, AT1G75080, AT1G75240, AT1G75390, AT2G03060, AT2G03710, AT2G07690, AT2G16400, AT2G18350, AT2G18550, AT2G21240, AT2G26150, AT2G28550, AT2G30130, AT2…
GO:0035639	MF	e	purine ribonucleoside triphosphate binding	139/1672	1635/33602	6.53375e-10	4	139	1.32374e-06	1.29038e-06	1.30675e-06	4.90273e-08	AT1G01950, AT1G05100, AT1G06840, AT1G07510, AT1G07650, AT1G10630, AT1G11410, AT1G18670, AT1G20960, AT1G26370, AT1G28440, AT1G29750, AT1G31970, AT1G34300, AT1G35710, AT1G45000, AT1G48210, AT1G49300, AT1G51980, AT1G52280, AT1G53420, AT1G56720, AT1G58060, AT1G59760, AT1G67520, AT1G69220, AT1G74310, AT1G75840, AT1G76360, AT1G76810, AT2G02800, AT2G07690, AT2G14080, AT2G16250, AT2G17220, AT2G17800, AT2…
[truncated: 661 more rows]
